# Supplementary material for: Microwave assisted antibacterial action of Garcinia nanoparticles on Gram-negative bacteria
Source: Nat Commun. 2022 May 5;13:2461. doi: 10.1038/s41467-022-30125-w (PMC9072325; doi:10.1038/s41467-022-30125-w)
Supplement: Supplementary file 5 — Supplementary Video 2 [file 41467_2022_30125_MOESM5_ESM.zip]

Archive with 1 entries (1 files):
- Supplementary Video 2.mpg
