# Supplementary material for: Microwave assisted antibacterial action of Garcinia nanoparticles on Gram-negative bacteria
Source: Nat Commun. 2022 May 5;13:2461. doi: 10.1038/s41467-022-30125-w (PMC9072325; doi:10.1038/s41467-022-30125-w)
Supplement: Supplementary file 12 — Source Data [file 41467_2022_30125_MOESM12_ESM.zip]

Archive with 8 entries (7 files):
- Source Data/Fig.2.xlsx
- Source Data/Fig.3.xlsx
- Source Data/Fig.4.xlsx
- Source Data/Fig.5.xlsx
- Source Data/Fig.6.xlsx
- Source Data/Fig.7.xlsx
- Source Data/SI.xlsx
- Source Data/
