# Supplementary material for: Microwave assisted antibacterial action of Garcinia nanoparticles on Gram-negative bacteria
Source: Nat Commun. 2022 May 5;13:2461. doi: 10.1038/s41467-022-30125-w (PMC9072325; doi:10.1038/s41467-022-30125-w)
Supplement: Supplementary file 12 — Source Data [file 41467_2022_30125_MOESM12_ESM.zip › Source Data/Fig.2.xlsx]

## Sheet: Fig.2a
Time (ns)	Ctrl	MV
0	0.0005023	0.000499
0.01	0.73739	0.64447
0.02	0.51845	2.08026
0.03	1.29469	1.40444
0.04	1.42718	1.90016
0.05	1.43261	2.31857
0.06	1.36903	2.36283
0.07	1.37029	2.33741
0.08	1.50221	2.56793
0.09	1.92642	2.34666
0.1	1.83983	2.76697
0.11	1.78147	2.37338
0.12	1.82671	2.41005
0.13	1.44774	2.38114
0.14	1.87107	2.6181
0.15	1.50405	2.68924
0.16	1.50249	2.71592
0.17	1.92909	3.10946
0.18	1.97026	2.92063
0.19	1.93361	2.73316
0.2	1.97869	2.99116
0.21	1.97916	2.79375
0.22	1.88456	2.74703
0.23	1.89117	2.56706
0.24	1.89596	2.71918
0.25	1.90113	2.57451
0.26	1.94537	2.6602
0.27	2.00079	2.97193
0.28	1.95934	2.72133
0.29	1.99676	2.80499
0.3	1.87538	2.83743
0.31	1.91224	2.80717
0.32	2.00594	2.75766
0.33	1.95675	2.79915
0.34	2.00738	2.6519
0.35	1.97085	2.43363
0.36	1.8844	2.75134
0.37	1.88228	2.74151
0.38	1.87946	2.87333
0.39	1.97089	2.4338
0.4	2.05124	2.69173
0.41	2.05228	2.78551
0.42	1.92615	2.80398
0.43	1.9327	2.82761
0.44	1.97691	2.97799
0.45	1.93406	2.91928
0.46	2.06006	2.98673
0.47	1.9306	2.91384
0.48	1.97459	2.98062
0.49	2.13499	2.93602
0.5	2.14146	2.91744
0.51	2.10622	2.90904
0.52	2.05683	3.03465
0.53	1.98036	2.60175
0.54	2.01664	2.52696
0.55	2.01723	2.72756
0.56	2.01566	2.77094
0.57	1.97253	2.82877
0.58	2.01393	2.67337
0.59	2.02054	2.79622
0.6	2.06275	2.73157
0.61	2.01852	2.78052
0.62	2.13655	2.79174
0.63	2.05632	2.7628
0.64	2.13671	2.7652
0.65	2.05298	2.73531
0.66	1.98086	2.76762
0.67	1.98532	2.75801
0.68	1.88088	2.70816
0.69	2.01754	2.64122
0.7	2.05788	2.57456
0.71	2.09549	2.85885
0.72	2.00963	2.70633
0.73	2.09023	2.73203
0.74	2.17361	2.58619
0.75	2.10209	2.82509
0.76	2.05193	2.6316
0.77	2.06171	2.84366
0.78	2.12837	2.91276
0.79	2.13179	3.05822
0.8	2.12435	3.18597
0.81	2.12084	3.55545
0.82	2.16777	3.60329
0.83	2.01316	3.6477
0.84	2.09351	3.54123
0.85	2.09528	3.73976
0.86	2.17103	3.58131
0.87	2.13403	3.61032
0.88	2.09487	3.79022
0.89	2.17356	3.60347
0.9	2.05802	3.65989
0.91	2.06053	3.69882
0.92	2.13025	3.35628
0.93	2.17367	3.60066
0.94	2.13391	3.53088
0.95	2.13455	3.63966
0.96	2.39495	3.68118
0.97	2.02018	3.67064
0.98	2.33048	3.79408
0.99	2.11499	3.86574
1	2.33428	3.64698
1.01	2.40885	3.72263
1.02	2.33737	3.84977
1.03	2.29987	3.7147
1.04	2.43339	3.47819
1.05	2.30542	3.40884
1.06	2.3452	3.30027
1.07	2.33942	3.2992
1.08	2.37782	3.25874
1.09	2.41562	3.27602
1.1	2.40633	3.25673
1.11	2.44251	3.18594
1.12	2.33187	3.18022
1.13	2.36935	3.26568
1.14	2.44599	3.25868
1.15	2.4724	3.48297
1.16	2.42968	3.27071
1.17	2.46921	3.87206
1.18	2.44358	3.68912
1.19	2.51289	3.7116
1.2	2.37773	3.84539
1.21	2.40592	3.95571
1.22	2.44125	4.22008
1.23	2.33256	4.6411
1.24	2.40348	4.62784
1.25	2.47247	4.79439
1.26	2.43805	4.82334
1.27	2.46973	4.8714
1.28	2.44758	4.91288
1.29	2.33534	4.89266
1.3	2.40809	4.77805
1.31	2.37568	4.84465
1.32	2.34915	4.78154
1.33	2.37145	4.62589
1.34	2.37376	4.9924
1.35	2.43084	4.80401
1.36	2.37553	4.59607
1.37	2.33378	4.75669
1.38	2.36177	4.71832
1.39	2.40617	4.74329
1.4	2.38265	4.49212
1.41	2.41731	4.52969
1.42	2.42043	4.4108
1.43	2.42465	4.26934
1.44	2.38226	4.15659
1.45	2.31146	4.07314
1.46	2.35451	4.2481
1.47	2.35788	4.0103
1.48	2.36431	4.28724
1.49	2.35256	4.22028
1.5	2.3971	4.22378
1.51	2.42761	4.25741
1.52	2.38589	3.90902
1.53	2.40943	4.04684
1.54	2.40491	3.95148
1.55	2.47734	4.05865
1.56	2.43847	4.08219
1.57	2.40629	3.85651
1.58	2.44679	4.28074
1.59	2.27205	4.60171
1.6	2.31062	4.57683
1.61	2.41341	4.54964
1.62	2.41261	4.94193
1.63	2.42363	4.87491
1.64	2.41167	5.12399
1.65	2.41541	5.26654
1.66	2.4235	5.15691
1.67	2.38961	5.12862
1.68	2.42634	5.19194
1.69	2.42221	5.42429
1.7	2.45613	5.45118
1.71	2.45448	5.41827
1.72	2.46038	5.25577
1.73	2.50271	5.40069
1.74	2.4175	5.20334
1.75	2.392	5.27516
1.76	2.45583	5.32807
1.77	2.4993	5.19977
1.78	2.39912	5.07567
1.79	2.38442	5.14918
1.8	2.56328	4.89062
1.81	2.49721	5.10565
1.82	2.35532	4.96289
1.83	2.38738	4.92072
1.84	2.46366	4.85501
1.85	2.44539	4.82514
1.86	2.41949	4.97963
1.87	2.41839	4.97782
1.88	2.42194	4.98252
1.89	2.45568	5.09573
1.9	2.45413	5.10687
1.91	2.45919	5.10542
1.92	2.46711	4.98158
1.93	2.42937	4.98447
1.94	2.47025	5.11489
1.95	2.46252	4.96366
1.96	2.50318	4.95487
1.97	2.43703	4.86274
1.98	2.43796	4.94646
1.99	2.47843	5.31588
2	2.36926	5.3223
2.01	2.46199	5.28963
2.02	2.40294	5.24193
2.03	2.44171	5.29915
2.04	2.55229	5.33561
2.05	2.71383	5.35206
2.06	2.68687	5.56018
2.07	2.47954	5.59464
2.08	2.44307	5.72646
2.09	2.47043	5.77629
2.1	2.63229	5.61197
2.11	2.61173	5.80223
2.12	2.56953	5.93208
2.13	2.7518	5.87005
2.14	2.83344	5.91449
2.15	2.53672	5.79688
2.16	2.50517	5.73278
2.17	2.52896	5.91117
2.18	2.55919	5.64743
2.19	2.52379	5.72356
2.2	2.52981	5.62686
2.21	2.53156	5.5131
2.22	2.53449	5.48924
2.23	2.57929	5.47255
2.24	2.54	5.58428
2.25	2.50776	5.49411
2.26	2.60476	5.48723
2.27	2.63287	5.27678
2.28	2.63796	5.36545
2.29	2.60343	5.40086
2.3	2.60708	5.42635
2.31	2.63734	5.46799
2.32	2.53999	5.50489
2.33	2.56223	5.36857
2.34	2.85912	5.28491
2.35	2.85742	5.32527
2.36	2.81153	5.32443
2.37	2.60749	5.28657
2.38	2.80888	5.38699
2.39	2.8034	5.30125
2.4	2.77689	5.4624
2.41	2.74208	5.52328
2.42	2.71016	5.4943
2.43	2.94034	5.40348
2.44	2.74668	5.53391
2.45	2.94889	5.66515
2.46	2.91735	5.72545
2.47	2.9415	5.83482
2.48	3.1381	6.09737
2.49	3.15402	6.10254
2.5	3.00858	6.00545
2.51	3.14327	6.00637
2.52	3.17756	6.17722
2.53	3.01405	6.15637
2.54	3.00951	6.10575
2.55	2.98055	6.1128
2.56	3.0097	6.02091
2.57	3.00224	6.07597
2.58	2.97454	6.08428
2.59	3.04085	5.967
2.6	2.95172	6.076
2.61	2.948	6.0801
2.62	2.94454	6.08263
2.63	3.28764	6.05352
2.64	3.09255	6.0604
2.65	3.09277	6.14599
2.66	3.15208	6.08012
2.67	3.11644	6.02281
2.68	2.97973	5.81422
2.69	3.14973	5.77688
2.7	3.15183	5.90627
2.71	3.1535	5.75559
2.72	3.12231	5.82491
2.73	3.12005	5.65124
2.74	3.15898	5.5512
2.75	3.31819	5.55044
2.76	3.36992	5.72909
2.77	3.34448	5.62547
2.78	3.32247	5.68602
2.79	3.32208	5.66484
2.8	3.29796	5.55001
2.81	3.29267	5.56321
2.82	3.29698	5.70744
2.83	3.47829	5.73146
2.84	3.37128	5.696
2.85	3.34735	5.7722
2.86	3.26562	5.68477
2.87	3.29881	5.72841
2.88	3.435	5.76663
2.89	3.5494	5.75236
2.9	3.42619	5.85307
2.91	3.45011	5.99974
2.92	3.59866	5.89496
2.93	3.61861	5.94569
2.94	3.49982	5.98929
2.95	3.39287	5.94159
2.96	3.47177	6.04447
2.97	3.31612	6.06463
2.98	3.46696	6.11651
2.99	3.44154	5.97756
3	3.45317	5.96162
3.01	3.45245	5.92575
3.02	3.42481	5.958
3.03	3.40376	5.99474
3.04	3.42385	6.08424
3.05	3.45435	5.91502
3.06	3.44381	5.84943
3.07	3.49623	5.8449
3.08	3.48063	5.92332
3.09	3.51552	5.97523
3.1	3.49237	5.8962
3.11	3.46854	5.82372
3.12	3.34977	5.93865
3.13	3.49249	5.8286
3.14	3.32863	5.76892
3.15	3.33417	5.69754
3.16	3.33482	5.78444
3.17	3.35877	5.65774
3.18	3.33195	5.63369
3.19	3.38183	5.5333
3.2	3.31586	5.65266
3.21	3.31472	5.55148
3.22	3.35214	5.68264
3.23	3.33135	5.65883
3.24	3.4592	5.64727
3.25	3.51605	5.6876
3.26	3.33835	5.73378
3.27	3.40558	5.8528
3.28	3.60388	5.95431
3.29	3.51436	5.98525
3.3	3.59272	5.94508
3.31	3.48607	5.94138
3.32	3.53628	6.05496
3.33	3.45271	6.06653
3.34	3.32884	6.06677
3.35	3.61045	6.02292
3.36	3.65533	6.011
3.37	3.60933	6.06129
3.38	3.58794	6.03221
3.39	3.48995	5.99887
3.4	3.60826	5.94767
3.41	3.43359	5.98865
3.42	3.56283	5.95984
3.43	3.61116	6.07057
3.44	3.59169	6.0934
3.45	3.63591	5.9984
3.46	3.58471	6.15255
3.47	3.65777	6.04048
3.48	3.65685	6.03502
3.49	3.65521	6.15374
3.5	3.66996	6.08812
3.51	3.62565	6.09386
3.52	3.66538	6.11384
3.53	3.78994	6.16939
3.54	3.68326	6.15423
3.55	3.67449	6.08659
3.56	3.66264	6.20747
3.57	3.78584	6.13031
3.58	3.80044	6.12028
3.59	3.77919	6.02764
3.6	3.63475	5.96724
3.61	3.81503	6.01318
3.62	3.78949	5.95463
3.63	3.80099	6.16002
3.64	3.80068	6.15611
3.65	3.77692	6.30021
3.66	3.7696	6.15738
3.67	3.63666	6.20269
3.68	3.63734	6.07738
3.69	3.77595	6.31789
3.7	3.63491	6.30225
3.71	3.65637	6.37497
3.72	3.63699	6.33914
3.73	3.65798	6.16509
3.74	3.65347	6.25124
3.75	3.79515	6.25968
3.76	3.79719	6.27185
3.77	3.76991	6.29225
3.78	3.79751	6.23913
3.79	3.79157	6.28751
3.8	3.77383	6.06095
3.81	3.79453	6.16288
3.82	3.77236	6.10027
3.83	3.79364	6.13186
3.84	3.77946	6.11006
3.85	3.77935	6.08252
3.86	3.77914	6.06798
3.87	3.78366	6.06096
3.88	3.77261	6.22447
3.89	3.65878	6.23291
3.9	3.76212	6.25072
3.91	3.66505	6.29532
3.92	3.66781	6.29125
3.93	3.69512	6.30829
3.94	3.69545	6.34268
3.95	3.83268	6.14867
3.96	3.69513	6.25124
3.97	3.72855	6.1983
3.98	3.70941	6.23708
3.99	3.82543	6.0953
4	3.8784	6.19546
4.01	3.77346	6.19342
4.02	3.86211	6.21286
4.03	3.67727	6.25833
4.04	3.73644	6.27362
4.05	3.72797	6.15018
4.06	3.8274	6.19532
4.07	3.53212	6.08012
4.08	3.66644	6.16757
4.09	3.68146	6.10539
4.1	3.62264	6.09774
4.11	3.66565	6.14342
4.12	3.43341	6.19038
4.13	3.69361	6.20901
4.14	3.69973	6.22454
4.15	3.67655	6.35138
4.16	3.63052	6.29427
4.17	3.79321	6.26949
4.18	3.76899	6.29165
4.19	3.65039	6.46275
4.2	3.79116	6.46357
4.21	3.84745	6.31367
4.22	3.85128	6.38273
4.23	3.84547	6.18283
4.24	3.95189	6.17609
4.25	3.7271	6.27167
4.26	3.66858	6.21102
4.27	3.67922	6.40598
4.28	3.78682	6.33934
4.29	3.66136	6.41206
4.3	3.73604	6.49421
4.31	3.74503	6.4231
4.32	3.74489	6.39357
4.33	3.75088	6.30324
4.34	3.70941	6.40055
4.35	3.73028	6.45573
4.36	3.73763	6.42342
4.37	3.69728	6.49707
4.38	3.59026	6.47779
4.39	3.71719	6.56136
4.4	3.69712	6.37282
4.41	3.746	6.32645
4.42	3.71594	6.36458
4.43	3.76487	6.3876
4.44	3.7682	6.34569
4.45	3.71953	6.52177
4.46	3.72503	6.53132
4.47	3.66584	6.40097
4.48	3.48277	6.25298
4.49	3.68629	6.39678
4.5	3.51112	6.40353
4.51	3.53499	6.44685
4.52	3.51563	6.35671
4.53	3.5113	6.33883
4.54	3.59083	6.38133
4.55	3.58534	6.38829
4.56	3.58295	6.41695
4.57	3.56935	6.40461
4.58	3.58656	6.36173
4.59	3.54943	6.35861
4.6	3.55912	6.41735
4.61	3.60782	6.39937
4.62	3.6039	6.49776
4.63	3.62713	6.36643
4.64	3.58273	6.41857
4.65	3.54654	6.41424
4.66	3.60943	6.55271
4.67	3.54924	6.51387
4.68	3.79905	6.56345
4.69	3.72568	6.55434
4.7	3.83748	6.52628
4.71	3.84303	6.55982
4.72	3.96519	6.58022
4.73	3.99757	6.57977
4.74	3.95237	6.57132
4.75	3.968	6.5899
4.76	3.97499	6.57447
4.77	3.9338	6.58044
4.78	3.91694	6.5989
4.79	3.95643	6.48958
4.8	3.93522	6.46755
4.81	3.89924	6.45623
4.82	3.86807	6.48769
4.83	3.9205	6.5729
4.84	3.95857	6.47596
4.85	3.94487	6.46687
4.86	3.95254	6.29295
4.87	3.97172	6.35192
4.88	3.9432	6.37958
4.89	4.04475	6.41171
4.9	4.08385	6.35298
4.91	3.96987	6.44054
4.92	4.09839	6.37968
4.93	4.08515	6.35308
4.94	4.09732	6.37903
4.95	4.14503	6.3457
4.96	4.09951	6.38234
4.97	4.05638	6.46237
4.98	4.07234	6.43074
4.99	4.07726	6.45649
5	4.09015	6.50008
5.01	4.071	6.55514
5.02	4.08237	6.60483
5.03	4.0801	6.6319
5.04	4.09857	6.56726
5.05	4.09308	6.57321
5.06	4.09146	6.55372
5.07	4.08327	6.72517
5.08	4.04912	6.70867
5.09	4.06648	6.53491
5.1	4.0832	6.44846
5.11	4.08137	6.49349
5.12	4.12764	6.41751
5.13	4.12112	6.42622
5.14	4.13329	6.39434
5.15	4.12503	6.45388
5.16	4.10883	6.42898
5.17	4.10929	6.42198
5.18	4.08976	6.37943
5.19	4.09564	6.42867
5.2	4.11111	6.50137
5.21	4.08145	6.36057
5.22	4.13042	6.35695
5.23	4.15299	6.33106
5.24	4.14091	6.26166
5.25	4.18162	6.33483
5.26	4.15001	6.31373
5.27	4.13033	6.26546
5.28	4.11551	6.21673
5.29	4.15113	6.13098
5.3	4.16334	6.11519
5.31	4.15564	6.13765
5.32	4.15023	6.26901
5.33	4.15918	6.14384
5.34	4.21437	6.35636
5.35	4.20851	6.29718
5.36	4.18352	6.45662
5.37	4.19325	6.47015
5.38	4.17268	6.51521
5.39	4.21043	6.56802
5.4	4.19132	6.41086
5.41	4.162	6.50823
5.42	4.15897	6.48999
5.43	4.23432	6.43656
5.44	4.22339	6.49207
5.45	4.25125	6.53493
5.46	4.39098	6.55034
5.47	4.34766	6.51864
5.48	4.39712	6.51501
5.49	4.34594	6.58094
5.5	4.37072	6.48088
5.51	4.34183	6.4429
5.52	4.28605	6.32003
5.53	4.30394	6.32487
5.54	4.38173	6.39117
5.55	4.3656	6.35808
5.56	4.3481	6.3757
5.57	4.39022	6.35885
5.58	4.32748	6.38822
5.59	4.3392	6.34558
5.6	4.33837	6.43664
5.61	4.35162	6.3813
5.62	4.3367	6.41822
5.63	4.32609	6.41848
5.64	4.35685	6.38302
5.65	4.34484	6.38218
5.66	4.39623	6.37254
5.67	4.36281	6.30629
5.68	4.35436	6.24295
5.69	4.34939	6.26855
5.7	4.41495	6.41495
5.71	4.37706	6.31619
5.72	4.3634	6.30674
5.73	4.37985	6.47559
5.74	4.39449	6.42289
5.75	4.38676	6.42201
5.76	4.38088	6.40736
5.77	4.38499	6.44753
5.78	4.42077	6.37305
5.79	4.47351	6.45621
5.8	4.40262	6.4721
5.81	4.47924	6.48037
5.82	4.47689	6.5414
5.83	4.47947	6.48521
5.84	4.47342	6.5219
5.85	4.486	6.53591
5.86	4.49049	6.63186
5.87	4.49339	6.51319
5.88	4.4938	6.55113
5.89	4.47663	6.53757
5.9	4.48267	6.49467
5.91	4.47313	6.41842
5.92	4.46325	6.41055
5.93	4.45259	6.33223
5.94	4.47021	6.33706
5.95	4.52072	6.3256
5.96	4.46407	6.33083
5.97	4.50585	6.34312
5.98	4.47771	6.27551
5.99	4.53132	6.35601
6	4.52034	6.30391
6.01	4.53876	6.3022
6.02	4.54968	6.36169
6.03	4.54631	6.26569
6.04	4.52063	6.23653
6.05	4.54207	6.38507
6.06	4.53469	6.2473
6.07	4.53053	6.25961
6.08	4.5192	6.13817
6.09	4.53891	6.10437
6.1	4.54139	6.01397
6.11	4.57614	6.06843
6.12	4.53923	6.22071
6.13	4.53875	6.17342
6.14	4.54598	6.30391
6.15	4.53988	6.27145
6.16	4.49957	6.3777
6.17	4.54139	6.39789
6.18	4.50016	6.40882
6.19	4.50543	6.39916
6.2	4.56068	6.46471
6.21	4.52714	6.39554
6.22	4.54198	6.44034
6.23	4.53745	6.43978
6.24	4.52337	6.40518
6.25	4.54922	6.42058
6.26	4.52851	6.60783
6.27	4.53772	6.47749
6.28	4.50898	6.53979
6.29	4.52595	6.48171
6.3	4.5369	6.41926
6.31	4.52412	6.26492
6.32	4.54583	6.32131
6.33	4.56257	6.45187
6.34	4.56365	6.42954
6.35	4.58132	6.29995
6.36	4.55662	6.2993
6.37	4.56617	6.32929
6.38	4.53712	6.27763
6.39	4.52782	6.2829
6.4	4.51448	6.41475
6.41	4.51811	6.33608
6.42	4.50804	6.59703
6.43	4.52155	6.41042
6.44	4.50311	6.41637
6.45	4.53287	6.33378
6.46	4.5114	6.36946
6.47	4.51489	6.18321
6.48	4.52084	6.21213
6.49	4.51134	6.22998
6.5	4.52013	6.24931
6.51	4.51945	6.21705
6.52	4.5242	6.19537
6.53	4.52387	6.36757
6.54	4.49684	6.36312
6.55	4.50833	6.41689
6.56	4.5185	6.39437
6.57	4.53033	6.48605
6.58	4.50316	6.54828
6.59	4.5248	6.40987
6.6	4.42915	6.48652
6.61	4.50435	6.42682
6.62	4.43375	6.50252
6.63	4.44476	6.50491
6.64	4.45636	6.45792
6.65	4.43011	6.48308
6.66	4.42874	6.47849
6.67	4.43121	6.60285
6.68	4.43712	6.61978
6.69	4.4399	6.60478
6.7	4.43756	6.56643
6.71	4.43876	6.49006
6.72	4.42049	6.59382
6.73	4.42039	6.55035
6.74	4.41216	6.5999
6.75	4.42042	6.57301
6.76	4.42979	6.67369
6.77	4.4376	6.75814
6.78	4.45098	6.62231
6.79	4.43846	6.63371
6.8	4.45589	6.59375
6.81	4.62711	6.65514
6.82	4.46416	6.59494
6.83	4.4605	6.69909
6.84	4.6441	6.70461
6.85	4.47453	6.77457
6.86	4.45258	6.78166
6.87	4.6498	6.70357
6.88	4.62412	6.5939
6.89	4.61862	6.58087
6.9	4.62317	6.51514
6.91	4.6355	6.63549
6.92	4.60622	6.41498
6.93	4.62361	6.59723
6.94	4.44742	6.62652
6.95	4.65006	6.50322
6.96	4.43072	6.59809
6.97	4.47646	6.34937
6.98	4.4754	6.30139
6.99	4.44879	6.31667
7	4.42367	6.39757
7.01	4.4728	6.42741
7.02	4.47053	6.50764
7.03	4.46696	6.50445
7.04	4.48977	6.62277
7.05	4.54142	6.50901
7.06	4.52333	6.64241
7.07	4.45611	6.67164
7.08	4.46431	6.67942
7.09	4.51606	6.66596
7.1	4.54055	6.68518
7.11	4.52049	6.73834
7.12	4.52653	6.79871
7.13	4.52776	6.66826
7.14	4.53683	6.66291
7.15	4.50805	6.5782
7.16	4.50788	6.53089
7.17	4.47463	6.48765
7.18	4.50387	6.44755
7.19	4.51868	6.37902
7.2	4.5142	6.30565
7.21	4.4498	6.6162
7.22	4.51877	6.64119
7.23	4.42463	6.59261
7.24	4.42386	6.57493
7.25	4.44181	6.41594
7.26	4.3902	6.42223
7.27	4.41366	6.31925
7.28	4.50981	6.29355
7.29	4.4361	6.33094
7.3	4.42439	6.30934
7.31	4.43768	6.40828
7.32	4.43711	6.51085
7.33	4.44587	6.60807
7.34	4.45035	6.6593
7.35	4.45846	6.69881
7.36	4.50743	6.86701
7.37	4.50859	6.77873
7.38	4.51663	6.78455
7.39	4.49873	6.88363
7.4	4.53711	6.82725
7.41	4.54476	6.80068
7.42	4.55239	6.72343
7.43	4.50748	6.81292
7.44	4.52555	6.69453
7.45	4.50131	6.75353
7.46	4.4892	6.79015
7.47	4.54932	6.77034
7.48	4.53112	6.77669
7.49	4.49353	6.94035
7.5	4.64377	6.80883
7.51	4.68087	6.88039
7.52	4.65321	6.85361
7.53	4.62453	6.79836
7.54	4.63054	6.65628
7.55	4.64313	6.63975
7.56	4.67743	6.70584
7.57	4.67886	6.66635
7.58	4.63682	6.67568
7.59	4.6391	6.69409
7.6	4.62426	6.77742
7.61	4.62322	6.69454
7.62	4.6404	6.7244
7.63	4.50211	6.70264
7.64	4.51891	6.8499
7.65	4.61796	6.69122
7.66	4.66138	6.68502
7.67	4.68103	6.69885
7.68	4.68531	6.6056
7.69	4.66497	6.65134
7.7	4.65161	6.496
7.71	4.66834	6.57076
7.72	4.63519	6.48947
7.73	4.58783	6.60209
7.74	4.65003	6.64689
7.75	4.64072	6.5687
7.76	4.685	6.72194
7.77	4.65057	6.85816
7.78	4.64907	6.76594
7.79	4.67448	6.89247
7.8	4.64979	6.83354
7.81	4.62435	6.89249
7.82	4.62796	6.87229
7.83	4.63876	6.86923
7.84	4.6709	6.91328
7.85	4.67516	6.89221
7.86	4.65683	7.00561
7.87	4.65664	6.93116
7.88	4.63592	6.85917
7.89	4.66569	6.85794
7.9	4.65962	6.9209
7.91	4.65188	6.7513
7.92	4.54183	6.84555
7.93	4.65864	6.69362
7.94	4.53947	6.62755
7.95	4.66151	6.6629
7.96	4.64376	6.64545
7.97	4.52104	6.59894
7.98	4.67776	6.66435
7.99	4.66639	6.58124
8	4.67325	6.6639
8.01	4.62617	6.93554
8.02	4.63838	6.97389
8.03	4.62022	6.86525
8.04	4.60013	6.84295
8.05	4.61226	6.70844
8.06	4.63205	6.87848
8.07	4.62827	6.93921
8.08	4.61723	6.77721
8.09	4.68797	6.82047
8.1	4.69129	6.74134
8.11	4.669	6.70569
8.12	4.65003	6.70799
8.13	4.58572	6.58024
8.14	4.70567	6.59448
8.15	4.71908	6.62754
8.16	4.6158	6.52409
8.17	4.52988	6.62977
8.18	4.50627	6.75692
8.19	4.48043	6.76123
8.2	4.49802	6.77457
8.21	4.45523	6.76419
8.22	4.4051	6.76054
8.23	4.28062	6.84013
8.24	4.40956	6.86096
8.25	4.27118	6.87369
8.26	4.30008	6.85986
8.27	4.40519	6.87346
8.28	4.3828	6.86461
8.29	4.42719	6.87603
8.3	4.40509	6.89986
8.31	4.42248	6.8152
8.32	4.40276	6.8394
8.33	4.27178	6.65724
8.34	4.40555	6.6349
8.35	4.38003	6.59629
8.36	4.43153	6.46841
8.37	4.3986	6.61382
8.38	4.39765	6.59714
8.39	4.39923	6.6798
8.4	4.43251	6.81236
8.41	4.43616	6.87605
8.42	4.42973	6.88314
8.43	4.42594	6.90608
8.44	4.4419	6.8704
8.45	4.4375	6.94968
8.46	4.44268	6.97869
8.47	4.44734	6.96464
8.48	4.44792	6.94274
8.49	4.43703	6.9456
8.5	4.43791	6.95738
8.51	4.4608	6.72591
8.52	4.44372	6.55708
8.53	4.43529	6.47144
8.54	4.44048	6.53034
8.55	4.43686	6.44047
8.56	4.45069	6.48069
8.57	4.48377	6.42801
8.58	4.46326	6.44254
8.59	4.42533	6.62059
8.6	4.43621	6.69799
8.61	4.43509	6.69763
8.62	4.46345	6.75289
8.63	4.46579	6.79065
8.64	4.47257	6.78526
8.65	4.5784	6.7494
8.66	4.63012	6.66938
8.67	4.48311	6.74741
8.68	4.64796	6.67986
8.69	4.65038	6.75635
8.7	4.65823	6.73109
8.71	4.63094	6.67466
8.72	4.60164	6.65643
8.73	4.60236	6.60039
8.74	4.68047	6.70383
8.75	4.67803	6.58674
8.76	4.54162	6.65935
8.77	4.67622	6.73195
8.78	4.64018	6.84286
8.79	4.66317	6.84006
8.8	4.63641	6.84816
8.81	4.66379	6.9497
8.82	4.64751	6.93527
8.83	4.6273	6.91303
8.84	4.6248	6.8685
8.85	4.62318	6.97922
8.86	4.51155	6.91725
8.87	4.64102	6.89414
8.88	4.63829	6.94214
8.89	4.50258	6.99888
8.9	4.63673	6.91855
8.91	4.53199	7.00665
8.92	4.63816	6.9219
8.93	4.63329	7.05547
8.94	4.64091	6.78669
8.95	4.62746	6.80274
8.96	4.66329	6.74418
8.97	4.59913	6.69925
8.98	4.50309	6.85401
8.99	4.50195	6.81986
9	4.56903	6.95063
9.01	4.55285	6.91416
9.02	4.53804	6.96315
9.03	4.53807	6.96963
9.04	4.54983	6.96249
9.05	4.53198	6.98528
9.06	4.53072	6.9199
9.07	4.53943	6.9872
9.08	4.51632	6.98093
9.09	4.50985	7.05156
9.1	4.50917	6.93014
9.11	4.52455	6.99793
9.12	4.51715	7.06059
9.13	4.52727	6.98916
9.14	4.52772	6.95542
9.15	4.52038	7.03881
9.16	4.51762	7.07304
9.17	4.52175	7.16865
9.18	4.51051	7.03703
9.19	4.52143	7.03283
9.2	4.5204	6.87212
9.21	4.52141	6.88021
9.22	4.51015	6.87263
9.23	4.51108	6.94202
9.24	4.52302	6.93564
9.25	4.50226	6.91232
9.26	4.50254	6.90208
9.27	4.52311	7.02243
9.28	4.48278	6.93811
9.29	4.49838	7.13538
9.3	4.49789	6.94226
9.31	4.48658	6.90865
9.32	4.50023	6.85892
9.33	4.49436	6.85423
9.34	4.48113	6.87493
9.35	4.49444	6.87228
9.36	4.48714	6.79611
9.37	4.5103	6.66699
9.38	4.52072	6.6748
9.39	4.49175	6.57002
9.4	4.50378	6.59116
9.41	4.50383	6.70108
9.42	4.50115	6.7194
9.43	4.51366	6.82442
9.44	4.48523	6.674
9.45	4.48845	6.85884
9.46	4.49228	6.85877
9.47	4.48009	6.90241
9.48	4.47962	6.83971
9.49	4.49573	6.79533
9.5	4.37961	6.88391
9.51	4.3916	6.75715
9.52	4.43234	6.75766
9.53	4.35788	6.73826
9.54	4.34891	6.75204
9.55	4.44737	6.90463
9.56	4.44297	6.84043
9.57	4.37843	6.98912
9.58	4.36215	6.98439
9.59	4.36877	7.05298
9.6	4.35077	6.89461
9.61	4.36679	6.7977
9.62	4.33761	6.88309
9.63	4.36146	7.00534
9.64	4.3674	6.82608
9.65	4.37338	7.05153
9.66	4.3603	6.96144
9.67	4.36408	6.9024
9.68	4.40155	6.90058
9.69	4.38834	6.71391
9.7	4.40007	6.83069
9.71	4.3987	6.84187
9.72	4.48622	6.81586
9.73	4.39895	6.81933
9.74	4.35962	6.89672
9.75	4.36134	6.82634
9.76	4.369	6.99438
9.77	4.3819	7.00674
9.78	4.42043	6.87496
9.79	4.3565	6.85979
9.8	4.38108	6.8599
9.81	4.39032	6.74771
9.82	4.38055	6.75837
9.83	4.37797	6.75081
9.84	4.4033	6.73208
9.85	4.40715	6.82344
9.86	4.39073	6.75911
9.87	4.37405	6.76303
9.88	4.38085	6.77028
9.89	4.38534	6.80706
9.9	4.38942	6.78172
9.91	4.38686	6.77028
9.92	4.41322	6.7622
9.93	4.41871	6.8533
9.94	4.4125	6.91772
9.95	4.4838	6.8124
9.96	4.40691	6.85799
9.97	4.49097	7.03529
9.98	4.48915	7.07648
9.99	4.51087	6.9584
10	4.50741	6.90832
10.01	4.49729	6.90239
10.02	4.48893	6.73756
10.03	4.49981	6.91193
10.04	4.48726	7.10473
10.05	4.49269	6.8294
10.06	4.4901	7.01153
10.07	4.49125	7.01385
10.08	4.48296	6.91794
10.09	4.51265	6.9864
10.1	4.5094	6.97947
10.11	4.49838	6.97731
10.12	4.48872	6.95869
10.13	4.49656	6.96289
10.14	4.53304	7.00839
10.15	4.51319	6.88551
10.16	4.49331	6.94832
10.17	4.50319	6.94654
10.18	4.50453	7.05049
10.19	4.50433	6.96587
10.2	4.50728	6.85446
10.21	4.53367	6.86305
10.22	4.51444	6.86522
10.23	4.51919	6.87397
10.24	4.52336	6.78966
10.25	4.5031	6.7141
10.26	4.47774	6.73055
10.27	4.53119	6.74649
10.28	4.5344	6.74436
10.29	4.53474	6.757
10.3	4.53617	6.78838
10.31	4.53964	6.76682
10.32	4.50436	6.73764
10.33	4.51988	6.76764
10.34	4.5028	6.82784
10.35	4.51514	7.0067
10.36	4.50952	6.97587
10.37	4.52183	7.17602
10.38	4.56903	7.12978
10.39	4.55216	7.25529
10.4	4.55862	7.19262
10.41	4.54618	7.18668
10.42	4.52568	7.10955
10.43	4.5565	7.12149
10.44	4.52647	7.05714
10.45	4.54808	6.99231
10.46	4.49367	7.15216
10.47	4.5575	7.08001
10.48	4.54305	7.0758
10.49	4.52461	7.06174
10.5	4.50329	7.02199
10.51	4.46806	7.1171
10.52	4.49234	7.02191
10.53	4.4697	7.07584
10.54	4.47716	7.03505
10.55	4.43706	7.02295
10.56	4.40937	7.0873
10.57	4.46198	6.99049
10.58	4.42221	6.8948
10.59	4.51432	6.91926
10.6	4.41714	6.75635
10.61	4.41277	6.74528
10.62	4.42927	6.74637
10.63	4.41645	6.54322
10.64	4.38207	6.73759
10.65	4.39482	6.59623
10.66	4.41492	6.68824
10.67	4.47818	6.69755
10.68	4.37868	6.74924
10.69	4.36577	6.8485
10.7	4.45634	6.85455
10.71	4.35244	6.84757
10.72	4.3671	6.88602
10.73	4.38417	6.89665
10.74	4.39204	6.72284
10.75	4.39624	6.72809
10.76	4.40383	6.753
10.77	4.4119	6.72321
10.78	4.39935	6.92604
10.79	4.39055	6.85238
10.8	4.40545	6.99892
10.81	4.4067	7.0477
10.82	4.40353	6.99992
10.83	4.39849	6.97605
10.84	4.37796	6.90965
10.85	4.38327	6.96887
10.86	4.3851	7.01009
10.87	4.39415	7.05646
10.88	4.369	6.96115
10.89	4.37302	7.13658
10.9	4.36181	7.14165
10.91	4.37776	7.14188
10.92	4.37999	7.04997
10.93	4.38265	6.94621
10.94	4.33527	7.02621
10.95	4.4208	6.8011
10.96	4.37138	6.81344
10.97	4.37951	6.70161
10.98	4.3727	6.70215
10.99	4.37233	6.78048
11	4.3633	6.83233
11.01	4.36866	6.89033
11.02	4.42118	6.73236
11.03	4.38244	6.71547
11.04	4.36486	6.6813
11.05	4.35584	6.69983
11.06	4.37659	6.84627
11.07	4.38462	6.86676
11.08	4.35704	6.82042
11.09	4.37308	6.78097
11.1	4.35136	6.8036
11.11	4.34571	6.79743
11.12	4.35187	6.9194
11.13	4.376	6.97639
11.14	4.36968	7.00289
11.15	4.37209	6.88986
11.16	4.36086	6.90626
11.17	4.34218	6.94081
11.18	4.34855	6.84957
11.19	4.3554	6.88417
11.2	4.36982	6.9383
11.21	4.35582	6.77319
11.22	4.36746	6.95984
11.23	4.35471	7.02843
11.24	4.35089	7.02009
11.25	4.34519	6.95384
11.26	4.3535	6.91976
11.27	4.35424	6.86135
11.28	4.35386	6.92827
11.29	4.33794	6.89154
11.3	4.34691	6.9732
11.31	4.34526	6.94594
11.32	4.35696	6.97298
11.33	4.32102	6.98886
11.34	4.33585	6.83908
11.35	4.33001	6.89961
11.36	4.32999	6.75895
11.37	4.32916	6.84364
11.38	4.32969	6.72444
11.39	4.32795	6.65484
11.4	4.30825	6.56502
11.41	4.32366	6.61528
11.42	4.30134	6.64791
11.43	4.32835	6.55016
11.44	4.32853	6.68301
11.45	4.34778	6.81397
11.46	4.37683	6.68548
11.47	4.35161	6.63755
11.48	4.33736	6.73201
11.49	4.34329	6.77679
11.5	4.31304	6.80322
11.51	4.32286	6.8148
11.52	4.3143	6.93895
11.53	4.32867	6.61995
11.54	4.32206	6.54093
11.55	4.31388	6.50083
11.56	4.32853	6.64704
11.57	4.34322	6.57976
11.58	4.44076	6.69869
11.59	4.33742	6.69936
11.6	4.34835	6.69322
11.61	4.44714	6.68656
11.62	4.35388	6.68761
11.63	4.45324	6.72793
11.64	4.44699	6.74791
11.65	4.36475	6.65361
11.66	4.38142	6.53186
11.67	4.34035	6.55695
11.68	4.41073	6.60085
11.69	4.34361	6.69198
11.7	4.33379	6.6873
11.71	4.34034	6.67356
11.72	4.36197	6.81858
11.73	4.35232	6.61424
11.74	4.34407	6.74242
11.75	4.35006	6.67504
11.76	4.33706	6.55572
11.77	4.34685	6.53578
11.78	4.34767	6.50498
11.79	4.37188	6.55526
11.8	4.32103	6.63182
11.81	4.3302	6.64102
11.82	4.31169	6.60786
11.83	4.31536	6.61179
11.84	4.32185	6.72807
11.85	4.33294	6.72685
11.86	4.34494	6.80225
11.87	4.33444	6.7773
11.88	4.31676	6.71337
11.89	4.31143	6.70968
11.9	4.3212	6.7066
11.91	4.31378	6.72682
11.92	4.32121	6.55464
11.93	4.35103	6.56401
11.94	4.30954	6.72922
11.95	4.32613	6.7067
11.96	4.31282	6.71414
11.97	4.32823	6.71001
11.98	4.34638	6.74528
11.99	4.28063	6.74156
12	4.26223	6.70732
12.01	4.25812	6.63012
12.02	4.28802	6.6939
12.03	4.24614	6.71499
12.04	4.26734	6.73468
12.05	4.24883	6.71827
12.06	4.30031	6.70147
12.07	4.2676	6.66199
12.08	4.26304	6.62992
12.09	4.21253	6.63189
12.1	4.2715	6.61233
12.11	4.22363	6.59814
12.12	4.30293	6.61635
12.13	4.27945	6.73771
12.14	4.3012	6.61479
12.15	4.33204	6.70508
12.16	4.29904	6.57731
12.17	4.26032	6.57661
12.18	4.23258	6.45979
12.19	4.24885	6.51235
12.2	4.21803	6.56522
12.21	4.23878	6.57774
12.22	4.25892	6.66679
12.23	4.28554	6.63905
12.24	4.26417	6.61816
12.25	4.28651	6.75902
12.26	4.29423	6.84015
12.27	4.3231	6.79974
12.28	4.28149	6.72945
12.29	4.29536	6.85042
12.3	4.2965	6.86538
12.31	4.29957	6.87215
12.32	4.24311	6.87611
12.33	4.27744	6.90228
12.34	4.29559	6.75343
12.35	4.27972	6.87927
12.36	4.27937	6.94005
12.37	4.26813	6.84796
12.38	4.31409	6.85448
12.39	4.2332	6.80925
12.4	4.28904	6.7066
12.41	4.2689	6.70585
12.42	4.24939	6.68419
12.43	4.2506	6.67251
12.44	4.21217	6.75431
12.45	4.21711	6.77989
12.46	4.27338	6.75186
12.47	4.2448	6.74242
12.48	4.25253	6.80432
12.49	4.25479	6.65333
12.5	4.24558	6.91182
12.51	4.27097	6.94833
12.52	4.28356	6.94112
12.53	4.28555	6.94173
12.54	4.25145	6.9261
12.55	4.2657	6.95362
12.56	4.28948	6.88586
12.57	4.27197	6.91441
12.58	4.27197	6.85198
12.59	4.25258	6.7869
12.6	4.26223	6.74263
12.61	4.26767	6.70863
12.62	4.23289	6.77929
12.63	4.26521	6.62233
12.64	4.26287	6.68754
12.65	4.27936	6.69265
12.66	4.28901	6.79152
12.67	4.29124	6.82802
12.68	4.27806	6.83536
12.69	4.27634	6.83293
12.7	4.27113	6.67383
12.71	4.23758	6.70069
12.72	4.2653	6.73726
12.73	4.25503	6.84568
12.74	4.28299	6.76654
12.75	4.28479	6.79178
12.76	4.26168	6.80398
12.77	4.31431	7.01281
12.78	4.27915	7.04478
12.79	4.25749	6.96059
12.8	4.22021	6.98778
12.81	4.25544	6.88048
12.82	4.25255	6.82129
12.83	4.27317	6.80051
12.84	4.24496	6.73001
12.85	4.28906	6.73102
12.86	4.29701	6.75608
12.87	4.26045	6.71136
12.88	4.26518	6.81365
12.89	4.28061	6.76083
12.9	4.25714	6.91862
12.91	4.26965	6.83038
12.92	4.26893	6.90234
12.93	4.24359	6.78074
12.94	4.26757	6.86525
12.95	4.27533	6.80474
12.96	4.29085	6.90523
12.97	4.2972	6.91244
12.98	4.28068	6.83425
12.99	4.27251	6.8097
13	4.29024	6.79083
13.01	4.26534	6.81044
13.02	4.2727	6.92232
13.03	4.28572	6.82031
13.04	4.28854	6.67441
13.05	4.28638	6.67475
13.06	4.2591	6.73784
13.07	4.27875	6.96606
13.08	4.25548	6.88612
13.09	4.26623	6.83046
13.1	4.28849	7.01447
13.11	4.3459	7.00722
13.12	4.3066	6.84251
13.13	4.32631	6.87056
13.14	4.30251	6.82737
13.15	4.28483	6.90917
13.16	4.29645	6.9978
13.17	4.27136	6.97193
13.18	4.27291	7.19483
13.19	4.2574	7.14067
13.2	4.32482	6.96003
13.21	4.2844	6.90159
13.22	4.1929	6.90606
13.23	4.21045	6.9514
13.24	4.24616	6.95398
13.25	4.28889	6.91784
13.26	4.25827	6.86912
13.27	4.29058	6.84839
13.28	4.24474	6.89468
13.29	4.25658	6.93483
13.3	4.28624	7.01743
13.31	4.23725	7.01877
13.32	4.30105	6.95331
13.33	4.30335	7.03706
13.34	4.29988	7.10506
13.35	4.27344	7.10307
13.36	4.29901	7.16545
13.37	4.28222	7.1033
13.38	4.2722	6.98207
13.39	4.28554	7.0015
13.4	4.26331	6.89479
13.41	4.2444	6.6149
13.42	4.2933	6.65218
13.43	4.27408	6.74224
13.44	4.29713	6.7082
13.45	4.29415	6.81048
13.46	4.26343	6.71484
13.47	4.2528	6.73395
13.48	4.28934	6.78021
13.49	4.27534	6.69805
13.5	4.26071	6.63491
13.51	4.26783	6.6309
13.52	4.26165	6.66269
13.53	4.26018	6.61163
13.54	4.22785	6.62066
13.55	4.24371	6.66179
13.56	4.237	6.67636
13.57	4.24231	6.71744
13.58	4.24335	6.65805
13.59	4.25386	6.65435
13.6	4.24166	6.74193
13.61	4.21949	6.73075
13.62	4.21821	6.72183
13.63	4.30215	6.83044
13.64	4.23736	6.81377
13.65	4.2372	6.80101
13.66	4.25123	6.75744
13.67	4.26086	6.77566
13.68	4.26564	6.72609
13.69	4.28678	6.79136
13.7	4.25258	6.80811
13.71	4.25575	6.77489
13.72	4.25173	6.81551
13.73	4.25539	6.64267
13.74	4.24022	6.78532
13.75	4.25545	6.8669
13.76	4.24137	6.77014
13.77	4.25912	6.83204
13.78	4.27302	6.79722
13.79	4.28057	6.79615
13.8	4.26598	6.69395
13.81	4.27643	6.71887
13.82	4.26965	6.7304
13.83	4.27133	6.67078
13.84	4.27822	6.65466
13.85	4.26416	6.66387
13.86	4.28358	6.70377
13.87	4.28861	6.67543
13.88	4.29626	6.71347
13.89	4.2864	6.67292
13.9	4.29053	6.5075
13.91	4.2886	6.52988
13.92	4.30396	6.61566
13.93	4.30796	6.65492
13.94	4.30114	6.64844
13.95	4.29915	6.65548
13.96	4.30174	6.75532
13.97	4.30697	6.71776
13.98	4.30167	6.78542
13.99	4.2917	6.63007
14	4.30828	6.63775
14.01	4.30669	6.69335
14.02	4.25812	6.66864
14.03	4.26727	6.65197
14.04	4.24828	6.93953
14.05	4.23301	6.97339
14.06	4.28373	6.99412
14.07	4.30917	6.93454
14.08	4.29203	6.83145
14.09	4.26798	6.82793
14.1	4.27531	6.80882
14.11	4.30005	6.78801
14.12	4.26572	6.80417
14.13	4.25195	6.76688
14.14	4.32501	6.81622
14.15	4.30038	6.94767
14.16	4.31324	7.09083
14.17	4.2375	7.11525
14.18	4.24038	6.99992
14.19	4.2926	6.9949
14.2	4.24422	6.93672
14.21	4.17681	6.79942
14.22	4.27331	6.78744
14.23	4.22676	6.81164
14.24	4.24028	6.75897
14.25	4.2404	6.69081
14.26	4.20777	6.68983
14.27	4.24007	6.6814
14.28	4.25421	6.70009
14.29	4.2625	6.78778
14.3	4.1629	6.79245
14.31	4.21664	6.82293
14.32	4.25713	6.69923
14.33	4.20975	6.81572
14.34	4.19733	6.64544
14.35	4.2233	6.48254
14.36	4.13157	6.62768
14.37	4.20856	6.68571
14.38	4.26123	6.57847
14.39	4.24785	6.55457
14.4	4.27594	6.7891
14.41	4.26711	6.75488
14.42	4.2354	6.807
14.43	4.21636	6.7166
14.44	4.20034	6.68957
14.45	4.23969	6.7451
14.46	4.25474	6.65814
14.47	4.21559	6.72281
14.48	4.21483	6.74433
14.49	4.22379	6.79033
14.5	4.22297	6.7885
14.51	4.21062	6.79208
14.52	4.25706	6.90565
14.53	4.21559	6.87506
14.54	4.18705	7.0318
14.55	4.235	7.09826
14.56	4.23548	7.1064
14.57	4.21671	6.99584
14.58	4.20335	6.99128
14.59	4.19565	7.0182
14.6	4.23004	7.01948
14.61	4.22249	6.91139
14.62	4.2031	6.87517
14.63	4.20196	6.87086
14.64	4.19034	6.74413
14.65	4.18622	6.56725
14.66	4.24555	6.66695
14.67	4.16809	6.67997
14.68	4.27688	6.50826
14.69	4.18683	6.54452
14.7	4.18454	6.68227
14.71	4.08978	6.63605
14.72	4.16867	6.71474
14.73	4.15586	6.72325
14.74	4.18572	6.74186
14.75	4.16109	6.76903
14.76	4.05943	6.81331
14.77	4.03448	6.8293
14.78	4.10517	6.78295
14.79	4.02954	6.8164
14.8	4.23396	6.83845
14.81	4.2235	6.8245
14.82	4.12722	6.83079
14.83	4.11993	6.88584
14.84	4.15942	6.76156
14.85	4.19083	6.81256
14.86	4.15672	6.79525
14.87	4.2067	6.7671
14.88	4.2276	6.73332
14.89	4.14157	6.77313
14.9	4.21295	6.75013
14.91	4.14015	6.74079
14.92	4.14739	6.67488
14.93	4.23274	6.64513
14.94	4.19488	6.67785
14.95	4.21661	6.82889
14.96	4.18756	6.77204
14.97	4.18318	6.91417
14.98	4.21003	6.79691
14.99	4.14648	6.86183
15	4.2012	6.82733
15.01	4.24201	6.71035
15.02	4.21291	6.85604
15.03	4.19332	6.73381
15.04	4.25367	6.72769
15.05	4.21136	6.48869
15.06	4.22641	6.60063
15.07	4.16963	6.63447
15.08	4.18302	6.67308
15.09	4.22468	6.63465
15.1	4.12926	6.64241
15.11	4.14884	6.7115
15.12	4.19786	6.72973
15.13	4.1145	6.87774
15.14	4.10426	6.83632
15.15	4.18598	6.87671
15.16	4.21568	6.83042
15.17	4.25367	6.83508
15.18	4.18078	6.87417
15.19	4.25837	6.83818
15.2	4.18928	6.87074
15.21	4.19017	6.77895
15.22	4.18461	6.81825
15.23	4.20962	6.81376
15.24	4.21072	6.77347
15.25	4.15719	6.77692
15.26	4.20473	6.84086
15.27	4.2718	6.85063
15.28	4.23153	6.79874
15.29	4.27366	6.85522
15.3	4.24951	6.70162
15.31	4.15036	6.69175
15.32	4.17126	6.75052
15.33	4.34931	6.87984
15.34	4.26999	6.89525
15.35	4.23515	6.90495
15.36	4.26292	6.77929
15.37	4.26439	6.91901
15.38	4.3324	6.86421
15.39	4.34023	6.83301
15.4	4.35791	6.73183
15.41	4.36164	6.72535
15.42	4.37786	6.73543
15.43	4.36354	6.72927
15.44	4.46311	6.83913
15.45	4.43635	6.64845
15.46	4.47735	6.67615
15.47	4.37924	6.69499
15.48	4.35159	6.61918
15.49	4.34338	6.71034
15.5	4.47061	6.7147
15.51	4.39684	6.73891
15.52	4.39192	6.78584
15.53	4.469	6.83528
15.54	4.49795	6.81201
15.55	4.46606	6.83749
15.56	4.3619	6.82339
15.57	4.38182	6.82119
15.58	4.46398	6.8082
15.59	4.43199	6.80583
15.6	4.44668	6.8102
15.61	4.43455	6.80404
15.62	4.46689	6.80453
15.63	4.34817	6.82502
15.64	4.42227	6.81363
15.65	4.44367	6.85547
15.66	4.36368	6.79162
15.67	4.37081	6.7977
15.68	4.39251	6.7497
15.69	4.39053	6.7269
15.7	4.42694	6.70536
15.71	4.46135	6.63843
15.72	4.44446	6.64806
15.73	4.37441	6.68071
15.74	4.36176	6.92291
15.75	4.35227	6.90899
15.76	4.38175	6.84963
15.77	4.40388	7.0338
15.78	4.40846	6.86509
15.79	4.35088	7.11255
15.8	4.35484	7.08829
15.81	4.39626	7.03708
15.82	4.40822	7.04634
15.83	4.39849	6.91435
15.84	4.39229	6.8903
15.85	4.38804	6.76295
15.86	4.43037	6.66597
15.87	4.38398	6.57269
15.88	4.3879	6.58262
15.89	4.39802	6.64057
15.9	4.40235	6.66612
15.91	4.38213	6.79268
15.92	4.36667	6.79998
15.93	4.35201	6.8457
15.94	4.38782	6.84064
15.95	4.38298	6.85183
15.96	4.34634	6.84444
15.97	4.39558	6.89015
15.98	4.39398	6.96147
15.99	4.37624	6.88893
16	4.34479	7.00314
16.01	4.25163	6.95601
16.02	4.25666	6.98118
16.03	4.25871	6.90719
16.04	4.26521	6.96801
16.05	4.26007	6.90994
16.06	4.23919	6.85038
16.07	4.3101	6.82177
16.08	4.30066	6.83311
16.09	4.36896	6.83726
16.1	4.30811	6.88029
16.11	4.3249	6.86476
16.12	4.35479	6.85478
16.13	4.33729	6.8112
16.14	4.35288	6.874
16.15	4.346	6.80531
16.16	4.3996	6.92379
16.17	4.39806	6.8382
16.18	4.34431	6.83022
16.19	4.3453	7.03604
16.2	4.27004	7.06928
16.21	4.17195	7.0651
16.22	4.25826	7.0814
16.23	4.27919	7.09394
16.24	4.17512	6.90206
16.25	4.18516	6.86348
16.26	4.1551	6.89859
16.27	4.1602	6.696
16.28	4.16617	6.66557
16.29	4.16145	6.54821
16.3	4.2632	6.59831
16.31	4.24423	6.58871
16.32	4.2652	6.64459
16.33	4.24444	6.66147
16.34	4.2496	6.81052
16.35	4.27419	6.80794
16.36	4.28322	6.90638
16.37	4.28285	6.91817
16.38	4.2797	6.97133
16.39	4.30087	6.96599
16.4	4.30259	6.98171
16.41	4.30876	7.0438
16.42	4.2966	6.9672
16.43	4.30865	6.97428
16.44	4.32175	6.91238
16.45	4.27369	6.98619
16.46	4.27915	6.84783
16.47	4.25322	6.76817
16.48	4.24618	6.83708
16.49	4.26243	6.81038
16.5	4.2759	6.88204
16.51	4.28771	6.8056
16.52	4.24932	6.73752
16.53	4.2414	6.7733
16.54	4.24322	6.90069
16.55	4.22412	6.79111
16.56	4.26138	6.95151
16.57	4.25625	7.03725
16.58	4.29419	7.00536
16.59	4.31298	6.8621
16.6	4.31288	6.99506
16.61	4.28915	6.89974
16.62	4.27567	6.87924
16.63	4.28284	6.98384
16.64	4.29241	6.93987
16.65	4.29504	6.77894
16.66	4.28853	6.83113
16.67	4.29346	6.89756
16.68	4.27287	6.86173
16.69	4.25805	6.81057
16.7	4.2554	6.63408
16.71	4.25684	6.6082
16.72	4.2593	6.60897
16.73	4.28767	6.71954
16.74	4.28021	6.62115
16.75	4.26775	6.72815
16.76	4.28847	6.72139
16.77	4.28323	6.74906
16.78	4.30686	6.75368
16.79	4.29926	6.79908
16.8	4.30303	6.8319
16.81	4.30386	6.86046
16.82	4.33039	6.88555
16.83	4.30828	6.86926
16.84	4.29339	6.98982
16.85	4.28512	7.03573
16.86	4.3693	7.03436
16.87	4.28405	6.88052
16.88	4.30616	6.89554
16.89	4.34623	6.86041
16.9	4.29929	6.91148
16.91	4.36107	6.89223
16.92	4.30966	6.88149
16.93	4.30404	6.71678
16.94	4.27546	6.62309
16.95	4.36134	6.6131
16.96	4.26991	6.85242
16.97	4.2479	6.8703
16.98	4.34348	6.87832
16.99	4.27551	6.83132
17	4.26542	6.9761
17.01	4.25909	6.89505
17.02	4.28007	7.05232
17.03	4.25416	7.03582
17.04	4.25612	6.90211
17.05	4.3346	6.76696
17.06	4.31635	6.75298
17.07	4.27832	6.7524
17.08	4.20122	6.72834
17.09	4.28164	6.58442
17.1	4.28851	6.58374
17.11	4.21034	6.58567
17.12	4.21376	6.61752
17.13	4.23499	6.63517
17.14	4.20081	6.66091
17.15	4.24244	6.63504
17.16	4.22216	6.61359
17.17	4.31516	6.62278
17.18	4.28577	6.67383
17.19	4.31211	6.66042
17.2	4.31279	6.70891
17.21	4.33322	6.71496
17.22	4.30836	6.78309
17.23	4.33282	6.75455
17.24	4.32508	6.78698
17.25	4.25851	6.77422
17.26	4.17112	6.77176
17.27	4.25883	6.79377
17.28	4.2641	6.80359
17.29	4.17364	6.78486
17.3	4.24711	6.74861
17.31	4.27238	6.80721
17.32	4.34221	6.80588
17.33	4.31505	6.84006
17.34	4.2665	6.83697
17.35	4.24505	6.85902
17.36	4.30968	7.02514
17.37	4.29821	6.94736
17.38	4.27384	6.98709
17.39	4.27445	6.83583
17.4	4.29477	7.10053
17.41	4.26443	7.05886
17.42	4.26135	7.00076
17.43	4.2724	7.05692
17.44	4.27477	7.04186
17.45	4.26749	6.9588
17.46	4.28246	6.78241
17.47	4.2797	6.66101
17.48	4.21479	6.7041
17.49	4.23332	6.68593
17.5	4.23902	6.56564
17.51	4.23177	6.64898
17.52	4.24679	6.6869
17.53	4.25008	6.62516
17.54	4.23365	6.67571
17.55	4.24394	6.67044
17.56	4.24608	6.677
17.57	4.23549	6.64723
17.58	4.23378	6.6447
17.59	4.25917	6.62412
17.6	4.22256	6.66042
17.61	4.24367	6.64508
17.62	4.24643	6.7218
17.63	4.27568	6.78077
17.64	4.28969	6.75972
17.65	4.26842	6.73246
17.66	4.25551	6.78265
17.67	4.27915	6.77985
17.68	4.26768	6.71541
17.69	4.33383	6.73584
17.7	4.32301	6.67156
17.71	4.26618	6.79646
17.72	4.35072	6.69975
17.73	4.32927	6.64022
17.74	4.37736	6.70186
17.75	4.38875	6.70411
17.76	4.38009	6.82746
17.77	4.30934	6.79116
17.78	4.43325	6.92777
17.79	4.41885	7.04586
17.8	4.4436	7.17703
17.81	4.43891	7.16249
17.82	4.372	7.0931
17.83	4.34294	7.18831
17.84	4.40869	7.05367
17.85	4.36716	7.19803
17.86	4.31644	7.10626
17.87	4.37659	7.10122
17.88	4.30803	7.00731
17.89	4.2616	7.0501
17.9	4.34266	6.66908
17.91	4.26907	6.65797
17.92	4.31076	6.57903
17.93	4.39905	6.52489
17.94	4.34612	6.64273
17.95	4.34079	6.60795
17.96	4.34656	6.67594
17.97	4.35069	6.59666
17.98	4.3477	6.59028
17.99	4.40126	6.60681
18	4.27617	6.58901
18.01	4.22689	6.68375
18.02	4.22794	6.70068
18.03	4.34478	6.72531
18.04	4.34885	6.75802
18.05	4.34672	6.73829
18.06	4.40958	6.75284
18.07	4.42418	6.74756
18.08	4.3883	6.72298
18.09	4.34136	6.72597
18.1	4.43082	6.71821
18.11	4.41956	6.71245
18.12	4.38835	6.79271
18.13	4.37522	6.75845
18.14	4.28831	6.72095
18.15	4.35185	6.83797
18.16	4.35176	6.76228
18.17	4.34768	6.76092
18.18	4.3762	6.77033
18.19	4.43189	6.94034
18.2	4.326	6.99075
18.21	4.25835	6.92383
18.22	4.32321	7.17296
18.23	4.32312	7.1379
18.24	4.34975	7.20758
18.25	4.43794	7.21074
18.26	4.36052	7.24598
18.27	4.45182	7.20784
18.28	4.42001	7.22877
18.29	4.42268	7.1705
18.3	4.41155	6.94276
18.31	4.33939	6.89628
18.32	4.38894	6.86097
18.33	4.24898	6.7379
18.34	4.33397	6.73703
18.35	4.32025	6.56024
18.36	4.2689	6.72172
18.37	4.27298	6.72543
18.38	4.35962	6.73759
18.39	4.30238	6.71518
18.4	4.32133	6.75263
18.41	4.28897	6.74869
18.42	4.34911	6.78882
18.43	4.35298	6.81328
18.44	4.27682	6.91673
18.45	4.28935	6.92364
18.46	4.30637	6.91675
18.47	4.30542	6.93768
18.48	4.28338	6.88246
18.49	4.28609	6.71934
18.5	4.28542	6.66574
18.51	4.30519	6.84963
18.52	4.27735	6.75854
18.53	4.31868	6.84427
18.54	4.31737	6.60174
18.55	4.20962	6.63158
18.56	4.23348	6.68554
18.57	4.24891	6.78126
18.58	4.26042	6.88432
18.59	4.23932	6.9063
18.6	4.24843	6.99681
18.61	4.2669	6.94723
18.62	4.27196	7.01541
18.63	4.25799	7.01715
18.64	4.28133	6.96112
18.65	4.28245	6.95438
18.66	4.26654	7.0428
18.67	4.45389	7.0262
18.68	4.38131	7.01316
18.69	4.44812	7.00403
18.7	4.48912	6.93955
18.71	4.45391	6.84779
18.72	4.42898	6.71493
18.73	4.4697	6.66019
18.74	4.46072	6.52256
18.75	4.45446	6.48504
18.76	4.42389	6.51637
18.77	4.47836	6.56914
18.78	4.47698	6.52645
18.79	4.4293	6.54505
18.8	4.44522	6.66662
18.81	4.47254	6.79307
18.82	4.60683	6.79185
18.83	4.54564	6.77017
18.84	4.56313	6.7874
18.85	4.58255	6.93722
18.86	4.58684	6.84533
18.87	4.56979	6.91567
18.88	4.56267	6.98728
18.89	4.62049	6.92554
18.9	4.59033	6.79836
18.91	4.6007	6.74507
18.92	4.63315	6.79662
18.93	4.60917	6.81514
18.94	4.53986	6.76582
18.95	4.56165	6.74093
18.96	4.6051	6.82568
18.97	4.62732	6.73631
18.98	4.50085	6.78647
18.99	4.47408	6.9058
19	4.48841	7.00112
19.01	4.48687	7.19243
19.02	4.48822	7.19928
19.03	4.49968	7.25471
19.04	4.49077	7.20897
19.05	4.4471	7.23945
19.06	4.43487	7.22942
19.07	4.49042	7.2404
19.08	4.49285	7.20861
19.09	4.50026	7.22278
19.1	4.47914	7.2233
19.11	4.46681	7.21452
19.12	4.4675	6.9891
19.13	4.47821	6.90313
19.14	4.43695	6.912
19.15	4.44248	6.70498
19.16	4.46194	6.70663
19.17	4.43762	6.74048
19.18	4.44024	6.727
19.19	4.49823	6.71527
19.2	4.46515	6.78407
19.21	4.43987	6.76629
19.22	4.42125	6.88543
19.23	4.41544	6.85644
19.24	4.46488	6.83427
19.25	4.44676	6.85788
19.26	4.44533	6.82747
19.27	4.44597	6.89937
19.28	4.43252	6.92748
19.29	4.45752	6.95599
19.3	4.46187	6.92843
19.31	4.47537	6.93463
19.32	4.46529	6.84765
19.33	4.47909	6.90762
19.34	4.48275	6.86972
19.35	4.47745	6.80484
19.36	4.45529	6.80844
19.37	4.47406	6.82819
19.38	4.46166	6.83122
19.39	4.46104	6.90113
19.4	4.43203	7.22511
19.41	4.41941	7.20579
19.42	4.41703	7.34988
19.43	4.44204	7.30967
19.44	4.41988	7.29422
19.45	4.43734	7.27726
19.46	4.35774	7.27577
19.47	4.35236	7.2839
19.48	4.36711	7.2753
19.49	4.35816	7.297
19.5	4.40334	7.25265
19.51	4.31051	7.24193
19.52	4.31471	7.2999
19.53	4.32282	7.21001
19.54	4.3184	6.99816
19.55	4.24905	6.86744
19.56	4.3386	6.73092
19.57	4.20985	6.74153
19.58	4.25919	6.71457
19.59	4.34688	6.76771
19.6	4.33595	6.86622
19.61	4.30624	6.86574
19.62	4.28182	6.86004
19.63	4.25669	6.80643
19.64	4.1182	6.83802
19.65	4.23682	6.84432
19.66	4.11879	6.89152
19.67	4.1445	6.91799
19.68	4.16059	7.0154
19.69	4.15443	6.98613
19.7	4.13919	7.06505
19.71	4.13219	7.08138
19.72	4.12858	7.04198
19.73	4.16744	6.99128
19.74	4.14854	6.85758
19.75	4.14497	6.84025
19.76	4.12561	6.85237
19.77	4.14434	6.82899
19.78	4.12509	6.75416
19.79	4.13092	6.92784
19.8	4.13153	7.1094
19.81	4.10741	7.08662
19.82	4.12745	7.13626
19.83	4.13678	7.04403
19.84	4.13317	7.02278
19.85	4.12716	7.00995
19.86	4.10489	7.01739
19.87	4.1289	7.0003
19.88	4.12963	7.03188
19.89	4.12529	6.99323
19.9	4.13096	7.00135
19.91	4.1022	7.01848
19.92	4.15625	7.00248
19.93	4.12634	6.94746
19.94	4.15255	7.00963
19.95	4.14783	6.89417
19.96	4.13056	6.88141
19.97	4.13794	6.68748
19.98	4.118	6.78933
[truncated: 1,003 more rows]

## Sheet: Fig.2b
Time (ns)	Ctrl	MV
0	0	0
0.01	0.01936	0.04213
0.02	0.02615	0.09484
0.03	0.03158	0.16786
0.04	0.03635	0.25959
0.05	0.04069	0.36796
0.06	0.04469	0.49036
0.07	0.04839	0.62417
0.08	0.05191	0.76648
0.09	0.05527	0.9142
0.1	0.05855	1.06427
0.11	0.06176	1.21354
0.12	0.06489	1.35897
0.13	0.06797	1.49742
0.14	0.07103	1.62626
0.15	0.07402	1.74277
0.16	0.07694	1.84477
0.17	0.07978	1.93001
0.18	0.08262	1.99689
0.19	0.08543	2.04404
0.2	0.08818	2.0706
0.21	0.09096	2.07637
0.22	0.09381	2.06136
0.23	0.09659	2.02623
0.24	0.09936	1.97196
0.25	0.10214	1.89988
0.26	0.10485	1.81185
0.27	0.10756	1.71004
0.28	0.11024	1.59697
0.29	0.11285	1.4753
0.3	0.11545	1.348
0.31	0.11798	1.21816
0.32	0.12049	1.08902
0.33	0.12296	0.96362
0.34	0.1254	0.84511
0.35	0.1278	0.73646
0.36	0.13021	0.6406
0.37	0.13258	0.56007
0.38	0.13503	0.49712
0.39	0.13748	0.4537
0.4	0.13992	0.43113
0.41	0.14242	0.43034
0.42	0.14491	0.4515
0.43	0.14742	0.4941
0.44	0.14992	0.55696
0.45	0.15245	0.63851
0.46	0.155	0.73671
0.47	0.15753	0.849
0.48	0.16007	0.97292
0.49	0.16261	1.10558
0.5	0.16507	1.24397
0.51	0.16757	1.38512
0.52	0.17	1.52576
0.53	0.1724	1.66278
0.54	0.17483	1.79322
0.55	0.17717	1.91425
0.56	0.17949	2.02337
0.57	0.18181	2.11816
0.58	0.1841	2.19661
0.59	0.1864	2.25714
0.6	0.18867	2.29848
0.61	0.19095	2.31989
0.62	0.19326	2.32104
0.63	0.1956	2.30207
0.64	0.1979	2.26353
0.65	0.20015	2.20649
0.66	0.2024	2.13244
0.67	0.20457	2.04317
0.68	0.20673	1.9409
0.69	0.20887	1.82793
0.7	0.21098	1.70722
0.71	0.21311	1.58161
0.72	0.21516	1.45423
0.73	0.2172	1.32818
0.74	0.21922	1.20668
0.75	0.2212	1.09271
0.76	0.22319	0.98923
0.77	0.22521	0.8989
0.78	0.22722	0.82418
0.79	0.22925	0.76721
0.8	0.2313	0.7296
0.81	0.23333	0.7126
0.82	0.23538	0.71674
0.83	0.23744	0.74219
0.84	0.2395	0.7884
0.85	0.24154	0.8542
0.86	0.24356	0.938
0.87	0.24559	1.03787
0.88	0.24761	1.15135
0.89	0.24964	1.27581
0.9	0.25164	1.40854
0.91	0.25366	1.54645
0.92	0.25569	1.68651
0.93	0.25772	1.8256
0.94	0.25973	1.96063
0.95	0.26177	2.08862
0.96	0.26382	2.2068
0.97	0.26592	2.31264
0.98	0.26803	2.40399
0.99	0.27017	2.47898
1	0.27226	2.53597
1.01	0.27434	2.57398
1.02	0.27645	2.59223
1.03	0.27857	2.59057
1.04	0.28071	2.56914
1.05	0.28284	2.52868
1.06	0.28493	2.47023
1.07	0.28706	2.39531
1.08	0.28919	2.30583
1.09	0.29126	2.20399
1.1	0.29327	2.0922
1.11	0.29528	1.97339
1.12	0.29723	1.8504
1.13	0.29913	1.72641
1.14	0.30101	1.60448
1.15	0.30285	1.4877
1.16	0.3047	1.37884
1.17	0.30663	1.28072
1.18	0.30858	1.19588
1.19	0.31057	1.12677
1.2	0.31257	1.07543
1.21	0.31456	1.04331
1.22	0.31651	1.03152
1.23	0.31848	1.04074
1.24	0.32051	1.07069
1.25	0.32255	1.12082
1.26	0.3246	1.18999
1.27	0.32667	1.27655
1.28	0.32874	1.37858
1.29	0.33084	1.49363
1.3	0.33289	1.6193
1.31	0.33496	1.75257
1.32	0.33708	1.89049
1.33	0.33913	2.02994
1.34	0.34119	2.16791
1.35	0.34327	2.30137
1.36	0.34532	2.42739
1.37	0.34742	2.54332
1.38	0.34948	2.6467
1.39	0.35151	2.73517
1.4	0.35364	2.80698
1.41	0.35576	2.86073
1.42	0.35787	2.89535
1.43	0.35999	2.9103
1.44	0.36211	2.90544
1.45	0.36424	2.88105
1.46	0.3664	2.83788
1.47	0.36855	2.77707
1.48	0.37067	2.70004
1.49	0.37284	2.60879
1.5	0.37497	2.50579
1.51	0.37712	2.39348
1.52	0.37922	2.2747
1.53	0.38127	2.15247
1.54	0.38337	2.0298
1.55	0.38545	1.90972
1.56	0.38757	1.79538
1.57	0.38967	1.68972
1.58	0.39178	1.59545
1.59	0.3939	1.51499
1.6	0.39605	1.45057
1.61	0.39825	1.40407
1.62	0.4004	1.37695
1.63	0.40261	1.37008
1.64	0.40489	1.38391
1.65	0.40716	1.41835
1.66	0.40947	1.47269
1.67	0.41173	1.54566
1.68	0.41404	1.63569
1.69	0.4163	1.74067
1.7	0.4186	1.85828
1.71	0.42089	1.98585
1.72	0.42315	2.12046
1.73	0.42536	2.2591
1.74	0.4276	2.39874
1.75	0.4298	2.53625
1.76	0.43197	2.66875
1.77	0.43412	2.79329
1.78	0.43624	2.90711
1.79	0.4384	3.00777
1.8	0.44058	3.09317
1.81	0.44281	3.16151
1.82	0.445	3.21164
1.83	0.44716	3.24255
1.84	0.44938	3.25379
1.85	0.45156	3.24538
1.86	0.45372	3.2176
1.87	0.45589	3.17138
1.88	0.45803	3.1078
1.89	0.46018	3.0285
1.9	0.4623	2.93542
1.91	0.46445	2.83095
1.92	0.46657	2.71769
1.93	0.46874	2.59871
1.94	0.47096	2.47693
1.95	0.47315	2.35551
1.96	0.47536	2.23733
1.97	0.47763	2.1255
1.98	0.47995	2.02284
1.99	0.48227	1.93206
2	0.48457	1.85561
2.01	0.48695	1.7955
2.02	0.48935	1.75361
2.03	0.49176	1.73128
2.04	0.49415	1.72936
2.05	0.49646	1.74807
2.06	0.49876	1.78706
2.07	0.50098	1.84533
2.08	0.50322	1.92172
2.09	0.50545	2.01455
2.1	0.50771	2.1215
2.11	0.50999	2.24015
2.12	0.51232	2.36791
2.13	0.51462	2.50202
2.14	0.5169	2.63941
2.15	0.51919	2.77732
2.16	0.52152	2.9126
2.17	0.52379	3.04227
2.18	0.52615	3.1635
2.19	0.52851	3.27374
2.2	0.53089	3.37056
2.21	0.53326	3.45201
2.22	0.53562	3.5165
2.23	0.53799	3.5628
2.24	0.54037	3.58998
2.25	0.54278	3.59757
2.26	0.5452	3.58556
2.27	0.54761	3.55427
2.28	0.55004	3.50456
2.29	0.55242	3.43793
2.3	0.55484	3.35587
2.31	0.55724	3.2607
2.32	0.55973	3.15484
2.33	0.56219	3.04088
2.34	0.56464	2.9216
2.35	0.56712	2.80018
2.36	0.56959	2.67971
2.37	0.57217	2.56311
2.38	0.57475	2.45317
2.39	0.57732	2.35285
2.4	0.57991	2.26486
2.41	0.58249	2.19148
2.42	0.58511	2.13473
2.43	0.58776	2.09644
2.44	0.59037	2.07788
2.45	0.59301	2.07952
2.46	0.59561	2.10163
2.47	0.59817	2.14389
2.48	0.60072	2.20526
2.49	0.60323	2.28428
2.5	0.6057	2.37907
2.51	0.6082	2.48768
2.52	0.61069	2.60745
2.53	0.61322	2.73574
2.54	0.61571	2.8695
2.55	0.61825	3.00601
2.56	0.62084	3.14227
2.57	0.6234	3.27534
2.58	0.626	3.40236
2.59	0.6286	3.52058
2.6	0.63126	3.62734
2.61	0.63391	3.72052
2.62	0.63664	3.79794
2.63	0.63937	3.85796
2.64	0.64212	3.89935
2.65	0.64487	3.92143
2.66	0.6476	3.92387
2.67	0.65031	3.90691
2.68	0.65299	3.87094
2.69	0.65567	3.8169
2.7	0.6584	3.74611
2.71	0.66109	3.66055
2.72	0.66382	3.56229
2.73	0.66655	3.45414
2.74	0.66927	3.33876
2.75	0.67198	3.2189
2.76	0.6747	3.09732
2.77	0.67739	2.97727
2.78	0.68014	2.86182
2.79	0.68289	2.75385
2.8	0.68566	2.65605
2.81	0.68844	2.57091
2.82	0.69127	2.50077
2.83	0.69411	2.44751
2.84	0.69694	2.41271
2.85	0.69975	2.39753
2.86	0.70247	2.40265
2.87	0.70516	2.42827
2.88	0.70783	2.47382
2.89	0.71042	2.53827
2.9	0.71296	2.62008
2.91	0.71554	2.71721
2.92	0.71809	2.8275
2.93	0.72061	2.94846
2.94	0.72316	3.07736
2.95	0.72572	3.21136
2.96	0.72831	3.34752
2.97	0.7309	3.48292
2.98	0.73347	3.61454
2.99	0.73609	3.73948
3	0.73879	3.85499
3.01	0.74146	3.95868
3.02	0.74417	4.04817
3.03	0.7469	4.12163
3.04	0.74957	4.17759
3.05	0.7522	4.21506
3.06	0.75478	4.23324
3.07	0.75735	4.23197
3.08	0.75995	4.21118
3.09	0.76255	4.17141
3.1	0.76518	4.11394
3.11	0.76785	4.04023
3.12	0.77056	3.95225
3.13	0.77334	3.8522
3.14	0.77614	3.74259
3.15	0.77897	3.62623
3.16	0.78177	3.50593
3.17	0.78462	3.38476
3.18	0.78739	3.26578
3.19	0.79014	3.15208
3.2	0.79291	3.04631
3.21	0.7957	2.95129
3.22	0.79845	2.86942
3.23	0.80126	2.80302
3.24	0.8041	2.754
3.25	0.80698	2.72373
3.26	0.8099	2.71315
3.27	0.81281	2.72286
3.28	0.81569	2.75274
3.29	0.81855	2.80211
3.3	0.82137	2.86996
3.31	0.82409	2.95482
3.32	0.82678	3.05469
3.33	0.82947	3.16747
3.34	0.8322	3.29039
3.35	0.835	3.42087
3.36	0.83776	3.55598
3.37	0.84056	3.69283
3.38	0.84337	3.82828
3.39	0.84619	3.95959
3.4	0.84902	4.08357
3.41	0.85189	4.19765
3.42	0.85476	4.29929
3.43	0.85769	4.38635
3.44	0.86059	4.45707
3.45	0.86346	4.50992
3.46	0.86641	4.54394
3.47	0.86928	4.55846
3.48	0.87214	4.55331
3.49	0.87503	4.52873
3.5	0.87791	4.48538
3.51	0.88078	4.42452
3.52	0.88362	4.34781
3.53	0.88638	4.2571
3.54	0.88912	4.15481
3.55	0.89187	4.04358
3.56	0.89468	3.92596
3.57	0.89751	3.80502
3.58	0.90039	3.6837
3.59	0.90328	3.56517
3.6	0.90624	3.45243
3.61	0.90917	3.34821
3.62	0.91209	3.25536
3.63	0.91502	3.17616
3.64	0.91796	3.11272
3.65	0.92092	3.06686
3.66	0.92383	3.04
3.67	0.92675	3.03299
3.68	0.92971	3.04624
3.69	0.93263	3.07949
3.7	0.93548	3.13216
3.71	0.93838	3.203
3.72	0.94125	3.29052
3.73	0.94408	3.39275
3.74	0.9469	3.5072
3.75	0.94973	3.63139
3.76	0.95257	3.76269
3.77	0.95538	3.89811
3.78	0.95816	4.03456
3.79	0.96095	4.16881
3.8	0.96364	4.29814
3.81	0.96633	4.41975
3.82	0.96907	4.53084
3.83	0.97178	4.62908
3.84	0.97449	4.71229
3.85	0.9771	4.77901
3.86	0.97975	4.82774
3.87	0.98233	4.85738
3.88	0.98502	4.86765
3.89	0.98772	4.85826
3.9	0.99051	4.82964
3.91	0.99323	4.78242
3.92	0.99596	4.71801
3.93	0.99864	4.63807
3.94	1.00137	4.54463
3.95	1.00404	4.44018
3.96	1.00671	4.32727
3.97	1.00934	4.20853
3.98	1.01198	4.08693
3.99	1.01458	3.96553
4	1.01717	3.84741
4.01	1.01982	3.73571
4.02	1.02244	3.63316
4.03	1.02508	3.54223
4.04	1.02777	3.46564
4.05	1.03044	3.40541
4.06	1.03312	3.36335
4.07	1.03584	3.34063
4.08	1.03858	3.33807
4.09	1.04133	3.35584
4.1	1.04413	3.39365
4.11	1.04695	3.45073
4.12	1.04972	3.52568
4.13	1.05246	3.61679
4.14	1.05508	3.72194
4.15	1.05769	3.83887
4.16	1.06021	3.96511
4.17	1.06276	4.09783
4.18	1.06527	4.23394
4.19	1.06775	4.37034
4.2	1.07022	4.50433
4.21	1.0727	4.63286
4.22	1.0751	4.75322
4.23	1.07751	4.86262
4.24	1.07991	4.95874
4.25	1.08235	5.03945
4.26	1.08485	5.10317
4.27	1.08736	5.14849
4.28	1.08988	5.17458
4.29	1.09243	5.18114
4.3	1.09492	5.16795
4.31	1.09747	5.13551
4.32	1.10003	5.08463
4.33	1.10258	5.01681
4.34	1.10512	4.934
4.35	1.10766	4.83789
4.36	1.11016	4.73103
4.37	1.11269	4.61596
4.38	1.11529	4.49582
4.39	1.11797	4.37353
4.4	1.12067	4.25201
4.41	1.12334	4.13469
4.42	1.126	4.02428
4.43	1.12887	3.92367
4.44	1.1318	3.83544
4.45	1.13475	3.76191
4.46	1.13772	3.70506
4.47	1.1407	3.66661
4.48	1.14373	3.64757
4.49	1.14677	3.64874
4.5	1.14985	3.67026
4.51	1.15291	3.71176
4.52	1.15601	3.77223
4.53	1.15906	3.85019
4.54	1.16214	3.94396
4.55	1.16522	4.05151
4.56	1.16835	4.17032
4.57	1.17144	4.29777
4.58	1.17449	4.43101
4.59	1.17752	4.56696
4.6	1.1805	4.70268
4.61	1.18346	4.83522
4.62	1.18642	4.96174
4.63	1.18939	5.07947
4.64	1.19234	5.18584
4.65	1.19534	5.27854
4.66	1.19832	5.35568
4.67	1.20133	5.41551
4.68	1.20426	5.45675
4.69	1.20712	5.47845
4.7	1.2099	5.48035
4.71	1.21265	5.46267
4.72	1.21532	5.42588
4.73	1.21798	5.37112
4.74	1.22063	5.29983
4.75	1.22329	5.2137
4.76	1.22589	5.11511
4.77	1.2285	5.00645
4.78	1.23106	4.89038
4.79	1.23362	4.76973
4.8	1.23612	4.6476
4.81	1.23863	4.52688
4.82	1.24116	4.41092
4.83	1.24362	4.30248
4.84	1.24608	4.20416
4.85	1.2485	4.11864
4.86	1.25098	4.04821
4.87	1.25339	3.99489
4.88	1.2558	3.96012
4.89	1.25809	3.94501
4.9	1.26038	3.95018
4.91	1.26268	3.97578
4.92	1.26493	4.02134
4.93	1.26722	4.08583
4.94	1.26948	4.16764
4.95	1.27171	4.26495
4.96	1.27402	4.37566
4.97	1.27626	4.49727
4.98	1.27857	4.6269
4.99	1.28088	4.76183
5	1.2832	4.89884
5.01	1.28553	5.035
5.02	1.2879	5.16735
5.03	1.29026	5.29288
5.04	1.29254	5.40882
5.05	1.29495	5.51273
5.06	1.29742	5.60243
5.07	1.29993	5.67598
5.08	1.30241	5.73189
5.09	1.30495	5.76895
5.1	1.30746	5.78673
5.11	1.31003	5.78476
5.12	1.31262	5.76333
5.13	1.31521	5.72322
5.14	1.31775	5.66545
5.15	1.32027	5.59163
5.16	1.32278	5.50354
5.17	1.32528	5.40356
5.18	1.32779	5.29382
5.19	1.33025	5.17725
5.2	1.33277	5.05672
5.21	1.33524	4.93525
5.22	1.3378	4.81579
5.23	1.3404	4.70143
5.24	1.34305	4.59507
5.25	1.34571	4.49936
5.26	1.34839	4.41686
5.27	1.35101	4.34967
5.28	1.35364	4.29993
5.29	1.35629	4.26896
5.3	1.35896	4.25772
5.31	1.36171	4.26673
5.32	1.36439	4.29604
5.33	1.3671	4.34495
5.34	1.36982	4.41233
5.35	1.37239	4.49673
5.36	1.3749	4.59624
5.37	1.37734	4.70833
5.38	1.3798	4.83064
5.39	1.3823	4.96048
5.4	1.38476	5.0951
5.41	1.3872	5.23128
5.42	1.38955	5.36604
5.43	1.39179	5.49633
5.44	1.39394	5.61934
5.45	1.39605	5.73248
5.46	1.39818	5.83315
5.47	1.40019	5.91922
5.48	1.40225	5.98881
5.49	1.40433	6.0408
5.5	1.40635	6.07396
5.51	1.40839	6.08771
5.52	1.41039	6.08176
5.53	1.41243	6.05662
5.54	1.41451	6.0127
5.55	1.41646	5.95142
5.56	1.41836	5.87445
5.57	1.4203	5.7837
5.58	1.42226	5.68148
5.59	1.42419	5.57032
5.6	1.42606	5.45289
5.61	1.42791	5.3319
5.62	1.42972	5.21056
5.63	1.43154	5.09177
5.64	1.43338	4.97845
5.65	1.43519	4.8737
5.66	1.43694	4.78013
5.67	1.43867	4.70008
5.68	1.44033	4.63597
5.69	1.44208	4.58953
5.7	1.44381	4.56212
5.71	1.44549	4.55414
5.72	1.44701	4.56639
5.73	1.44865	4.59856
5.74	1.45024	4.65026
5.75	1.45176	4.72017
5.76	1.45333	4.80661
5.77	1.45489	4.9075
5.78	1.45648	5.02052
5.79	1.45795	5.14327
5.8	1.45938	5.27285
5.81	1.46069	5.40642
5.82	1.46189	5.54111
5.83	1.46308	5.67398
5.84	1.46424	5.80176
5.85	1.46539	5.92189
5.86	1.46651	6.03165
5.87	1.46764	6.12855
5.88	1.46878	6.21088
5.89	1.47004	6.27679
5.9	1.47124	6.3249
5.91	1.4724	6.35422
5.92	1.47351	6.36438
5.93	1.47461	6.35516
5.94	1.47567	6.32716
5.95	1.47663	6.28089
5.96	1.47764	6.21756
5.97	1.47869	6.13886
5.98	1.47973	6.04686
5.99	1.48092	5.94388
6	1.4821	5.83241
6.01	1.48323	5.71507
6.02	1.4843	5.59487
6.03	1.48532	5.47476
6.04	1.4864	5.35782
6.05	1.48737	5.24699
6.06	1.48833	5.14514
6.07	1.48924	5.05498
6.08	1.49017	4.97888
6.09	1.49106	4.91885
6.1	1.49201	4.87683
6.11	1.49288	4.85373
6.12	1.49373	4.85052
6.13	1.49463	4.86732
6.14	1.49541	4.90391
6.15	1.49618	4.95932
6.16	1.49701	5.03258
6.17	1.49784	5.12181
6.18	1.49876	5.22507
6.19	1.49983	5.34014
6.2	1.50095	5.46439
6.21	1.50205	5.59481
6.22	1.50311	5.72858
6.23	1.50412	5.86282
6.24	1.50511	5.99431
6.25	1.50617	6.12034
6.26	1.50723	6.23803
6.27	1.50834	6.34509
6.28	1.50942	6.43917
6.29	1.5104	6.51817
6.3	1.51133	6.58036
6.31	1.51225	6.62454
6.32	1.5131	6.64976
6.33	1.51387	6.65586
6.34	1.51463	6.64265
6.35	1.51533	6.61079
6.36	1.5161	6.56107
6.37	1.51687	6.49468
6.38	1.51752	6.41324
6.39	1.51807	6.31895
6.4	1.51871	6.21404
6.41	1.51929	6.10124
6.42	1.51992	5.98319
6.43	1.52066	5.86296
6.44	1.52138	5.7434
6.45	1.5222	5.62771
6.46	1.52308	5.51891
6.47	1.52395	5.41968
6.48	1.52479	5.33259
6.49	1.52567	5.2599
6.5	1.52654	5.2035
6.51	1.5274	5.16507
6.52	1.5282	5.14574
6.53	1.52902	5.14609
6.54	1.53	5.16622
6.55	1.53107	5.20568
6.56	1.53217	5.26387
6.57	1.53326	5.33942
6.58	1.53436	5.4305
6.59	1.53547	5.53499
6.6	1.53654	5.65042
6.61	1.53773	5.77423
6.62	1.53891	5.9038
6.63	1.5402	6.03614
6.64	1.54146	6.16857
6.65	1.54278	6.29809
6.66	1.54411	6.4218
6.67	1.54547	6.53696
6.68	1.54687	6.64104
6.69	1.54837	6.73167
6.7	1.54977	6.80668
6.71	1.55115	6.86456
6.72	1.55248	6.90434
6.73	1.55384	6.92528
6.74	1.5552	6.92681
6.75	1.55663	6.90895
6.76	1.55805	6.87234
6.77	1.55949	6.81791
6.78	1.56079	6.7472
6.79	1.56202	6.66218
6.8	1.56315	6.56483
6.81	1.56421	6.45758
6.82	1.56524	6.34307
6.83	1.56623	6.22421
6.84	1.56726	6.10377
6.85	1.56823	5.98474
6.86	1.56929	5.87015
6.87	1.57043	5.76294
6.88	1.57155	5.66591
6.89	1.57261	5.58181
6.9	1.57372	5.51272
6.91	1.57489	5.46068
6.92	1.57594	5.4268
6.93	1.57701	5.41218
6.94	1.57809	5.4174
6.95	1.57927	5.44261
6.96	1.58042	5.48738
6.97	1.58157	5.55071
6.98	1.58269	5.63108
6.99	1.58381	5.72663
7	1.58499	5.83534
7.01	1.58616	5.95438
7.02	1.58737	6.08117
7.03	1.58866	6.21306
7.04	1.5901	6.34687
7.05	1.5915	6.48014
7.06	1.59288	6.60955
7.07	1.59429	6.73242
7.08	1.59569	6.84603
7.09	1.59704	6.94798
7.1	1.59836	7.03582
7.11	1.59969	7.1077
7.12	1.60104	7.16235
7.13	1.60234	7.19869
7.14	1.60358	7.21582
7.15	1.60478	7.21388
7.16	1.60604	7.19283
7.17	1.60741	7.15345
7.18	1.60895	7.09658
7.19	1.61057	7.0239
7.2	1.61233	6.93732
7.21	1.61419	6.83891
7.22	1.61607	6.73112
7.23	1.61793	6.61668
7.24	1.61983	6.49828
7.25	1.6217	6.37891
7.26	1.6235	6.26186
7.27	1.62534	6.15008
7.28	1.62712	6.04654
7.29	1.62881	5.95377
7.3	1.63051	5.8742
7.31	1.63226	5.8097
7.32	1.63406	5.76232
7.33	1.63582	5.73323
7.34	1.63756	5.72348
7.35	1.63915	5.73348
7.36	1.64076	5.76303
7.37	1.64241	5.81163
7.38	1.64399	5.87839
7.39	1.64561	5.96183
7.4	1.64725	6.05993
7.41	1.64889	6.17041
7.42	1.65048	6.29089
7.43	1.65203	6.41888
7.44	1.65359	6.55134
7.45	1.65512	6.68537
7.46	1.65672	6.81798
7.47	1.65837	6.9461
7.48	1.65992	7.06702
7.49	1.66148	7.17825
7.5	1.6631	7.27732
7.51	1.66475	7.36215
7.52	1.6664	7.43092
7.53	1.66798	7.48233
7.54	1.66955	7.51519
7.55	1.67124	7.52896
7.56	1.67295	7.52354
7.57	1.67472	7.49915
7.58	1.67645	7.4563
7.59	1.67818	7.39619
7.6	1.67987	7.32042
7.61	1.68154	7.23099
7.62	1.68327	7.12974
7.63	1.68506	7.01936
7.64	1.68695	6.90261
7.65	1.68886	6.78264
7.66	1.69069	6.66222
7.67	1.69249	6.54474
7.68	1.69434	6.43309
7.69	1.69611	6.32996
7.7	1.69777	6.23824
7.71	1.69944	6.16019
7.72	1.70109	6.09809
7.73	1.70279	6.05363
7.74	1.7046	6.02782
7.75	1.70635	6.02161
7.76	1.70808	6.03549
7.77	1.70983	6.06918
7.78	1.71159	6.12192
7.79	1.71339	6.19222
7.8	1.71524	6.27881
7.81	1.71704	6.3794
7.82	1.71884	6.49173
7.83	1.72065	6.61326
7.84	1.72236	6.74135
7.85	1.72407	6.87315
7.86	1.72576	7.00613
7.87	1.72756	7.13719
7.88	1.72946	7.26348
7.89	1.73137	7.38223
7.9	1.73329	7.49081
7.91	1.73526	7.58713
7.92	1.73719	7.66893
7.93	1.73914	7.73434
7.94	1.74104	7.78209
7.95	1.74294	7.81119
7.96	1.74484	7.82113
7.97	1.74675	7.81172
7.98	1.74879	7.78362
7.99	1.75087	7.73742
8	1.75309	7.67403
8.01	1.7553	7.59512
8.02	1.75753	7.50301
8.03	1.75977	7.39979
8.04	1.76211	7.28812
8.05	1.76448	7.17084
8.06	1.76686	7.05098
8.07	1.76927	6.93135
8.08	1.77168	6.81534
8.09	1.77421	6.70587
8.1	1.77672	6.60568
8.11	1.77928	6.51747
8.12	1.78183	6.44363
8.13	1.78443	6.38618
8.14	1.78718	6.34629
8.15	1.7899	6.32541
8.16	1.79265	6.324
8.17	1.79543	6.34254
8.18	1.7983	6.38077
8.19	1.80132	6.43767
8.2	1.80435	6.51202
8.21	1.80739	6.60212
8.22	1.81045	6.70598
8.23	1.81358	6.8213
8.24	1.8167	6.94556
8.25	1.81984	7.0759
8.26	1.82306	7.20967
8.27	1.82631	7.3438
8.28	1.82954	7.47531
8.29	1.83284	7.60145
8.3	1.83617	7.7194
8.31	1.83942	7.82688
8.32	1.84271	7.92134
8.33	1.84599	8.00109
8.34	1.84933	8.06404
8.35	1.85274	8.1092
8.36	1.85621	8.13544
8.37	1.85971	8.14271
8.38	1.86321	8.13074
8.39	1.8668	8.10017
8.4	1.87037	8.05173
8.41	1.87402	7.98658
8.42	1.87766	7.90645
8.43	1.88132	7.81347
8.44	1.88503	7.70995
8.45	1.88871	7.59823
8.46	1.89238	7.48149
8.47	1.89608	7.36259
8.48	1.89985	7.24471
8.49	1.90359	7.13095
8.5	1.90729	7.02412
8.51	1.91103	6.92725
8.52	1.91477	6.84261
8.53	1.91849	6.77266
8.54	1.92211	6.71934
8.55	1.92562	6.68418
8.56	1.92886	6.66805
8.57	1.93216	6.67174
8.58	1.93533	6.69514
8.59	1.93855	6.73787
8.6	1.94176	6.79885
8.61	1.94497	6.87663
8.62	1.94828	6.96968
8.63	1.95153	7.07577
8.64	1.95474	7.19261
8.65	1.95785	7.31769
8.66	1.96108	7.44844
8.67	1.96432	7.58183
8.68	1.96765	7.71496
8.69	1.97104	7.84481
8.7	1.97434	7.96869
8.71	1.97757	8.08426
8.72	1.98071	8.18879
8.73	1.9838	8.27994
8.74	1.98678	8.35583
8.75	1.98984	8.41469
8.76	1.99293	8.4556
8.77	1.99596	8.4779
8.78	1.99903	8.48108
8.79	2.00225	8.4651
8.8	2.00545	8.43052
8.81	2.00881	8.37824
8.82	2.01225	8.3097
8.83	2.01569	8.2268
8.84	2.01918	8.1315
8.85	2.02274	8.02626
8.86	2.02638	7.91344
8.87	2.02998	7.79614
8.88	2.03357	7.67735
8.89	2.03724	7.5598
8.9	2.04099	7.4468
8.91	2.04478	7.34138
8.92	2.04862	7.24617
8.93	2.0524	7.16384
8.94	2.05611	7.0967
8.95	2.05975	7.04628
8.96	2.06341	7.01423
8.97	2.0672	7.00129
8.98	2.07103	7.00797
8.99	2.0748	7.03445
9	2.0785	7.07991
9.01	2.08207	7.14366
9.02	2.08559	7.22416
9.03	2.08901	7.31943
9.04	2.09232	7.42735
9.05	2.09556	7.54568
9.06	2.09871	7.67149
9.07	2.10171	7.80239
9.08	2.10461	7.93541
9.09	2.10737	8.06757
9.1	2.11011	8.19614
9.11	2.11293	8.31823
9.12	2.11566	8.43132
9.13	2.11829	8.53288
9.14	2.12089	8.62051
9.15	2.12347	8.6927
9.16	2.12616	8.7476
9.17	2.12885	8.78428
9.18	2.13165	8.80221
9.19	2.13448	8.80104
9.2	2.13734	8.78105
9.21	2.14016	8.7427
9.22	2.14287	8.68721
9.23	2.14575	8.61591
9.24	2.14862	8.53061
9.25	2.15142	8.43356
9.26	2.15423	8.32707
9.27	2.15703	8.21367
9.28	2.15988	8.09614
9.29	2.16264	7.97758
9.3	2.16544	7.86112
9.31	2.16825	7.74989
9.32	2.17095	7.64691
9.33	2.17367	7.55476
9.34	2.17626	7.47564
9.35	2.17884	7.41193
9.36	2.18139	7.36552
9.37	2.18394	7.33785
9.38	2.18649	7.32938
9.39	2.18906	7.34063
9.4	2.19158	7.37133
9.41	2.19406	7.42083
9.42	2.19661	7.48812
9.43	2.19914	7.57168
9.44	2.20163	7.66951
9.45	2.20406	7.77966
9.46	2.20653	7.8994
9.47	2.20883	8.02614
9.48	2.21106	8.15695
9.49	2.21332	8.28914
9.5	2.21551	8.41978
9.51	2.21761	8.54622
9.52	2.21973	8.66598
9.53	2.22187	8.77627
9.54	2.22396	8.8748
9.55	2.2261	8.9593
9.56	2.22824	9.02787
9.57	2.23031	9.07902
9.58	2.23242	9.11198
9.59	2.23441	9.12638
9.6	2.23635	9.12164
9.61	2.23831	9.09827
9.62	2.24026	9.05701
9.63	2.24231	8.99896
9.64	2.24441	8.9252
9.65	2.2465	8.83787
9.66	2.24866	8.73933
9.67	2.25075	8.63186
9.68	2.25286	8.51839
9.69	2.25493	8.40189
9.7	2.25702	8.28502
9.71	2.25919	8.17085
9.72	2.2613	8.06235
9.73	2.26337	7.96218
9.74	2.26538	7.87303
9.75	2.2674	7.79719
9.76	2.26945	7.73679
9.77	2.27163	7.69361
9.78	2.27372	7.66876
9.79	2.27583	7.66338
9.8	2.27783	7.6781
9.81	2.27985	7.71236
9.82	2.28197	7.76556
9.83	2.284	7.83626
9.84	2.28597	7.92278
9.85	2.28789	8.0234
9.86	2.2899	8.13583
9.87	2.29185	8.25743
9.88	2.29378	8.38583
9.89	2.2956	8.51803
9.9	2.29746	8.65107
9.91	2.29931	8.78228
9.92	2.30137	8.90869
9.93	2.30351	9.02771
9.94	2.30573	9.13685
9.95	2.30796	9.2335
9.96	2.31024	9.31582
9.97	2.31257	9.38205
9.98	2.31495	9.43099
9.99	2.31737	9.46154
10	2.31982	9.47348
10.01	2.3223	9.46651
10.02	2.32476	9.44116
10.03	2.32729	9.39826
10.04	2.32976	9.33869
10.05	2.33221	9.26425
10.06	2.33473	9.17714
10.07	2.33728	9.07933
10.08	2.3399	8.97356
10.09	2.3424	8.86243
10.1	2.34484	8.74833
10.11	2.34737	8.63446
10.12	2.3498	8.52348
10.13	2.3523	8.41863
10.14	2.35491	8.32245
10.15	2.35768	8.23765
10.16	2.36055	8.16656
10.17	2.36342	8.11111
10.18	2.36625	8.07293
10.19	2.36908	8.05313
10.2	2.372	8.0525
10.21	2.37506	8.07131
10.22	2.37813	8.10937
10.23	2.38127	8.16568
10.24	2.3844	8.23885
10.25	2.38751	8.32737
10.26	2.39055	8.42929
10.27	2.39356	8.54227
10.28	2.39664	8.66375
10.29	2.39973	8.79132
10.3	2.40288	8.92215
10.31	2.40608	9.05323
10.32	2.4094	9.18197
10.33	2.41282	9.30563
10.34	2.41637	9.42134
10.35	2.41996	9.52654
10.36	2.42358	9.61906
10.37	2.42713	9.69699
10.38	2.43076	9.75877
10.39	2.43431	9.80311
10.4	2.43784	9.82922
10.41	2.44144	9.83682
10.42	2.44514	9.8259
10.43	2.44883	9.79701
10.44	2.45242	9.75096
10.45	2.45597	9.68885
10.46	2.45962	9.61208
10.47	2.46322	9.52272
10.48	2.46672	9.42317
10.49	2.47026	9.31597
10.5	2.47374	9.20362
10.51	2.47723	9.08929
10.52	2.48062	8.97582
10.53	2.48392	8.86621
10.54	2.4873	8.76318
10.55	2.49059	8.66947
10.56	2.49382	8.58773
10.57	2.49688	8.51992
10.58	2.49998	8.46831
10.59	2.50319	8.43442
10.6	2.50642	8.41898
10.61	2.50976	8.42261
10.62	2.51304	8.44532
10.63	2.51643	8.48686
10.64	2.51981	8.54631
10.65	2.5231	8.62247
10.66	2.5263	8.71337
10.67	2.5295	8.81718
10.68	2.53273	8.93174
10.69	2.53589	9.05421
10.7	2.53898	9.18221
10.71	2.54213	9.3128
10.72	2.54531	9.44347
10.73	2.54847	9.57126
10.74	2.55167	9.69334
10.75	2.55481	9.80709
10.76	2.558	9.90992
10.77	2.56125	9.99949
10.78	2.56442	10.0744
10.79	2.56764	10.1328
10.8	2.57087	10.1737
10.81	2.57391	10.1963
10.82	2.5769	10.2005
10.83	2.57992	10.1862
10.84	2.58293	10.1541
10.85	2.58582	10.1052
10.86	2.58863	10.0406
10.87	2.59132	9.96192
10.88	2.59392	9.8714
10.89	2.59649	9.77117
10.9	2.59898	9.6639
10.91	2.6014	9.55227
10.92	2.60374	9.43902
10.93	2.60617	9.32725
10.94	2.60865	9.21977
10.95	2.61112	9.11948
10.96	2.61362	9.02877
10.97	2.61625	8.95041
10.98	2.61889	8.88683
10.99	2.6216	8.83959
11	2.62427	8.81003
11.01	2.62704	8.79886
11.02	2.62962	8.80687
11.03	2.63224	8.83401
11.04	2.63475	8.87962
11.05	2.63716	8.94295
11.06	2.6395	9.0224
11.07	2.64179	9.11611
11.08	2.64411	9.22217
11.09	2.64648	9.33845
11.1	2.64876	9.46241
11.11	2.65105	9.59118
11.12	2.65323	9.72195
11.13	2.65567	9.85201
11.14	2.6581	9.97858
11.15	2.66066	10.0989
11.16	2.66329	10.2103
11.17	2.66589	10.3105
11.18	2.66845	10.3976
11.19	2.67109	10.4694
11.2	2.67382	10.5247
11.21	2.67664	10.5623
11.22	2.67939	10.5815
11.23	2.68214	10.5821
11.24	2.68497	10.5645
11.25	2.68781	10.5292
11.26	2.69066	10.4773
11.27	2.69349	10.4103
11.28	2.69631	10.3299
11.29	2.69918	10.2383
11.3	2.70199	10.1374
11.31	2.70478	10.0298
11.32	2.70756	9.91857
11.33	2.71032	9.8063
11.34	2.71301	9.69588
11.35	2.71564	9.59039
11.36	2.71813	9.49259
11.37	2.72054	9.40492
11.38	2.7229	9.33006
11.39	2.72521	9.27032
11.4	2.72764	9.22709
11.41	2.73013	9.2018
11.42	2.73271	9.19546
11.43	2.73527	9.20824
11.44	2.73785	9.23984
11.45	2.74045	9.28948
11.46	2.74323	9.35625
11.47	2.74598	9.43865
11.48	2.74868	9.53481
11.49	2.75138	9.64279
11.5	2.75413	9.76011
11.51	2.75674	9.88421
11.52	2.75939	10.0123
11.53	2.76205	10.1419
11.54	2.76497	10.2701
11.55	2.76791	10.3943
11.56	2.77083	10.5119
11.57	2.77389	10.6199
11.58	2.77697	10.7165
11.59	2.78022	10.7997
11.6	2.78352	10.8679
11.61	2.78688	10.9197
11.62	2.79016	10.954
11.63	2.79339	10.9701
11.64	2.79676	10.9677
11.65	2.80009	10.9473
11.66	2.80329	10.9097
11.67	2.80642	10.8557
11.68	2.80959	10.7868
11.69	2.81273	10.7045
11.7	2.81581	10.6112
11.71	2.81884	10.5093
11.72	2.82178	10.4013
11.73	2.82463	10.29
11.74	2.82745	10.1782
11.75	2.83026	10.0689
11.76	2.83327	9.96508
11.77	2.83629	9.86963
11.78	2.83927	9.78521
11.79	2.8422	9.71393
11.8	2.84507	9.65749
11.81	2.84791	9.61778
11.82	2.85064	9.59569
11.83	2.8532	9.5923
11.84	2.85564	9.60793
11.85	2.85793	9.64228
11.86	2.86032	9.69449
11.87	2.86274	9.76356
11.88	2.86518	9.84795
11.89	2.86761	9.94587
11.9	2.86993	10.0549
11.91	2.8721	10.1725
11.92	2.8742	10.2965
11.93	2.87625	10.4239
11.94	2.87833	10.5524
11.95	2.88042	10.679
11.96	2.88252	10.8011
11.97	2.88457	10.9158
11.98	2.88652	11.0212
11.99	2.88849	11.1146
12	2.89039	11.1941
12.01	2.8921	11.2581
12.02	2.89387	11.3056
12.03	2.89551	11.3357
12.04	2.89729	11.3477
12.05	2.89887	11.3417
12.06	2.90049	11.3183
12.07	2.90213	11.2781
12.08	2.9038	11.222
12.09	2.90534	11.1519
12.1	2.90688	11.0693
12.11	2.90844	10.9764
12.12	2.91003	10.8756
12.13	2.91168	10.7694
12.14	2.91328	10.6605
12.15	2.91496	10.5517
12.16	2.91665	10.4459
12.17	2.91846	10.346
12.18	2.92022	10.2545
12.19	2.92202	10.1741
12.2	2.92369	10.107
12.21	2.92531	10.055
12.22	2.927	10.0194
12.23	2.92888	10.0019
12.24	2.93075	10.0032
12.25	2.93258	10.0232
12.26	2.93447	10.0622
12.27	2.9364	10.1189
12.28	2.93832	10.1923
12.29	2.94025	10.2806
12.3	2.94208	10.3822
12.31	2.94397	10.4946
12.32	2.94586	10.615
12.33	2.94767	10.741
12.34	2.9495	10.87
12.35	2.95159	10.9994
12.36	2.95369	11.1263
12.37	2.95576	11.248
12.38	2.9578	11.3621
12.39	2.95978	11.466
12.4	2.96175	11.5579
12.41	2.96358	11.6357
12.42	2.96538	11.6977
12.43	2.96724	11.7424
12.44	2.96891	11.7695
12.45	2.97047	11.7782
12.46	2.97192	11.7685
12.47	2.9732	11.7412
12.48	2.97445	11.6972
12.49	2.97572	11.6377
12.5	2.97694	11.5646
12.51	2.97825	11.4796
12.52	2.97971	11.385
12.53	2.98115	11.2833
12.54	2.98247	11.1771
12.55	2.98367	11.0689
12.56	2.985	10.9617
12.57	2.98624	10.8582
12.58	2.98751	10.7613
12.59	2.98878	10.6735
12.6	2.99001	10.5969
12.61	2.99106	10.5339
12.62	2.99207	10.4861
12.63	2.99324	10.455
12.64	2.99446	10.4416
12.65	2.9956	10.4466
12.66	2.99684	10.4703
12.67	2.99795	10.512
12.68	2.99918	10.5714
12.69	3.00039	10.6468
12.7	3.00158	10.7365
12.71	3.0028	10.8387
12.72	3.00392	10.9508
12.73	3.00502	11.0705
12.74	3.00612	11.1954
12.75	3.00731	11.323
12.76	3.00848	11.4503
12.77	3.00968	11.5746
12.78	3.01082	11.6939
12.79	3.01194	11.8051
12.8	3.01305	11.9058
12.81	3.01404	11.9936
12.82	3.01513	12.0671
12.83	3.01642	12.1246
12.84	3.01764	12.1651
12.85	3.01906	12.188
12.86	3.02053	12.1927
12.87	3.02199	12.1798
12.88	3.02369	12.1495
12.89	3.02547	12.1026
12.9	3.02715	12.0403
12.91	3.02878	11.9646
12.92	3.03033	11.8776
12.93	3.03196	11.7811
12.94	3.03358	11.6782
12.95	3.03513	11.5714
12.96	3.0366	11.4628
12.97	3.03806	11.3556
12.98	3.03945	11.2526
12.99	3.0409	11.1564
13	3.04234	11.0696
13.01	3.04374	10.9947
13.02	3.04519	10.9338
13.03	3.04675	10.8889
13.04	3.0483	10.8613
13.05	3.04987	10.8521
13.06	3.05144	10.8616
13.07	3.05289	10.8894
13.08	3.05425	10.9355
13.09	3.05557	10.9989
13.1	3.05696	11.0782
13.11	3.05839	11.1717
13.12	3.05995	11.2773
13.13	3.0614	11.3926
13.14	3.06283	11.5155
13.15	3.06417	11.643
13.16	3.0655	11.7724
13.17	3.06682	11.901
13.18	3.0683	12.026
13.19	3.06974	12.1446
13.2	3.07103	12.2546
13.21	3.07236	12.3536
13.22	3.07369	12.4394
13.23	3.07511	12.5103
13.24	3.07659	12.5649
13.25	3.07797	12.6027
13.26	3.07934	12.6229
13.27	3.08075	12.6252
13.28	3.08197	12.6097
13.29	3.08312	12.5767
13.3	3.08442	12.527
13.31	3.08585	12.4621
13.32	3.0872	12.3842
13.33	3.0887	12.2953
13.34	3.09006	12.1974
13.35	3.09135	12.0929
13.36	3.09248	11.9847
13.37	3.09362	11.8753
13.38	3.09469	11.7677
13.39	3.09574	11.665
13.4	3.09666	11.5699
13.41	3.09763	11.4852
13.42	3.09859	11.413
13.43	3.09942	11.3555
13.44	3.10022	11.3142
13.45	3.10109	11.2905
13.46	3.10189	11.2851
13.47	3.10275	11.2983
13.48	3.10355	11.3299
13.49	3.10428	11.3792
13.5	3.10499	11.4453
13.51	3.10574	11.5267
13.52	3.10639	11.6215
13.53	3.10713	11.728
13.54	3.10761	11.8434
13.55	3.10794	11.9656
13.56	3.10828	12.0917
13.57	3.1087	12.2195
13.58	3.10918	12.3459
13.59	3.10969	12.4682
13.6	3.11012	12.5838
13.61	3.11058	12.6905
13.62	3.11112	12.786
13.63	3.11171	12.8683
13.64	3.11235	12.9359
13.65	3.11313	12.9872
13.66	3.11375	13.0215
13.67	3.11436	13.0382
13.68	3.11491	13.0371
13.69	3.11539	13.0183
13.7	3.11591	12.9826
13.71	3.11653	12.9309
13.72	3.117	12.8646
13.73	3.11753	12.7857
13.74	3.1182	12.6964
13.75	3.11901	12.5986
13.76	3.1199	12.4948
13.77	3.12082	12.3881
13.78	3.12168	12.2807
13.79	3.12258	12.1756
13.8	3.12343	12.0759
13.81	3.12437	11.9838
13.82	3.1252	11.9024
13.83	3.12627	11.8337
13.84	3.1273	11.7796
13.85	3.12827	11.7423
13.86	3.12932	11.7223
13.87	3.13026	11.7204
13.88	3.13115	11.7373
13.89	3.13196	11.7729
13.9	3.13285	11.8264
13.91	3.13391	11.8967
13.92	3.13495	11.982
13.93	3.13595	12.0803
13.94	3.13661	12.1899
13.95	3.13716	12.308
13.96	3.13772	12.4324
13.97	3.13833	12.5605
13.98	3.13888	12.6895
13.99	3.13934	12.8167
14	3.13984	12.9393
14.01	3.14019	13.0548
14.02	3.14056	13.1609
14.03	3.14099	13.2553
14.04	3.14142	13.3364
14.05	3.14181	13.4021
14.06	3.14234	13.4513
14.07	3.14297	13.4829
14.08	3.1437	13.4969
14.09	3.14416	13.4931
14.1	3.14449	13.4717
14.11	3.14494	13.4337
14.12	3.1455	13.38
14.13	3.14616	13.312
14.14	3.14673	13.2316
14.15	3.14752	13.141
14.16	3.14821	13.0428
14.17	3.14872	12.9391
14.18	3.14929	12.8326
14.19	3.14983	12.7261
14.2	3.15037	12.6225
14.21	3.15075	12.5247
14.22	3.15118	12.4351
14.23	3.15144	12.3563
14.24	3.15176	12.2905
14.25	3.15238	12.2399
14.26	3.15283	12.2059
14.27	3.15316	12.1896
14.28	3.15361	12.1915
14.29	3.15405	12.2121
14.3	3.15461	12.2508
14.31	3.15507	12.3069
14.32	3.15557	12.3794
14.33	3.15616	12.4665
14.34	3.15681	12.5661
14.35	3.15729	12.6764
14.36	3.15781	12.7949
14.37	3.15824	12.9189
14.38	3.15879	13.0459
14.39	3.15924	13.1733
14.4	3.15976	13.2984
14.41	3.16028	13.4184
14.42	3.16069	13.531
14.43	3.16128	13.6337
14.44	3.16173	13.7248
14.45	3.1621	13.802
14.46	3.16251	13.8639
14.47	3.1629	13.9093
14.48	3.16333	13.9372
14.49	3.16389	13.9469
14.5	3.16449	13.9384
14.51	3.16515	13.9121
14.52	3.16576	13.8691
14.53	3.16634	13.811
14.54	3.16703	13.7389
14.55	3.16758	13.6552
14.56	3.16812	13.562
14.57	3.16857	13.4617
14.58	3.1692	13.3565
14.59	3.17007	13.2495
14.6	3.17095	13.1432
14.61	3.17164	13.0403
14.62	3.17242	12.9438
14.63	3.17333	12.8562
14.64	3.17432	12.7799
14.65	3.17533	12.7174
14.66	3.17654	12.6702
14.67	3.17762	12.6395
14.68	3.17857	12.6266
14.69	3.17941	12.6319
14.7	3.18022	12.6561
14.71	3.18106	12.6985
14.72	3.18181	12.7583
14.73	3.18261	12.8342
14.74	3.18344	12.9245
14.75	3.18429	13.0268
14.76	3.18516	13.139
14.77	3.18584	13.2587
14.78	3.18636	13.3837
14.79	3.18694	13.5113
14.8	3.1877	13.6386
14.81	3.18855	13.7631
14.82	3.18941	13.8822
14.83	3.19043	13.9931
14.84	3.1914	14.0939
14.85	3.19243	14.1825
14.86	3.19346	14.2571
14.87	3.19454	14.3162
14.88	3.19556	14.3587
14.89	3.19643	14.3837
14.9	3.19729	14.3915
14.91	3.19808	14.3816
14.92	3.19894	14.3549
14.93	3.19975	14.3119
14.94	3.2006	14.2541
14.95	3.20152	14.1834
14.96	3.20262	14.1017
14.97	3.20371	14.0109
14.98	3.20481	13.9134
14.99	3.20585	13.8117
15	3.20686	13.7086
15.01	3.20797	13.6066
15.02	3.20919	13.5085
15.03	3.21068	13.4174
15.04	3.2121	13.3358
15.05	3.21351	13.2654
15.06	3.21504	13.2086
15.07	3.21656	13.1667
15.08	3.21794	13.1415
15.09	3.21922	13.1338
15.1	3.22044	13.1443
15.11	3.22164	13.173
15.12	3.22269	13.2191
15.13	3.22359	13.2822
15.14	3.22447	13.3609
15.15	3.22534	13.4533
15.16	3.22639	13.5572
15.17	3.22758	13.6704
15.18	3.22905	13.7906
15.19	3.23065	13.9153
15.2	3.23232	14.0416
15.21	3.23382	14.1672
15.22	3.23546	14.2896
15.23	3.23692	14.4061
15.24	3.23828	14.5142
15.25	3.23967	14.612
15.26	3.24117	14.697
15.27	3.24267	14.7676
15.28	3.24399	14.823
15.29	3.24527	14.862
15.3	3.24647	14.8844
15.31	3.24758	14.8894
15.32	3.24856	14.8774
15.33	3.24938	14.8491
15.34	3.25012	14.805
15.35	3.25115	14.7468
15.36	3.25222	14.6762
15.37	3.25351	14.5948
15.38	3.255	14.5048
15.39	3.25678	14.4084
15.4	3.25881	14.3085
15.41	3.26079	14.2079
15.42	3.26273	14.1088
15.43	3.26487	14.014
15.44	3.26712	13.9265
15.45	3.26964	13.8484
15.46	3.2723	13.7823
15.47	3.27493	13.7298
15.48	3.27748	13.6928
15.49	3.27998	13.6722
15.5	3.28246	13.6696
15.51	3.28497	13.6851
15.52	3.28744	13.7181
15.53	3.28974	13.7681
15.54	3.29205	13.8338
15.55	3.29442	13.9139
15.56	3.297	14.007
15.57	3.29967	14.111
15.58	3.30238	14.2239
15.59	3.30529	14.3433
15.6	3.3081	14.4664
15.61	3.31093	14.591
15.62	3.31378	14.7141
15.63	3.31669	14.8337
15.64	3.31952	14.9471
15.65	3.32244	15.0522
15.66	3.32542	15.1463
15.67	3.32832	15.2276
15.68	3.33116	15.2948
15.69	3.334	15.3465
15.7	3.3368	15.3818
15.71	3.33962	15.4003
15.72	3.34241	15.4014
15.73	3.34524	15.3859
15.74	3.348	15.3541
15.75	3.35074	15.3071
15.76	3.35327	15.2464
15.77	3.35563	15.1734
15.78	3.35809	15.0902
15.79	3.3605	14.9992
15.8	3.36279	14.9023
15.81	3.36507	14.8018
15.82	3.36744	14.701
15.83	3.3698	14.6024
15.84	3.37232	14.5091
15.85	3.3749	14.4233
15.86	3.37751	14.3476
15.87	3.38006	14.2845
15.88	3.38257	14.2356
15.89	3.38515	14.2021
15.9	3.38775	14.1859
15.91	3.39036	14.1869
15.92	3.39297	14.2059
15.93	3.3955	14.2423
15.94	3.39785	14.2956
15.95	3.40006	14.3649
15.96	3.40218	14.4484
15.97	3.4041	14.5442
15.98	3.40614	14.6501
15.99	3.40811	14.7646
16	3.41026	14.8849
16.01	3.41253	15.0086
16.02	3.41473	15.1332
16.03	3.41689	15.2556
16.04	3.41889	15.3742
16.05	3.42089	15.486
16.06	3.42298	15.5889
16.07	3.42496	15.6809
16.08	3.42707	15.7602
16.09	3.42922	15.8252
16.1	3.4313	15.8741
16.11	3.43336	15.9067
16.12	3.43533	15.9223
16.13	3.43746	15.9207
16.14	3.4397	15.9024
16.15	3.44205	15.8682
16.16	3.44439	15.819
16.17	3.44686	15.7563
16.18	3.44939	15.682
16.19	3.45181	15.5984
16.2	3.4541	15.5075
16.21	3.45636	15.4114
16.22	3.45847	15.3126
16.23	3.46052	15.2139
16.24	3.46241	15.1183
16.25	3.46418	15.0285
16.26	3.46601	14.947
16.27	3.4678	14.8758
16.28	3.46953	14.8173
16.29	3.47135	14.773
16.3	3.47309	14.7445
16.31	3.47495	14.7327
16.32	3.47699	14.7383
16.33	3.47918	14.761
16.34	3.48131	14.8009
16.35	3.48353	14.8572
16.36	3.48575	14.9291
16.37	3.48809	15.0147
16.38	3.4904	15.1122
16.39	3.49291	15.2196
16.4	3.49557	15.3348
16.41	3.49839	15.4553
16.42	3.50124	15.5788
16.43	3.50406	15.7023
16.44	3.50687	15.8235
16.45	3.50947	15.94
16.46	3.51203	16.0494
16.47	3.51462	16.1496
16.48	3.51713	16.2385
16.49	3.51934	16.3141
16.5	3.52164	16.3752
16.51	3.52401	16.4206
16.52	3.52644	16.4497
16.53	3.52871	16.4622
16.54	3.53093	16.4581
16.55	3.53301	16.4374
16.56	3.53513	16.4005
16.57	3.53717	16.3489
16.58	3.53932	16.2841
16.59	3.54138	16.208
16.6	3.54351	16.1229
16.61	3.54575	16.031
16.62	3.54793	15.9348
16.63	3.55017	15.8366
16.64	3.55233	15.739
16.65	3.55452	15.6447
16.66	3.55659	15.5566
16.67	3.55858	15.4773
16.68	3.56066	15.4088
16.69	3.5627	15.3531
16.7	3.56474	15.3122
16.71	3.56681	15.2871
16.72	3.56889	15.2791
16.73	3.57093	15.2883
16.74	3.57327	15.3145
16.75	3.57566	15.3573
16.76	3.5782	15.4165
16.77	3.58098	15.4907
16.78	3.58374	15.5779
16.79	3.58656	15.6762
16.8	3.58956	15.7836
16.81	3.59241	15.8981
16.82	3.5952	16.0169
16.83	3.59799	16.138
16.84	3.60082	16.2588
16.85	3.60351	16.377
16.86	3.60627	16.4902
16.87	3.60898	16.5963
16.88	3.61157	16.6928
16.89	3.61403	16.7781
16.9	3.61642	16.8502
16.91	3.61897	16.9079
16.92	3.62133	16.9496
16.93	3.62358	16.9747
16.94	3.62585	16.9838
16.95	3.62824	16.9769
16.96	3.63049	16.9542
16.97	3.6329	16.9161
16.98	3.63544	16.8642
16.99	3.6379	16.8001
17	3.64019	16.7258
17.01	3.64259	16.6427
17.02	3.64497	16.5539
17.03	3.64734	16.4609
17.04	3.64969	16.3665
17.05	3.65197	16.2731
17.06	3.65426	16.1833
17.07	3.65668	16.1003
17.08	3.65909	16.0265
17.09	3.66133	15.9635
17.1	3.66341	15.9133
17.11	3.66559	15.8779
17.12	3.66768	15.8583
17.13	3.66965	15.8555
17.14	3.67169	15.8699
17.15	3.6737	15.9014
17.16	3.67591	15.9495
17.17	3.67784	16.0136
17.18	3.68003	16.092
17.19	3.68244	16.183
17.2	3.68471	16.2851
17.21	3.68701	16.3963
17.22	3.68937	16.5141
17.23	3.69158	16.6359
17.24	3.69396	16.7594
17.25	3.69632	16.8824
17.26	3.69858	17.0021
17.27	3.7007	17.1161
17.28	3.70296	17.2222
17.29	3.70527	17.3182
17.3	3.70763	17.4023
17.31	3.71023	17.4729
17.32	3.7129	17.5287
17.33	3.71563	17.5689
17.34	3.71841	17.5927
17.35	3.72132	17.6
17.36	3.7243	17.5906
17.37	3.72736	17.5655
17.38	3.73038	17.5258
17.39	3.73341	17.4725
17.4	3.73642	17.4073
17.41	3.73929	17.3319
17.42	3.74202	17.2482
17.43	3.74449	17.1586
17.44	3.74679	17.0656
17.45	3.74904	16.9723
17.46	3.75126	16.8809
17.47	3.75337	16.7941
17.48	3.75557	16.7147
17.49	3.75778	16.6447
17.5	3.76003	16.5864
17.51	3.76237	16.5411
17.52	3.76469	16.5105
17.53	3.76705	16.4959
17.54	3.76937	16.4986
17.55	3.77172	16.5183
17.56	3.77411	16.555
17.57	3.77642	16.6079
17.58	3.77895	16.6764
17.59	3.78143	16.7584
17.6	3.78421	16.8525
17.61	3.78722	16.957
17.62	3.79006	17.0693
17.63	3.793	17.1876
17.64	3.79577	17.3097
17.65	3.79837	17.4328
17.66	3.80096	17.5548
17.67	3.80342	17.673
17.68	3.80598	17.7854
17.69	3.80871	17.8891
17.7	3.81142	17.9827
17.71	3.81433	18.0638
17.72	3.81709	18.1311
17.73	3.81995	18.1835
17.74	3.82294	18.2206
17.75	3.82597	18.2412
17.76	3.82914	18.246
17.77	3.83243	18.2354
17.78	3.83571	18.2094
17.79	3.83908	18.1692
17.8	3.84277	18.116
17.81	3.84644	18.0507
17.82	3.84991	17.976
17.83	3.85317	17.8938
17.84	3.85638	17.8065
17.85	3.85973	17.7162
17.86	3.86304	17.6254
17.87	3.86639	17.5367
17.88	3.86952	17.4526
17.89	3.87252	17.3758
17.9	3.87547	17.3085
17.91	3.8783	17.2531
17.92	3.88119	17.2113
17.93	3.88435	17.1846
17.94	3.88765	17.1745
17.95	3.89114	17.1815
17.96	3.89467	17.2058
17.97	3.89804	17.247
17.98	3.90143	17.3048
17.99	3.90476	17.3778
18	3.90799	17.4648
18.01	3.9112	17.5642
18.02	3.91418	17.6733
18.03	3.91706	17.7897
18.04	3.91999	17.9113
18.05	3.92284	18.036
18.06	3.9258	18.1614
18.07	3.92879	18.2849
18.08	3.93193	18.4043
18.09	3.93515	18.517
18.1	3.93837	18.6213
18.11	3.94156	18.7147
18.12	3.94459	18.7956
18.13	3.9477	18.8625
18.14	3.95088	18.9145
18.15	3.95414	18.9507
18.16	3.95737	18.9704
18.17	3.96068	18.9737
18.18	3.96392	18.9604
18.19	3.96665	18.9318
18.2	3.96933	18.8887
18.21	3.97201	18.8324
18.22	3.97467	18.765
18.23	3.97735	18.6878
18.24	3.98019	18.604
18.25	3.983	18.5149
18.26	3.98593	18.4229
18.27	3.98892	18.3311
18.28	3.99203	18.2417
18.29	3.99512	18.1582
18.3	3.99814	18.0824
18.31	4.00121	18.0169
18.32	4.00416	17.9635
18.33	4.0069	17.924
18.34	4.00973	17.8997
18.35	4.01261	17.8919
18.36	4.01566	17.9008
18.37	4.01853	17.927
18.38	4.02153	17.9699
18.39	4.02456	18.0287
18.4	4.02769	18.1024
18.41	4.03075	18.1895
18.42	4.0336	18.2879
18.43	4.0365	18.3957
18.44	4.03952	18.5106
18.45	4.04234	18.6303
18.46	4.04497	18.7522
18.47	4.04757	18.8743
18.48	4.05023	18.9942
18.49	4.05315	19.1096
18.5	4.05599	19.2183
18.51	4.05873	19.3176
18.52	4.06143	19.4058
18.53	4.06413	19.4814
18.54	4.06698	19.543
18.55	4.06983	19.5898
18.56	4.07253	19.6205
18.57	4.07544	19.6349
18.58	4.07846	19.6331
18.59	4.08148	19.6155
18.6	4.08447	19.5828
18.61	4.08779	19.5361
18.62	4.09115	19.4772
18.63	4.09431	19.4076
18.64	4.0975	19.3294
18.65	4.10051	19.2448
18.66	4.10336	19.1559
18.67	4.10606	19.0655
18.68	4.10924	18.9759
18.69	4.11248	18.8899
18.7	4.11588	18.8103
18.71	4.11959	18.7391
18.72	4.12335	18.6786
18.73	4.12744	18.6307
18.74	4.13173	18.5967
18.75	4.13613	18.5776
18.76	4.14049	18.5749
18.77	4.14487	18.5889
18.78	4.14926	18.6194
18.79	4.15384	18.6666
18.8	4.15846	18.7294
18.81	4.16323	18.8063
18.82	4.16804	18.896
18.83	4.17315	18.9967
18.84	4.17822	19.1062
18.85	4.18329	19.2225
18.86	4.18837	19.3431
18.87	4.19344	19.4656
18.88	4.19849	19.5877
18.89	4.20337	19.7072
18.9	4.20825	19.8214
18.91	4.21336	19.9278
18.92	4.21856	20.0243
18.93	4.22378	20.1093
18.94	4.22917	20.1813
18.95	4.23446	20.2389
18.96	4.23966	20.2818
18.97	4.2446	20.3096
18.98	4.24949	20.3216
18.99	4.25429	20.3183
19	4.25909	20.2991
19.01	4.26369	20.2655
19.02	4.26824	20.2184
19.03	4.27264	20.1591
19.04	4.27694	20.09
19.05	4.281	20.0126
19.06	4.2851	19.9292
19.07	4.28925	19.8418
19.08	4.2935	19.7531
19.09	4.29793	19.6658
19.1	4.30276	19.583
19.11	4.30763	19.507
19.12	4.31264	19.4401
19.13	4.31766	19.3836
19.14	4.32257	19.3401
19.15	4.32746	19.3106
19.16	4.33236	19.2965
19.17	4.3371	19.2987
19.18	4.34167	19.3181
19.19	4.3466	19.3545
19.2	4.35139	19.4066
19.21	4.35616	19.4738
19.22	4.36079	19.5546
19.23	4.36551	19.648
19.24	4.3702	19.7525
19.25	4.37479	19.8656
19.26	4.37947	19.985
19.27	4.38408	20.1085
19.28	4.38871	20.233
19.29	4.39352	20.3564
19.3	4.39842	20.4766
19.31	4.40345	20.5914
19.32	4.40858	20.6983
19.33	4.41366	20.7952
19.34	4.41882	20.8806
19.35	4.42402	20.953
19.36	4.42929	21.0113
19.37	4.43412	21.0552
19.38	4.43886	21.0838
19.39	4.44347	21.0966
19.4	4.44808	21.0936
19.41	4.4527	21.0756
19.42	4.45756	21.0427
19.43	4.46213	20.9963
19.44	4.4667	20.9381
19.45	4.47136	20.8699
19.46	4.47577	20.7939
19.47	4.48014	20.7128
19.48	4.4845	20.6292
19.49	4.48903	20.5455
19.5	4.49339	20.4638
19.51	4.49765	20.3865
19.52	4.5018	20.3161
19.53	4.50569	20.2549
19.54	4.50963	20.2052
19.55	4.5135	20.1688
19.56	4.51739	20.147
19.57	4.52126	20.1409
19.58	4.52496	20.1513
19.59	4.52878	20.1786
19.6	4.53274	20.222
19.61	4.53655	20.2815
19.62	4.54042	20.3559
19.63	4.54412	20.4437
19.64	4.54763	20.5429
19.65	4.55078	20.6521
19.66	4.55369	20.769
19.67	4.55627	20.892
19.68	4.55871	21.0178
19.69	4.56122	21.1448
19.7	4.56359	21.2706
19.71	4.56623	21.3926
19.72	4.56911	21.5089
19.73	4.57193	21.6168
19.74	4.57464	21.7149
19.75	4.57755	21.801
19.76	4.58044	21.8737
19.77	4.58317	21.9316
19.78	4.58593	21.9739
19.79	4.58865	22
19.8	4.59132	22.0095
19.81	4.59397	22.003
19.82	4.59664	21.9808
19.83	4.5995	21.9439
19.84	4.60233	21.8943
19.85	4.60521	21.8333
19.86	4.60844	21.7629
19.87	4.61191	21.6853
19.88	4.61557	21.603
19.89	4.61911	21.5182
19.9	4.62257	21.4331
19.91	4.62594	21.3496
19.92	4.6291	21.271
19.93	4.63242	21.2001
19.94	4.63574	21.1397
19.95	4.63903	21.0907
19.96	4.6424	21.0552
19.97	4.646	21.0343
19.98	4.64971	21.0292
[truncated: 1,002 more rows]

## Sheet: Fig.2d-0ns
0	0	0	0	19.2649	0	19.2649	0	0	0	38.5299	0	19.2649	19.2649	19.2649	0	0	0	19.2649	0	0	0	19.2649	19.2649	0	0	0	0	19.2649	0	0	0	0	0	0	0	0	0	0	0	0	0	0	0	0	0	0	0	0	0
0	19.2649	38.5299	0	19.2649	0	0	0	57.7948	19.2649	0	0	19.2649	0	19.2649	0	0	0	0	0	0	0	19.2649	0	0	0	0	19.2649	0	0	0	0	0	0	0	0	0	0	0	0	0	0	0	0	0	0	0	0	0	0
19.2649	0	19.2649	57.7948	57.7948	0	0	0	19.2649	19.2649	19.2649	19.2649	19.2649	19.2649	19.2649	0	0	0	0	0	0	0	0	0	0	0	0	0	0	0	0	0	0	0	0	0	0	0	0	0	0	0	0	0	0	0	0	0	0	0
19.2649	19.2649	57.7948	0	0	19.2649	57.7948	0	0	19.2649	0	0	0	0	0	0	0	0	0	0	0	0	0	0	0	0	0	0	0	0	0	0	0	0	0	0	0	0	0	0	0	0	0	0	0	0	0	0	0	0
38.5299	0	19.2649	19.2649	0	19.2649	0	19.2649	0	0	0	0	0	19.2649	0	0	0	0	0	0	0	0	0	0	0	0	0	0	0	0	0	0	0	0	0	0	0	0	0	0	0	0	0	0	0	0	0	0	0	0
0	19.2649	0	0	0	0	38.5299	0	0	19.2649	19.2649	0	0	0	0	0	0	0	0	0	0	0	0	0	0	0	0	0	0	0	0	0	0	0	0	0	0	0	0	0	0	0	0	0	0	0	0	0	0	0
0	19.2649	19.2649	0	38.5299	0	0	0	0	0	0	0	0	0	0	0	0	0	0	0	0	0	0	0	0	0	0	0	0	0	0	0	0	0	0	0	0	0	0	0	0	0	0	0	0	0	0	0	0	0
57.7948	38.5299	0	19.2649	19.2649	0	19.2649	0	0	38.5299	0	0	0	0	0	0	0	0	0	0	0	0	0	0	0	0	0	0	0	0	0	0	0	0	0	0	0	0	0	0	0	0	0	0	0	0	0	0	0	0
19.2649	0	19.2649	38.5299	0	38.5299	0	19.2649	19.2649	0	0	19.2649	0	0	0	0	0	0	0	0	0	0	0	0	0	0	0	0	0	0	0	0	0	0	0	0	0	0	0	0	0	0	0	0	0	0	0	0	0	0
0	0	19.2649	0	0	0	19.2649	0	19.2649	0	19.2649	0	0	0	0	0	0	0	0	0	0	0	0	0	0	0	0	0	0	0	0	0	0	0	0	0	0	0	0	0	0	0	0	0	0	0	0	0	0	0
0	0	38.5299	19.2649	19.2649	38.5299	19.2649	0	0	19.2649	0	0	0	0	0	0	0	0	0	0	0	0	0	0	0	0	0	0	0	0	0	0	0	0	0	0	0	0	0	0	0	0	0	0	0	0	0	0	0	0
19.2649	0	19.2649	19.2649	0	19.2649	0	19.2649	19.2649	0	0	19.2649	0	0	0	0	0	0	0	0	0	0	0	0	0	0	0	0	0	0	0	0	0	0	0	0	0	0	0	0	0	0	0	0	0	0	0	0	0	0
0	0	38.5299	19.2649	19.2649	0	0	0	0	0	0	0	0	0	0	0	0	0	0	0	0	0	0	0	0	0	0	0	0	0	0	0	0	0	0	0	0	0	0	0	0	0	0	0	0	0	0	0	0	0
19.2649	19.2649	0	0	0	0	0	19.2649	0	19.2649	0	19.2649	0	19.2649	0	0	0	0	0	0	0	0	0	0	0	0	0	0	0	0	0	0	0	0	0	0	0	0	0	0	0	0	0	0	0	0	0	0	0	0
0	0	19.2649	0	19.2649	0	0	0	19.2649	0	0	0	0	19.2649	0	0	0	0	0	0	0	0	0	0	0	0	0	0	0	0	0	0	0	0	0	0	0	0	0	0	0	0	0	0	0	0	0	0	0	0
0	0	0	0	0	0	0	38.5299	0	38.5299	0	19.2649	0	0	0	0	0	0	0	0	0	0	0	0	0	0	0	0	0	0	0	0	0	0	0	0	0	0	0	0	0	0	0	0	0	0	0	0	0	0
0	0	0	0	0	0	0	0	0	0	0	0	0	0	0	0	0	0	0	0	0	0	0	0	0	0	0	0	0	0	0	0	0	0	0	0	0	0	0	0	0	0	0	0	0	0	0	0	0	0
0	0	0	0	0	0	0	0	0	0	0	19.2649	0	0	0	0	0	0	0	0	0	0	0	0	0	0	0	0	0	0	0	0	0	0	0	0	0	0	0	0	0	0	0	0	0	0	0	0	0	0
0	0	0	0	0	0	0	0	0	0	0	0	0	0	0	0	0	0	0	0	0	0	0	0	0	0	0	0	0	0	0	0	0	0	0	0	0	0	0	0	0	0	0	0	0	0	0	0	0	0
0	0	0	0	0	0	0	0	0	0	0	0	0	0	0	0	0	0	0	0	0	0	0	0	0	0	0	0	0	0	0	0	0	0	0	0	0	0	0	0	0	0	0	0	0	0	0	0	0	0
0	0	0	0	0	0	0	0	0	0	0	0	0	0	0	0	0	0	0	0	0	0	0	0	0	0	0	0	0	0	0	0	0	0	0	0	0	0	0	0	0	0	0	0	0	0	0	0	0	0
0	0	0	0	0	0	0	0	0	0	0	0	0	0	0	0	0	0	0	0	0	0	0	0	0	0	0	0	0	0	0	0	0	0	0	0	0	0	0	0	0	0	0	0	0	0	0	0	0	0
0	0	0	0	0	0	0	0	0	0	0	0	0	0	0	0	0	0	0	0	0	0	0	0	0	0	0	0	0	0	0	0	0	0	0	0	0	0	0	0	0	0	0	0	0	0	0	0	0	0
0	0	0	0	0	0	0	0	0	0	0	0	0	0	0	0	0	0	0	0	0	0	0	0	0	0	0	0	0	0	0	0	0	0	0	0	0	0	0	0	0	0	0	0	0	0	0	0	0	0
0	0	0	0	0	0	0	0	0	0	0	0	0	0	0	0	0	0	0	0	0	0	0	0	0	0	0	0	0	0	0	0	0	0	0	0	0	0	0	0	0	0	0	0	0	0	0	0	0	0
0	0	0	0	0	0	0	0	0	0	0	0	0	0	0	0	0	0	0	0	0	0	0	0	0	0	0	0	0	0	0	0	0	0	0	0	0	0	0	0	0	0	0	0	0	0	0	0	0	0
0	0	0	0	0	0	0	0	0	0	0	0	0	0	0	0	0	0	0	0	0	0	0	0	0	0	0	0	0	0	0	0	0	0	0	0	0	0	0	0	0	0	0	0	0	0	0	0	0	0
0	0	0	0	0	0	0	0	0	0	0	0	0	0	0	0	0	0	0	0	0	0	0	0	0	0	0	0	0	0	0	0	0	0	0	0	0	0	0	0	0	0	0	0	0	0	0	0	0	0
0	0	0	0	0	0	0	0	0	0	0	0	0	0	0	0	0	0	0	0	0	0	0	0	0	0	0	0	0	0	0	0	0	0	0	0	0	0	0	0	0	0	0	0	0	0	0	0	0	0
0	0	0	0	0	0	0	0	0	0	0	0	0	0	0	0	0	0	0	0	0	0	0	0	0	0	0	0	0	0	0	0	0	0	0	0	0	0	0	0	0	0	0	0	0	0	0	0	0	0
0	0	0	0	0	0	0	0	0	0	0	0	0	0	0	0	0	0	0	0	0	0	0	0	0	0	0	0	0	0	0	0	0	0	0	0	0	0	0	0	0	0	0	0	0	0	0	0	0	0
0	0	0	0	0	0	0	0	0	0	0	0	0	0	0	0	0	0	0	0	0	0	0	0	0	0	0	0	0	0	0	0	0	0	0	0	0	0	0	0	0	0	0	0	0	0	0	0	0	0
0	0	0	0	0	0	0	0	0	0	0	0	0	0	0	0	0	0	0	0	0	0	0	0	0	0	0	0	0	0	0	0	0	0	0	0	0	0	0	0	0	0	0	0	0	0	0	0	0	0
0	0	0	0	0	0	0	0	0	0	0	0	0	0	0	0	0	0	0	0	0	0	0	0	0	0	0	0	0	0	0	0	0	0	0	0	0	0	0	0	0	0	0	0	0	0	0	0	0	0
0	0	0	0	0	0	0	0	0	0	0	0	0	0	0	0	0	0	0	0	0	0	0	0	0	0	0	0	0	0	0	0	0	0	0	0	0	0	0	0	0	0	0	0	0	0	0	0	0	0
0	0	0	0	0	0	0	0	0	0	0	0	0	0	0	0	0	0	0	0	0	0	0	0	0	0	0	0	0	0	0	0	0	0	0	0	0	0	0	0	0	0	0	0	0	0	0	0	0	0
0	0	0	0	0	0	0	0	0	0	0	0	0	0	0	0	0	0	0	0	0	0	0	0	0	0	0	0	0	0	0	0	0	0	0	0	0	0	0	0	0	0	0	0	0	0	0	0	0	0
0	0	0	0	0	0	0	0	0	0	0	0	0	0	0	0	0	0	0	0	0	0	0	0	0	0	0	0	0	0	0	0	0	0	0	0	0	0	0	0	0	0	0	0	0	0	0	0	0	0
0	0	0	0	0	0	0	0	0	0	0	0	0	0	0	0	0	0	0	0	0	0	0	0	0	0	0	0	0	0	0	0	0	0	0	0	0	0	0	0	0	0	0	0	0	0	0	0	0	0
0	0	0	0	0	0	0	0	0	0	0	0	0	0	0	0	0	0	0	0	0	0	0	0	0	0	0	0	0	0	0	0	0	0	0	0	0	0	0	0	0	0	0	0	0	0	0	0	0	0
0	0	0	0	0	0	0	0	0	0	0	0	0	0	0	0	0	0	0	0	0	0	0	0	0	0	0	0	0	0	0	0	0	0	0	0	0	0	0	0	0	0	0	0	0	0	0	0	0	0
0	0	0	0	0	0	0	0	0	0	0	0	0	0	0	0	0	0	0	0	0	0	0	0	0	0	0	0	0	0	0	0	0	0	0	0	0	0	0	0	0	0	0	0	0	0	0	0	0	0
0	0	0	0	0	0	0	0	0	0	0	0	0	0	0	0	0	0	0	0	0	0	0	0	0	0	0	0	0	0	0	0	0	0	0	0	0	0	0	0	0	0	0	0	0	0	0	0	0	0
0	0	0	0	0	0	0	0	0	0	0	0	0	0	0	0	0	0	0	0	0	0	0	0	0	0	0	0	0	0	0	0	0	0	0	0	0	0	0	0	0	0	0	0	0	0	0	0	0	0
0	0	0	0	0	0	0	0	0	0	0	0	0	0	0	0	0	0	0	0	0	0	0	0	0	0	0	0	0	0	0	0	0	0	0	0	0	0	0	0	0	0	0	0	0	0	0	0	0	0
0	0	0	0	0	0	0	0	0	0	0	0	0	0	0	0	0	0	0	0	0	0	0	0	0	0	0	0	0	0	0	0	0	0	0	0	0	0	0	0	0	0	0	0	0	0	0	0	0	0
0	0	0	0	0	0	0	0	0	0	0	0	0	0	0	0	0	0	0	0	0	0	0	0	0	0	0	0	0	0	0	0	0	0	0	0	0	0	0	0	0	0	0	0	0	0	0	0	0	0
0	0	0	0	0	0	0	0	0	0	0	0	0	0	0	0	0	0	0	0	0	0	0	0	0	0	0	0	0	0	0	0	0	0	0	0	0	0	0	0	0	0	0	0	0	0	0	0	0	0
0	0	0	0	0	0	0	0	0	0	0	0	0	0	0	0	0	0	0	0	0	0	0	0	0	0	0	0	0	0	0	0	0	0	0	0	0	0	0	0	0	0	0	0	0	0	0	0	0	0
0	0	0	0	0	0	0	0	0	0	0	0	0	0	0	0	0	0	0	0	0	0	0	0	0	0	0	0	0	0	0	0	0	0	0	0	0	0	0	0	0	0	0	0	0	0	0	0	0	0
0	0	0	0	0	0	0	0	0	0	0	0	0	0	0	0	0	0	0	0	0	0	0	0	0	0	0	0	0	0	0	0	0	0	0	0	0	0	0	0	0	0	0	0	0	0	0	0	0	0
0	0	0	0	0	0	0	0	0	0	0	0	0	0	0	0	0	0	0	0	0	0	0	0	0	0	0	0	0	0	0	0	0	0	0	0	0	0	0	0	0	0	0	0	0	0	0	0	0	0
0	0	0	0	0	0	0	0	0	0	0	0	0	0	0	0	0	0	0	0	0	0	0	0	0	0	0	0	0	0	0	0	0	0	0	0	0	0	0	0	0	0	0	0	0	0	0	0	0	0
0	0	0	0	0	0	0	0	0	0	0	0	0	0	0	0	0	0	0	0	0	0	0	0	0	0	0	0	0	0	0	0	0	0	0	0	0	0	0	0	0	0	0	0	0	0	0	0	0	0
0	0	0	0	0	0	0	0	0	0	0	0	0	0	0	0	0	0	0	0	0	0	0	0	0	0	0	0	0	0	0	0	0	0	0	0	0	0	0	0	0	0	0	0	0	0	0	0	0	0
0	0	0	0	0	0	0	0	0	0	0	0	0	0	0	0	0	0	0	0	0	0	0	0	0	0	0	0	0	0	0	0	0	0	0	0	0	0	0	0	0	0	0	0	0	0	0	0	0	0
0	0	0	0	0	0	0	0	0	0	0	0	0	0	0	0	0	0	0	0	0	0	0	0	0	0	0	0	0	0	0	0	0	0	0	0	0	0	0	0	0	0	0	0	0	0	0	0	0	0
0	0	0	0	0	0	0	0	0	0	0	0	0	0	0	0	0	0	0	0	0	0	0	0	0	0	0	0	0	0	0	0	0	0	0	0	0	0	0	0	0	0	0	0	0	0	0	0	0	0
0	0	0	0	0	0	0	0	0	0	0	0	0	0	0	0	0	0	0	0	0	0	0	0	0	0	0	0	0	0	0	0	0	0	0	0	0	0	0	0	0	0	0	0	0	0	0	0	0	0
0	0	0	0	0	0	0	0	0	0	0	0	0	0	0	0	0	0	0	0	0	0	0	0	0	0	0	0	0	0	0	0	0	0	0	0	0	0	0	0	0	0	0	0	0	0	0	0	0	0
0	0	0	0	0	0	0	0	0	0	0	0	0	0	0	0	0	0	0	0	0	0	0	0	0	0	0	0	0	0	0	0	0	0	0	0	0	0	0	0	0	0	0	0	0	0	0	0	0	0
0	0	0	0	0	0	0	0	0	0	0	0	0	0	0	0	0	0	0	0	0	0	0	0	0	0	0	0	0	0	0	0	0	0	0	0	0	0	0	0	0	0	0	0	0	0	0	0	0	0
0	0	0	0	0	0	0	0	0	0	0	0	0	0	0	0	0	0	0	0	0	0	0	0	0	0	0	0	0	0	0	0	0	0	0	0	0	0	0	0	0	0	0	0	0	0	0	0	0	0
0	0	0	0	0	0	0	0	0	0	0	0	0	0	0	0	0	0	0	0	0	0	0	0	0	0	0	0	0	0	0	0	0	0	0	0	0	0	0	0	0	0	0	0	0	0	0	0	0	0
0	0	0	0	0	0	0	0	0	0	0	0	0	0	0	0	0	0	0	0	0	0	0	0	0	0	0	0	0	0	0	0	0	0	0	0	0	0	0	0	0	0	0	0	0	0	0	0	0	0
0	0	0	0	0	0	0	0	0	0	0	0	0	0	0	0	0	0	0	0	0	0	0	0	0	0	0	0	0	0	0	0	0	0	0	0	0	0	0	0	0	0	0	0	0	0	0	0	0	0
0	0	0	0	0	0	0	0	0	0	0	0	0	0	0	0	0	0	0	0	0	0	0	0	0	0	0	0	0	0	0	0	0	0	0	0	0	0	0	0	0	0	0	0	0	0	0	0	0	0
0	0	0	0	0	0	0	0	0	0	0	0	0	0	0	0	0	0	0	0	0	0	0	0	0	0	0	0	0	0	0	0	0	0	0	0	0	0	0	0	0	0	0	0	0	0	0	0	0	0
0	0	0	0	0	0	0	0	0	0	0	0	0	0	0	0	0	0	0	0	0	0	0	0	0	0	0	0	0	0	0	0	0	0	0	0	0	0	0	0	0	0	0	0	0	0	0	0	0	0
0	0	0	0	0	0	0	0	0	0	0	0	0	0	0	0	0	0	0	0	0	0	0	0	0	0	0	0	0	0	0	0	0	0	0	0	0	0	0	0	0	0	0	0	0	0	0	0	0	0
0	0	0	0	0	0	0	0	0	0	0	0	0	0	0	0	0	0	0	0	0	0	0	0	0	0	0	0	0	0	0	0	0	0	0	0	0	0	0	0	0	0	0	0	0	0	0	0	0	0
0	0	0	0	0	0	0	0	0	0	0	0	0	0	0	0	0	0	0	0	0	0	0	0	0	0	0	0	0	0	0	0	0	0	0	0	0	0	0	0	0	0	0	0	0	0	0	0	0	0
0	0	0	0	0	0	0	0	0	0	0	0	0	0	0	0	0	0	0	0	0	0	0	0	0	0	0	0	0	0	0	0	0	0	0	0	0	0	0	0	0	0	0	0	0	0	0	0	0	0
0	0	0	0	0	0	0	0	0	0	0	0	0	0	0	0	0	0	0	0	0	0	0	0	0	0	0	0	0	0	0	0	0	0	0	0	0	0	0	0	0	0	0	0	0	0	0	0	0	0
0	0	0	0	0	0	0	0	0	0	0	0	0	0	0	0	0	0	0	0	0	0	0	0	0	0	0	0	0	0	0	0	0	0	0	0	0	0	0	0	0	0	0	0	0	0	0	0	0	0
0	0	0	0	0	0	0	0	0	0	0	0	0	0	0	0	0	0	0	0	0	0	0	0	0	0	0	0	0	0	0	0	0	0	0	0	0	0	0	0	0	0	0	0	0	0	0	0	0	0
0	0	0	0	0	0	0	0	0	0	0	0	0	0	0	0	0	0	0	0	0	0	0	0	0	0	0	0	0	0	0	0	0	0	0	0	0	0	0	0	0	0	0	0	0	0	0	0	0	0
0	0	0	0	0	0	0	0	0	0	0	0	0	0	0	0	0	0	0	0	0	0	0	0	0	0	0	0	0	0	0	0	0	0	0	0	0	0	0	0	0	0	0	0	0	0	0	0	0	0
0	0	0	0	0	0	0	0	0	0	0	0	0	0	0	0	0	0	0	0	0	0	0	0	0	0	0	0	0	0	0	0	0	0	0	0	0	0	0	0	0	0	0	0	0	0	0	0	0	0
0	0	19.2649	0	0	0	0	0	0	0	0	0	0	0	0	0	0	0	0	0	0	0	0	0	0	0	0	0	0	0	0	0	0	0	0	0	0	0	0	0	0	0	0	0	0	0	0	0	0	0
0	0	0	0	0	0	0	0	0	0	0	0	0	0	0	0	0	0	0	0	0	0	0	0	0	0	0	0	0	0	0	0	0	0	0	0	0	0	0	0	0	0	0	0	0	0	0	0	0	0
0	0	0	19.2649	19.2649	19.2649	0	0	0	0	0	0	0	0	0	0	0	0	0	0	0	0	0	0	0	0	0	0	0	0	0	0	0	0	0	0	0	0	0	0	0	0	0	0	0	0	0	0	0	0
0	19.2649	0	0	0	0	19.2649	0	0	0	0	0	0	0	0	0	0	0	0	0	0	0	0	0	0	0	0	0	0	0	0	0	0	0	0	0	0	0	0	0	0	0	0	0	0	0	0	0	0	0
0	19.2649	0	19.2649	0	38.5299	0	0	0	0	0	0	0	0	0	0	0	0	0	0	0	0	0	0	0	0	0	0	0	0	0	0	0	0	0	0	0	0	0	0	0	0	0	0	0	0	0	0	0	0
0	0	0	0	0	0	19.2649	0	0	0	0	0	0	0	0	0	0	0	0	0	0	0	0	0	0	0	0	0	0	0	0	0	0	0	0	0	0	0	0	0	0	0	0	0	0	0	0	0	0	0
0	19.2649	0	0	19.2649	0	0	0	0	0	0	0	0	0	0	0	0	0	0	0	0	0	0	0	0	0	0	0	0	0	0	0	0	0	0	0	0	0	0	0	0	0	0	0	0	0	0	0	0	0
0	0	19.2649	0	0	19.2649	0	0	0	0	0	0	0	0	0	0	0	0	0	0	0	0	0	0	0	0	0	0	0	0	0	0	0	0	0	0	0	0	0	0	0	0	0	0	0	0	0	0	0	0
19.2649	0	0	0	0	0	0	0	0	0	0	0	0	0	0	0	0	0	0	0	0	0	0	0	0	0	0	0	0	0	0	0	0	0	0	0	0	0	0	0	0	0	0	0	0	0	0	0	0	0
19.2649	0	0	19.2649	0	0	0	19.2649	0	0	0	0	0	0	0	0	0	0	0	0	0	0	0	0	0	0	0	0	0	0	0	0	0	0	0	0	0	0	0	0	0	0	0	0	0	0	0	0	0	0
0	0	0	0	0	19.2649	19.2649	0	0	0	0	0	0	0	0	0	0	0	0	0	0	0	0	0	0	0	0	0	0	0	19.2649	0	0	0	0	0	0	0	0	0	0	0	0	0	0	0	0	0	0	0
0	0	0	0	0	0	0	0	0	0	0	0	0	0	0	0	0	0	0	0	0	0	0	0	0	0	0	0	0	0	0	0	0	19.2649	0	0	0	0	0	0	0	0	0	0	0	0	0	0	0	0
0	0	0	19.2649	0	19.2649	0	0	0	0	0	0	0	0	0	0	0	0	0	0	0	0	0	0	0	0	0	0	19.2649	0	0	19.2649	38.5299	0	0	0	0	0	0	0	0	0	0	0	0	0	0	0	0	0
19.2649	19.2649	19.2649	19.2649	0	19.2649	0	0	0	0	0	0	0	0	0	0	0	0	0	0	0	0	0	0	0	0	0	0	19.2649	19.2649	19.2649	19.2649	0	0	0	0	0	0	0	0	0	0	0	0	0	0	0	0	0	0
0	0	38.5299	0	0	0	19.2649	0	0	0	0	0	0	0	0	0	0	0	0	0	0	0	0	0	0	0	0	0	0	0	19.2649	0	0	19.2649	0	0	0	0	0	0	0	0	0	0	0	0	0	0	0	0
0	38.5299	0	19.2649	0	19.2649	0	0	0	0	0	0	0	0	0	0	0	0	0	0	0	0	0	0	0	0	0	0	0	19.2649	0	0	19.2649	0	0	0	0	0	0	0	0	0	0	0	0	0	0	0	0	0
19.2649	19.2649	19.2649	19.2649	0	19.2649	19.2649	0	0	0	0	0	0	0	0	0	0	0	0	0	0	0	0	0	0	0	0	0	0	0	0	0	0	0	0	0	0	0	0	0	0	0	0	0	0	0	0	0	0	0
0	19.2649	0	19.2649	0	19.2649	0	0	0	0	0	0	0	0	0	0	0	0	0	0	0	0	0	19.2649	0	19.2649	0	0	0	19.2649	0	0	0	0	0	0	0	0	0	0	0	0	0	0	0	0	0	0	0	0
0	0	0	0	19.2649	0	0	0	0	0	0	0	0	19.2649	0	0	0	0	0	0	0	0	0	0	0	0	19.2649	19.2649	0	0	0	0	0	0	0	0	0	0	0	0	0	0	0	0	0	0	0	0	0	0
19.2649	0	0	19.2649	0	38.5299	0	0	0	19.2649	0	0	0	0	0	0	0	19.2649	0	0	0	0	0	0	19.2649	0	0	0	0	0	0	0	0	0	0	0	0	0	0	0	0	0	0	0	0	0	0	0	0	0
0	0	0	19.2649	0	19.2649	0	0	19.2649	38.5299	0	0	0	19.2649	0	0	0	0	0	0	0	0	0	0	0	0	19.2649	19.2649	0	0	0	0	0	0	0	0	0	0	0	0	0	0	0	0	0	0	0	0	0	0
0	0	0	0	19.2649	0	0	0	0	0	0	19.2649	19.2649	0	0	0	19.2649	0	0	0	0	0	0	19.2649	0	0	19.2649	0	0	0	0	0	0	0	0	0	0	0	0	0	0	0	0	0	0	0	0	0	0	0
0	0	0	19.2649	0	0	19.2649	0	0	0	0	19.2649	0	19.2649	0	0	0	19.2649	0	0	19.2649	19.2649	0	0	38.5299	0	0	0	19.2649	0	0	0	0	0	0	0	0	0	0	0	0	0	0	0	0	0	0	0	0	0
0	0	19.2649	0	0	19.2649	19.2649	0	19.2649	0	0	0	0	19.2649	0	0	0	0	0	0	38.5299	19.2649	0	0	0	0	0	0	0	0	0	0	19.2649	0	0	0	0	0	0	0	0	0	0	0	0	0	0	0	0	0
0	0	0	0	0	0	0	19.2649	0	19.2649	38.5299	0	0	0	0	0	0	0	0	0	19.2649	0	38.5299	0	0	19.2649	0	0	0	38.5299	0	0	19.2649	0	0	0	0	0	0	0	0	0	0	0	0	0	0	0	0	0
19.2649	38.5299	19.2649	19.2649	19.2649	19.2649	19.2649	0	19.2649	19.2649	19.2649	0	19.2649	0	0	0	0	0	0	0	19.2649	0	0	19.2649	0	0	0	0	0	0	0	0	0	0	19.2649	0	0	0	0	0	0	0	0	0	0	0	0	0	0	0
0	19.2649	19.2649	0	0	0	0	0	0	0	0	0	19.2649	0	0	0	0	0	19.2649	0	0	19.2649	19.2649	0	0	0	0	0	0	0	0	19.2649	0	0	0	0	0	0	0	0	0	0	0	0	0	0	0	0	0	0
0	19.2649	19.2649	0	19.2649	0	57.7948	0	0	19.2649	0	0	19.2649	19.2649	0	0	0	0	0	0	0	0	19.2649	0	19.2649	0	0	0	19.2649	0	19.2649	19.2649	0	0	0	0	0	0	0	0	0	0	0	0	0	0	0	0	0	0
19.2649	19.2649	0	0	0	19.2649	38.5299	38.5299	0	38.5299	0	0	19.2649	0	0	0	0	0	19.2649	19.2649	0	0	38.5299	0	19.2649	0	0	19.2649	0	0	0	0	0	19.2649	0	0	0	0	0	0	0	0	0	0	0	0	0	0	0	0
0	57.7948	38.5299	0	19.2649	19.2649	0	0	0	19.2649	19.2649	19.2649	0	0	19.2649	19.2649	0	0	19.2649	0	0	0	19.2649	19.2649	0	0	38.5299	0	0	0	19.2649	0	0	0	0	0	0	0	0	0	0	0	0	0	0	0	0	0	0	0
57.7948	0	19.2649	0	19.2649	0	0	19.2649	19.2649	0	38.5299	38.5299	38.5299	38.5299	38.5299	19.2649	19.2649	19.2649	0	19.2649	19.2649	19.2649	0	0	0	38.5299	0	0	0	0	0	38.5299	0	19.2649	0	0	0	0	0	0	0	0	0	0	0	0	0	0	0	0
0	38.5299	0	19.2649	38.5299	38.5299	19.2649	19.2649	38.5299	0	57.7948	19.2649	0	38.5299	19.2649	38.5299	38.5299	0	0	19.2649	0	0	0	0	19.2649	0	19.2649	19.2649	19.2649	0	19.2649	0	0	0	0	0	0	0	0	0	0	0	0	0	0	0	0	0	0	0
0	0	0	19.2649	38.5299	19.2649	19.2649	0	0	38.5299	0	19.2649	19.2649	19.2649	57.7948	19.2649	38.5299	0	19.2649	19.2649	0	0	19.2649	19.2649	19.2649	0	0	19.2649	0	38.5299	0	0	0	0	0	0	0	0	0	0	0	0	0	0	0	0	0	0	0	0
0	0	0	19.2649	38.5299	0	0	19.2649	0	0	19.2649	19.2649	0	0	57.7948	19.2649	38.5299	0	19.2649	19.2649	38.5299	0	0	0	0	57.7948	0	19.2649	19.2649	0	19.2649	0	19.2649	0	0	0	0	0	0	0	0	0	0	0	0	0	0	0	0	0
19.2649	57.7948	19.2649	57.7948	19.2649	0	19.2649	57.7948	38.5299	0	0	19.2649	38.5299	57.7948	19.2649	38.5299	0	19.2649	0	19.2649	19.2649	0	0	38.5299	19.2649	19.2649	38.5299	19.2649	38.5299	19.2649	19.2649	38.5299	0	0	0	0	0	0	0	0	0	0	0	0	0	0	0	0	0	0
0	19.2649	0	38.5299	0	19.2649	19.2649	38.5299	19.2649	0	38.5299	38.5299	19.2649	19.2649	57.7948	57.7948	19.2649	0	19.2649	0	0	0	19.2649	19.2649	0	19.2649	0	38.5299	0	0	0	19.2649	38.5299	0	0	0	0	0	0	0	0	0	0	0	0	0	0	0	0	0
19.2649	38.5299	19.2649	19.2649	19.2649	19.2649	0	38.5299	0	0	19.2649	19.2649	38.5299	38.5299	38.5299	0	19.2649	0	19.2649	19.2649	19.2649	0	19.2649	19.2649	0	0	0	19.2649	0	0	19.2649	0	0	0	0	0	0	0	0	0	0	0	0	0	0	0	0	0	0	0
19.2649	0	19.2649	19.2649	0	19.2649	57.7948	19.2649	38.5299	57.7948	19.2649	0	0	57.7948	0	0	0	0	0	0	0	0	0	0	0	19.2649	38.5299	38.5299	38.5299	19.2649	19.2649	0	0	0	0	0	0	0	0	0	0	0	0	0	0	0	0	0	0	0
38.5299	0	19.2649	19.2649	0	0	0	38.5299	19.2649	19.2649	0	0	19.2649	38.5299	38.5299	19.2649	0	0	38.5299	19.2649	19.2649	0	0	0	38.5299	19.2649	19.2649	19.2649	0	38.5299	0	0	0	0	0	0	0	0	0	0	0	0	0	0	0	0	0	0	0	0
0	0	0	0	0	19.2649	0	19.2649	0	38.5299	0	57.7948	0	57.7948	38.5299	0	19.2649	19.2649	0	0	19.2649	0	0	19.2649	0	19.2649	0	19.2649	0	0	0	0	0	0	0	0	0	0	0	0	0	0	0	0	0	0	0	0	0	0
0	0	19.2649	19.2649	19.2649	19.2649	38.5299	0	19.2649	19.2649	38.5299	77.0598	0	38.5299	38.5299	38.5299	0	57.7948	0	38.5299	19.2649	38.5299	57.7948	19.2649	57.7948	19.2649	19.2649	19.2649	0	19.2649	38.5299	19.2649	0	0	0	0	0	0	0	0	0	0	0	0	0	0	0	0	0	0
19.2649	0	19.2649	0	19.2649	0	0	0	0	38.5299	0	0	19.2649	19.2649	0	57.7948	38.5299	19.2649	38.5299	19.2649	19.2649	38.5299	57.7948	38.5299	38.5299	0	38.5299	0	0	0	38.5299	0	0	0	0	0	0	0	0	0	0	0	0	0	0	0	0	0	0	0
0	19.2649	0	0	0	19.2649	38.5299	38.5299	0	19.2649	0	38.5299	0	38.5299	38.5299	0	19.2649	19.2649	0	19.2649	38.5299	0	57.7948	38.5299	19.2649	0	19.2649	19.2649	0	0	0	0	19.2649	0	0	0	0	0	0	0	0	0	0	0	0	0	0	0	0	0
0	19.2649	0	19.2649	19.2649	0	19.2649	0	19.2649	0	19.2649	19.2649	0	0	57.7948	0	38.5299	19.2649	0	38.5299	0	38.5299	19.2649	38.5299	0	38.5299	0	0	0	0	0	0	0	0	0	0	0	0	0	0	0	0	0	0	0	0	0	0	0	0
0	0	19.2649	19.2649	0	38.5299	0	19.2649	19.2649	19.2649	0	0	38.5299	19.2649	38.5299	19.2649	19.2649	0	19.2649	57.7948	19.2649	38.5299	38.5299	38.5299	0	0	77.0598	0	0	19.2649	0	0	0	0	0	0	0	0	0	0	0	0	0	0	0	0	0	0	0	0
0	0	19.2649	19.2649	0	0	38.5299	19.2649	38.5299	0	0	0	0	19.2649	19.2649	19.2649	0	19.2649	0	38.5299	0	0	0	0	0	19.2649	19.2649	19.2649	19.2649	0	19.2649	0	0	0	0	0	0	0	0	0	0	0	0	0	0	0	0	0	0	0
0	38.5299	19.2649	0	0	0	0	0	0	0	0	0	19.2649	19.2649	19.2649	0	0	19.2649	0	0	0	0	0	38.5299	19.2649	19.2649	0	0	19.2649	0	0	0	19.2649	0	0	0	0	0	0	0	0	0	0	0	0	0	0	0	0	0
0	0	38.5299	19.2649	19.2649	0	0	0	19.2649	57.7948	57.7948	0	0	0	19.2649	19.2649	0	0	0	0	19.2649	0	19.2649	19.2649	0	0	19.2649	0	0	0	19.2649	0	0	0	0	19.2649	0	0	0	0	0	0	0	0	0	0	0	0	0	0
19.2649	0	38.5299	19.2649	0	19.2649	0	0	0	0	0	0	19.2649	0	19.2649	0	0	0	0	0	19.2649	19.2649	0	0	0	0	0	0	19.2649	0	19.2649	0	19.2649	0	0	0	0	0	0	0	0	0	0	0	0	0	0	0	0	0
19.2649	0	0	0	19.2649	0	0	38.5299	38.5299	0	0	19.2649	0	19.2649	0	0	0	0	19.2649	19.2649	19.2649	0	0	0	0	38.5299	0	19.2649	19.2649	0	0	0	19.2649	19.2649	0	19.2649	0	0	0	0	0	0	0	0	0	0	0	0	0	0
0	0	19.2649	19.2649	19.2649	38.5299	0	0	0	0	38.5299	19.2649	0	38.5299	0	19.2649	19.2649	0	0	0	0	0	19.2649	0	19.2649	0	0	0	0	19.2649	0	0	0	19.2649	0	0	0	0	19.2649	0	0	0	0	0	0	0	0	0	0	0
0	19.2649	19.2649	0	0	0	0	38.5299	0	19.2649	19.2649	0	0	0	0	0	19.2649	0	19.2649	0	0	38.5299	0	0	19.2649	0	0	19.2649	0	0	0	0	0	0	0	19.2649	0	19.2649	19.2649	0	0	0	0	0	0	0	0	0	0	0
0	0	19.2649	0	0	0	19.2649	38.5299	0	19.2649	19.2649	0	19.2649	0	0	19.2649	0	0	0	0	0	0	0	0	0	0	0	0	0	0	0	0	19.2649	0	0	0	0	0	0	0	0	0	0	0	0	0	0	0	0	0
0	0	0	0	0	19.2649	0	0	0	19.2649	0	19.2649	19.2649	0	0	0	0	0	0	0	0	19.2649	0	0	0	19.2649	19.2649	0	19.2649	0	0	0	0	0	0	0	19.2649	0	0	0	0	0	0	0	0	0	0	0	0	0
0	0	0	0	0	19.2649	0	0	0	0	0	0	19.2649	0	0	0	0	19.2649	0	0	19.2649	0	0	0	0	19.2649	19.2649	0	0	0	0	0	0	0	0	0	0	0	0	0	0	0	0	0	0	0	0	0	0	0
0	0	0	0	0	0	0	0	38.5299	19.2649	0	19.2649	0	19.2649	0	0	19.2649	0	0	0	0	0	0	0	19.2649	38.5299	0	0	0	0	0	0	0	0	0	0	0	0	0	0	0	0	0	0	0	0	0	0	0	0
0	0	0	0	0	0	0	19.2649	19.2649	0	19.2649	0	0	0	0	0	0	19.2649	0	0	19.2649	19.2649	19.2649	19.2649	19.2649	0	19.2649	0	0	0	0	0	0	19.2649	0	0	0	0	0	0	0	0	0	0	0	0	0	0	0	0
0	0	0	0	0	0	0	0	0	0	19.2649	0	0	0	0	0	0	19.2649	0	0	0	0	0	0	0	0	0	19.2649	0	0	19.2649	0	0	0	0	0	0	0	0	0	0	0	0	0	0	0	0	0	0	0
19.2649	19.2649	0	0	19.2649	19.2649	0	0	0	0	0	0	0	0	0	0	0	0	19.2649	0	19.2649	0	19.2649	0	0	0	19.2649	0	0	19.2649	0	0	0	0	19.2649	0	0	0	0	0	0	0	0	0	0	0	0	0	0	0
19.2649	0	0	19.2649	19.2649	0	0	0	0	0	0	0	0	0	0	0	0	19.2649	0	0	0	0	0	0	19.2649	19.2649	38.5299	0	0	0	0	19.2649	0	0	0	0	0	0	0	0	0	0	0	0	0	0	0	0	0	0
0	0	0	0	0	0	0	19.2649	0	0	0	0	0	0	0	0	0	0	0	0	0	0	0	19.2649	19.2649	19.2649	0	0	0	0	0	0	0	19.2649	19.2649	19.2649	0	0	0	0	0	0	0	0	0	0	0	0	0	0
0	19.2649	0	0	0	0	0	0	0	0	0	0	0	0	0	19.2649	0	19.2649	19.2649	19.2649	19.2649	38.5299	0	0	0	0	0	0	0	19.2649	0	0	19.2649	0	0	19.2649	0	0	0	0	0	0	0	0	0	0	0	0	0	0
0	0	0	0	0	0	0	0	0	0	0	0	0	0	0	0	0	0	0	19.2649	0	0	0	19.2649	0	0	0	19.2649	0	0	0	19.2649	0	0	19.2649	0	19.2649	19.2649	0	0	0	0	0	0	0	0	0	0	0	0
19.2649	0	0	0	0	0	0	0	0	0	0	0	0	0	0	0	0	19.2649	0	19.2649	0	19.2649	0	0	0	0	19.2649	0	0	0	0	0	0	0	19.2649	0	0	0	0	0	0	0	0	0	0	0	0	0	0	0
0	0	19.2649	0	0	0	0	19.2649	0	0	0	0	0	0	0	19.2649	0	0	0	0	19.2649	0	0	0	0	0	19.2649	0	19.2649	0	0	0	0	0	0	0	0	0	0	0	0	0	0	0	0	0	0	0	0	0
0	19.2649	19.2649	19.2649	0	0	38.5299	0	0	0	0	0	0	0	0	0	0	0	38.5299	0	0	0	0	0	0	0	19.2649	0	0	0	19.2649	0	0	19.2649	0	0	0	0	0	0	0	0	0	0	0	0	0	0	0	0
0	0	38.5299	19.2649	19.2649	19.2649	0	19.2649	0	38.5299	0	0	0	0	0	0	0	0	0	0	0	19.2649	0	0	0	0	0	0	19.2649	19.2649	19.2649	19.2649	0	19.2649	0	0	0	0	0	0	0	0	0	0	0	0	0	0	0	0
0	0	19.2649	0	0	0	0	0	0	0	0	0	0	0	0	0	0	0	0	0	0	0	0	0	0	0	19.2649	0	0	19.2649	19.2649	19.2649	0	0	0	0	0	0	0	0	0	0	0	0	0	0	0	0	0	0
0	19.2649	0	0	0	19.2649	19.2649	19.2649	0	19.2649	0	0	0	0	0	0	0	0	0	0	0	0	0	0	0	19.2649	19.2649	19.2649	0	0	0	19.2649	0	0	19.2649	0	0	0	0	0	0	0	0	0	0	0	0	0	0	0
0	0	0	0	0	0	19.2649	19.2649	0	0	0	19.2649	0	0	0	0	0	0	0	0	0	0	0	0	0	0	0	0	0	0	19.2649	19.2649	19.2649	0	0	0	0	0	0	0	0	0	0	0	0	0	0	0	0	0
0	0	0	19.2649	0	0	38.5299	19.2649	19.2649	0	0	19.2649	19.2649	0	0	0	0	0	0	0	0	0	0	0	0	0	0	0	0	19.2649	0	0	0	0	0	0	0	0	0	0	0	0	0	0	0	0	0	0	0	0
0	19.2649	0	0	0	0	0	0	0	0	0	19.2649	0	0	0	0	0	0	0	0	0	0	0	0	0	0	0	0	0	0	0	0	19.2649	19.2649	0	0	0	0	0	0	0	0	0	0	0	0	0	0	0	0
19.2649	0	0	38.5299	0	0	19.2649	19.2649	0	0	0	38.5299	0	0	0	0	0	0	0	0	0	0	0	0	0	0	0	0	0	0	0	0	0	0	0	0	0	0	0	0	0	0	0	0	0	0	0	0	0	0
0	19.2649	19.2649	19.2649	0	0	0	19.2649	0	0	57.7948	19.2649	0	0	19.2649	0	0	0	0	0	0	0	0	0	0	0	0	0	0	0	0	0	0	0	0	0	0	0	0	0	0	0	0	0	0	0	0	0	0	0
0	0	19.2649	0	0	57.7948	19.2649	0	0	38.5299	0	0	0	19.2649	0	0	19.2649	0	0	0	0	0	0	0	0	0	0	0	0	0	0	0	0	0	0	0	0	0	0	0	0	0	0	0	0	0	0	0	0	0
19.2649	0	0	19.2649	19.2649	0	19.2649	0	0	19.2649	19.2649	0	0	19.2649	19.2649	0	0	0	19.2649	0	0	0	0	0	0	0	0	0	0	0	0	0	0	0	0	0	0	0	0	0	0	0	0	0	0	0	0	0	0	0
0	0	0	38.5299	0	19.2649	19.2649	19.2649	38.5299	0	19.2649	0	0	19.2649	0	38.5299	19.2649	0	0	19.2649	0	0	0	0	0	0	0	0	0	19.2649	0	0	0	0	0	0	0	0	0	0	0	0	0	0	0	0	0	0	0	0
19.2649	0	0	0	19.2649	38.5299	19.2649	19.2649	0	0	0	0	0	0	0	0	0	38.5299	0	0	0	0	0	0	0	0	19.2649	0	0	0	0	0	0	0	0	0	0	0	0	0	0	0	0	0	0	0	0	0	0	0
0	38.5299	0	0	19.2649	0	0	0	0	0	19.2649	0	0	38.5299	0	19.2649	19.2649	0	38.5299	19.2649	0	19.2649	0	0	0	0	0	38.5299	0	0	0	0	0	0	0	0	0	0	0	0	0	0	0	0	0	0	0	0	0	0
19.2649	0	0	38.5299	19.2649	19.2649	0	0	0	0	0	0	0	0	19.2649	0	0	19.2649	0	0	0	19.2649	19.2649	0	0	0	0	0	0	0	0	0	0	0	0	0	0	0	0	0	0	0	0	0	0	0	0	0	0	0
38.5299	19.2649	0	0	19.2649	0	0	0	0	19.2649	0	0	19.2649	0	0	38.5299	0	19.2649	19.2649	19.2649	38.5299	38.5299	0	19.2649	0	0	19.2649	0	19.2649	0	19.2649	0	0	0	0	0	0	0	0	0	0	0	0	0	0	0	0	0	0	0
19.2649	19.2649	0	19.2649	38.5299	19.2649	0	0	19.2649	0	0	19.2649	0	19.2649	0	0	0	38.5299	19.2649	0	0	19.2649	0	0	0	0	19.2649	0	0	0	0	0	0	0	0	0	0	0	0	0	0	0	0	0	0	0	0	0	0	0
[truncated: 112 more columns]

## Sheet: Fig.2d-4ns
19.2512	0	0	0	0	19.2512	0	0	0	0	0	0	0	0	38.5023	19.2512	19.2512	38.5023	0	0	0	0	0	19.2512	0	19.2512	0	19.2512	0	0	0	19.2512	19.2512	0	0	19.2512	19.2512	19.2512	0	0	0	0	0	0	0	0	0	0	0	0
0	38.5023	19.2512	19.2512	19.2512	0	19.2512	0	0	0	0	19.2512	19.2512	0	0	19.2512	0	19.2512	0	0	0	0	0	0	19.2512	0	0	19.2512	0	38.5023	38.5023	57.7535	0	0	0	19.2512	0	0	0	0	0	0	38.5023	0	0	0	0	0	0	0
0	0	0	0	0	0	0	0	0	19.2512	0	19.2512	0	19.2512	0	0	0	0	0	38.5023	0	0	0	0	0	19.2512	38.5023	0	0	0	0	0	0	0	38.5023	0	38.5023	0	0	0	0	0	0	19.2512	19.2512	19.2512	19.2512	0	0	0
0	0	38.5023	0	0	0	0	0	0	0	0	0	0	19.2512	0	0	19.2512	0	19.2512	0	0	0	38.5023	19.2512	0	0	19.2512	0	0	0	0	0	0	0	19.2512	0	0	0	0	0	0	0	0	0	0	0	0	0	0	0
0	57.7535	0	0	0	0	0	0	0	0	0	0	0	0	0	0	0	19.2512	0	0	19.2512	0	0	0	0	19.2512	19.2512	0	19.2512	0	0	0	0	0	0	0	0	19.2512	0	0	19.2512	0	0	0	0	0	19.2512	0	0	0
0	0	0	19.2512	0	19.2512	19.2512	0	0	0	0	38.5023	0	0	19.2512	0	0	0	19.2512	19.2512	0	0	19.2512	19.2512	0	19.2512	38.5023	38.5023	0	0	19.2512	19.2512	0	19.2512	0	0	0	0	0	0	0	38.5023	0	0	0	0	0	0	0	0
19.2512	0	0	19.2512	0	19.2512	0	0	19.2512	0	0	0	19.2512	0	19.2512	19.2512	0	0	0	0	0	0	0	0	0	0	0	19.2512	0	19.2512	38.5023	0	0	0	0	0	38.5023	0	19.2512	0	0	0	0	0	0	0	0	0	0	0
19.2512	19.2512	19.2512	0	0	0	0	0	19.2512	0	19.2512	0	0	0	0	0	0	19.2512	0	19.2512	38.5023	0	19.2512	0	0	19.2512	38.5023	19.2512	0	0	0	19.2512	0	0	0	0	0	0	0	0	0	19.2512	0	0	19.2512	0	19.2512	0	0	19.2512
38.5023	19.2512	19.2512	19.2512	19.2512	38.5023	0	0	0	0	0	0	0	0	0	0	0	0	0	19.2512	0	0	0	0	38.5023	19.2512	0	0	0	0	0	0	0	19.2512	0	0	19.2512	0	19.2512	0	0	0	0	0	0	0	19.2512	0	0	0
0	38.5023	19.2512	38.5023	0	0	19.2512	19.2512	19.2512	0	38.5023	0	0	0	0	38.5023	0	0	0	0	0	0	0	19.2512	0	0	19.2512	0	0	19.2512	19.2512	0	0	0	19.2512	0	0	0	0	0	0	19.2512	0	0	0	0	0	0	0	0
0	19.2512	0	0	0	38.5023	0	19.2512	0	0	0	0	38.5023	0	0	0	19.2512	19.2512	0	0	0	19.2512	57.7535	0	0	0	19.2512	19.2512	0	19.2512	0	0	19.2512	0	0	0	19.2512	0	0	19.2512	0	0	0	0	0	0	0	0	0	0
0	0	38.5023	0	0	0	0	19.2512	19.2512	19.2512	0	19.2512	0	0	0	0	19.2512	19.2512	19.2512	38.5023	0	0	0	0	19.2512	0	0	0	19.2512	0	19.2512	0	0	0	0	0	0	0	0	0	0	0	0	0	0	0	0	0	0	0
0	19.2512	19.2512	19.2512	19.2512	0	0	19.2512	0	0	19.2512	0	19.2512	0	0	0	0	19.2512	19.2512	0	19.2512	19.2512	19.2512	0	0	19.2512	0	0	0	0	0	0	0	0	0	0	0	0	0	0	0	0	0	0	0	0	0	0	0	0
19.2512	0	0	0	0	0	0	0	19.2512	19.2512	0	0	0	0	0	0	0	0	38.5023	19.2512	0	19.2512	0	19.2512	19.2512	0	19.2512	0	0	0	19.2512	0	0	0	19.2512	0	0	0	0	0	0	0	0	0	0	0	0	0	0	0
38.5023	0	19.2512	19.2512	0	0	0	19.2512	19.2512	0	0	0	19.2512	19.2512	0	0	19.2512	0	19.2512	0	19.2512	0	0	0	19.2512	0	0	0	0	19.2512	0	0	0	0	0	0	0	0	0	0	0	0	0	0	0	0	0	0	0	0
0	19.2512	0	0	0	0	19.2512	0	0	0	19.2512	0	0	0	0	0	0	0	19.2512	38.5023	19.2512	0	0	0	0	0	0	0	19.2512	19.2512	0	0	0	19.2512	19.2512	0	0	0	0	0	0	0	0	0	0	0	0	0	0	0
19.2512	19.2512	19.2512	19.2512	0	19.2512	0	0	0	38.5023	19.2512	0	0	19.2512	0	19.2512	0	19.2512	0	0	38.5023	0	19.2512	0	19.2512	0	0	0	0	0	0	0	0	0	0	0	0	0	0	0	0	0	0	0	0	0	0	0	0	0
38.5023	19.2512	0	19.2512	0	0	0	19.2512	0	0	0	19.2512	19.2512	19.2512	19.2512	0	0	0	0	19.2512	0	0	0	0	0	0	0	0	19.2512	0	0	0	0	19.2512	0	0	0	0	19.2512	0	0	0	0	0	0	0	0	0	0	0
0	19.2512	0	38.5023	0	0	19.2512	0	0	57.7535	0	19.2512	0	0	0	0	0	0	0	19.2512	0	0	0	0	0	0	0	0	0	0	0	0	0	0	0	0	0	0	0	19.2512	0	0	19.2512	0	0	0	0	0	0	0
19.2512	0	19.2512	0	19.2512	0	0	0	19.2512	0	19.2512	19.2512	0	0	0	0	0	0	0	0	0	0	0	0	0	0	0	0	0	19.2512	0	0	0	0	0	0	0	0	19.2512	0	0	0	0	0	0	0	0	0	0	0
0	19.2512	0	0	38.5023	0	0	0	0	0	0	0	0	0	19.2512	19.2512	38.5023	0	0	0	19.2512	0	0	0	19.2512	0	0	0	0	0	0	0	0	19.2512	19.2512	0	0	0	0	0	0	19.2512	0	19.2512	0	0	0	0	0	0
19.2512	0	57.7535	19.2512	19.2512	38.5023	0	19.2512	0	19.2512	19.2512	38.5023	38.5023	0	38.5023	0	38.5023	0	0	0	0	38.5023	0	0	0	0	0	0	0	0	0	0	0	0	19.2512	0	0	19.2512	0	0	0	19.2512	0	19.2512	0	0	0	0	0	0
0	19.2512	0	0	0	0	0	0	0	0	0	0	0	0	19.2512	0	0	0	0	19.2512	19.2512	0	0	0	0	0	0	0	0	0	0	0	19.2512	0	0	0	0	0	0	0	0	0	19.2512	0	19.2512	0	0	0	0	0
0	0	0	0	0	0	0	0	0	0	0	38.5023	38.5023	0	38.5023	0	0	0	0	0	19.2512	0	0	0	0	0	0	19.2512	0	19.2512	19.2512	0	0	0	0	0	0	0	0	19.2512	0	19.2512	0	0	0	0	0	0	0	0
0	0	0	0	0	19.2512	0	0	0	19.2512	0	0	19.2512	19.2512	0	0	0	0	0	19.2512	0	0	0	0	0	0	0	0	0	0	0	0	0	0	0	0	0	0	0	0	0	0	0	0	0	0	0	0	0	0
0	0	0	19.2512	0	0	38.5023	0	0	0	0	0	0	0	19.2512	0	0	0	0	0	0	0	0	0	0	0	0	0	0	0	0	0	0	0	0	0	0	0	0	0	0	0	0	0	0	0	0	0	0	0
0	0	0	0	0	0	19.2512	0	0	0	0	19.2512	19.2512	0	0	0	0	0	0	0	0	0	0	0	0	0	0	0	0	0	0	0	0	0	0	0	0	0	0	0	0	0	0	0	0	0	0	0	0	0
0	0	0	0	0	0	0	0	0	0	19.2512	0	0	0	0	0	0	0	0	19.2512	0	0	0	0	0	0	0	0	0	0	0	0	0	0	0	0	0	0	0	0	0	0	0	0	0	0	0	0	0	0
0	0	0	0	0	0	0	19.2512	0	0	0	19.2512	0	0	0	19.2512	0	0	0	0	0	0	0	0	0	0	0	0	0	0	0	0	0	0	0	0	0	0	0	0	0	0	0	0	0	0	0	0	0	0
0	0	0	0	0	0	0	19.2512	19.2512	0	0	19.2512	19.2512	0	0	19.2512	0	19.2512	0	0	0	0	0	0	0	0	0	0	0	0	0	0	0	0	0	0	0	0	0	0	0	0	0	0	0	0	0	0	0	0
0	0	0	0	0	0	0	0	0	0	0	0	19.2512	0	0	0	0	0	0	0	0	0	0	0	0	0	0	0	0	0	0	0	0	0	0	0	0	0	0	0	0	0	0	0	0	0	0	0	0	0
0	0	0	0	0	0	0	0	0	0	0	0	19.2512	0	0	0	0	0	0	0	0	0	0	0	0	0	0	0	0	0	0	0	0	0	0	0	0	0	0	0	0	0	0	0	0	0	0	0	0	0
0	0	0	0	0	0	0	0	19.2512	0	0	0	0	0	0	0	0	0	19.2512	0	0	0	0	0	0	0	0	0	0	0	0	0	0	0	0	0	0	0	0	0	0	0	0	0	0	0	0	0	0	0
0	0	0	0	0	0	0	0	0	0	0	0	0	0	0	0	0	0	19.2512	0	0	0	0	19.2512	0	0	0	0	0	0	0	0	0	0	0	0	0	0	0	0	0	0	0	0	0	0	0	0	0	0
0	0	0	0	0	0	0	0	0	0	0	0	0	0	0	19.2512	0	19.2512	0	0	0	0	0	0	0	0	0	0	0	0	0	0	0	0	0	0	0	0	0	0	0	0	0	0	0	0	0	0	0	0
0	0	0	0	0	0	0	0	0	0	0	0	0	0	0	0	0	0	0	19.2512	0	0	19.2512	19.2512	0	0	0	0	0	0	0	0	0	0	0	0	0	0	0	0	0	0	0	0	0	0	0	0	0	0
0	0	0	0	0	0	0	0	0	0	0	0	0	0	0	0	0	19.2512	0	0	0	0	19.2512	0	0	0	0	0	0	0	0	0	0	0	0	0	0	0	0	0	0	0	0	0	0	0	0	0	0	0
0	0	0	0	0	0	0	0	0	0	0	0	0	0	0	0	0	0	19.2512	0	0	0	0	0	0	0	0	0	0	0	0	0	0	0	0	0	0	0	0	0	0	0	0	0	0	0	0	0	0	0
0	0	0	0	0	0	0	0	0	0	0	0	0	0	0	0	0	0	0	0	0	0	0	0	0	0	0	0	0	0	0	0	0	0	0	0	0	0	0	0	0	0	0	0	0	0	0	0	0	0
0	0	0	0	0	0	0	0	0	0	0	0	0	0	0	0	0	0	0	0	0	0	0	0	0	0	0	0	0	0	0	0	0	0	0	0	0	0	0	0	0	0	0	0	0	0	0	0	0	0
0	0	0	0	0	0	0	0	0	0	0	0	0	0	0	0	0	0	0	0	0	0	0	0	0	0	0	0	0	0	0	0	0	0	0	0	0	0	0	0	0	0	0	0	0	0	0	0	0	0
0	0	0	0	0	0	0	0	0	0	0	0	0	0	0	0	0	0	0	0	0	0	0	0	0	0	0	0	0	0	0	0	0	0	0	0	0	0	0	0	0	0	0	0	0	0	0	0	0	0
0	0	0	0	0	0	0	0	0	0	0	0	0	0	0	0	0	0	0	0	0	0	0	0	0	0	0	0	0	0	0	0	0	0	0	0	0	0	0	0	0	0	0	0	0	0	0	0	0	0
0	0	0	0	0	0	0	0	0	0	0	0	0	0	0	0	0	0	0	0	0	0	0	0	0	0	0	0	0	0	0	0	0	0	0	0	0	0	0	0	0	0	0	0	0	0	0	0	0	0
0	0	0	0	0	0	0	0	0	0	0	0	0	0	0	0	0	0	0	0	0	0	0	0	0	0	0	0	0	0	0	0	0	0	0	0	0	0	0	0	0	0	0	0	0	0	0	0	0	0
0	0	0	0	0	0	0	0	0	0	0	0	0	0	0	0	0	0	0	0	0	0	0	0	0	0	0	0	0	0	0	0	0	0	0	0	0	0	0	0	0	0	0	0	0	0	0	0	0	0
0	0	0	0	0	0	0	0	0	0	0	0	0	0	0	0	0	0	0	0	0	0	0	0	0	0	0	0	0	0	0	0	0	0	0	0	0	0	0	0	0	0	0	0	0	0	0	0	0	0
0	0	0	0	0	0	0	0	0	0	0	0	0	0	0	0	0	0	0	0	0	0	0	0	0	0	0	0	0	0	0	0	0	0	0	0	0	0	0	0	0	0	0	0	0	0	0	0	0	0
0	0	0	0	0	0	0	0	0	0	0	0	0	0	0	0	0	0	0	0	0	0	0	0	0	0	0	0	0	0	0	0	0	0	0	0	0	0	0	0	0	0	0	0	0	0	0	0	0	0
0	0	0	0	0	0	0	0	0	0	0	0	0	0	0	0	0	0	0	0	0	0	0	0	0	0	0	0	0	0	0	0	0	0	0	0	0	0	0	0	0	0	0	0	0	0	0	0	0	0
0	0	0	0	0	0	0	0	0	0	0	0	0	0	0	0	0	0	0	0	0	0	0	0	0	0	0	0	0	0	0	0	0	0	0	0	0	0	0	0	0	0	0	0	0	0	0	0	0	0
0	19.2512	0	0	0	0	0	0	0	0	0	0	0	0	0	0	0	0	0	0	0	0	0	0	0	0	0	0	0	0	0	0	0	0	0	0	0	0	0	0	0	0	0	0	0	0	0	0	0	0
0	0	0	0	0	0	0	0	0	0	0	0	0	0	0	0	0	0	0	0	0	0	0	0	0	0	0	0	0	0	0	0	0	0	0	0	0	0	0	0	0	0	0	0	0	0	0	0	0	0
0	0	0	0	0	19.2512	0	0	0	0	0	0	0	0	0	0	0	0	0	0	0	0	0	0	0	0	0	0	0	0	0	0	0	0	0	0	0	0	0	0	0	0	0	0	0	0	0	0	0	0
0	0	0	0	0	0	0	0	0	0	0	0	0	0	0	0	0	0	0	0	0	0	0	0	0	0	0	0	0	0	0	0	0	0	0	0	0	0	0	0	0	0	0	0	0	0	0	0	0	0
19.2512	0	0	0	19.2512	0	0	0	0	0	0	0	0	0	0	0	0	0	0	0	0	0	0	0	0	0	0	0	0	0	0	0	0	0	0	0	0	0	0	0	0	0	0	0	0	0	0	0	0	0
0	0	0	19.2512	0	0	0	0	0	0	0	0	0	0	0	0	0	0	0	0	0	0	0	0	0	0	0	0	0	0	0	0	0	0	0	0	0	0	0	0	0	0	0	0	0	0	0	0	0	0
0	0	0	38.5023	0	0	0	0	38.5023	0	0	0	0	19.2512	0	0	0	0	0	0	0	0	0	0	0	0	0	0	0	0	0	0	0	0	0	0	0	0	0	0	0	0	0	0	0	0	0	0	0	0
0	19.2512	0	0	19.2512	0	0	0	0	0	0	0	0	0	0	0	0	0	0	0	0	0	0	0	0	0	0	0	0	0	0	0	0	0	0	0	0	0	0	0	0	0	0	0	0	0	0	0	0	0
0	0	0	0	0	0	0	0	19.2512	0	0	0	0	0	0	0	0	0	0	0	0	0	0	0	0	0	0	0	0	0	0	0	0	0	0	0	0	0	0	0	0	0	0	0	0	0	0	0	0	0
0	0	0	0	0	19.2512	0	0	0	0	0	0	0	19.2512	0	0	0	0	0	0	0	0	0	0	0	0	0	0	0	0	0	0	0	0	0	0	0	0	0	0	0	0	0	0	0	0	0	0	0	0
0	0	19.2512	0	19.2512	38.5023	0	0	0	0	19.2512	0	0	0	0	19.2512	19.2512	0	0	0	0	0	0	0	0	0	0	0	0	0	0	0	0	0	0	0	0	0	0	0	0	0	0	0	0	0	0	0	0	0
38.5023	0	0	19.2512	0	0	0	0	0	0	0	0	0	0	0	19.2512	19.2512	0	19.2512	0	0	0	0	0	0	0	0	0	0	0	0	0	0	0	0	0	0	0	0	0	0	0	0	0	0	0	0	0	0	0
0	0	19.2512	19.2512	0	0	0	0	0	0	0	0	0	0	0	0	0	0	0	0	0	0	0	0	19.2512	0	0	0	0	0	0	0	0	19.2512	0	0	0	0	0	0	0	0	0	0	0	0	0	0	0	0
19.2512	0	0	77.0047	0	0	0	0	0	0	0	0	0	0	19.2512	0	0	0	0	19.2512	38.5023	19.2512	19.2512	0	0	19.2512	0	19.2512	0	19.2512	0	0	19.2512	19.2512	0	0	0	19.2512	0	19.2512	0	0	0	0	0	0	0	0	0	0
0	0	0	19.2512	19.2512	19.2512	0	0	0	0	0	19.2512	19.2512	0	0	0	19.2512	38.5023	19.2512	19.2512	0	19.2512	19.2512	0	0	0	0	0	0	0	19.2512	0	19.2512	0	0	0	0	38.5023	0	0	0	0	0	0	0	0	0	0	0	0
19.2512	19.2512	0	0	0	0	0	0	0	0	0	0	0	19.2512	19.2512	0	19.2512	0	0	0	19.2512	19.2512	38.5023	0	0	19.2512	19.2512	19.2512	19.2512	19.2512	0	19.2512	0	19.2512	0	0	0	0	19.2512	0	0	0	0	0	0	0	0	0	0	0
19.2512	0	0	0	0	0	0	0	0	19.2512	0	0	0	0	0	0	38.5023	38.5023	38.5023	0	19.2512	0	0	0	19.2512	19.2512	0	19.2512	0	0	0	0	0	19.2512	0	38.5023	0	0	0	19.2512	0	0	0	0	0	0	0	0	0	0
0	19.2512	0	0	0	0	0	19.2512	0	19.2512	0	0	0	0	0	0	38.5023	19.2512	38.5023	19.2512	19.2512	0	0	0	19.2512	0	19.2512	0	19.2512	0	0	19.2512	0	0	0	19.2512	0	0	0	0	19.2512	0	0	0	0	0	0	0	0	0
19.2512	38.5023	0	19.2512	0	0	0	19.2512	0	0	38.5023	19.2512	0	0	0	0	0	38.5023	0	38.5023	0	19.2512	0	19.2512	0	0	0	0	0	0	0	0	0	0	19.2512	0	0	0	0	0	0	0	0	0	0	0	0	0	0	0
0	0	19.2512	0	0	38.5023	19.2512	19.2512	19.2512	0	0	19.2512	19.2512	38.5023	0	0	0	38.5023	19.2512	0	38.5023	19.2512	0	0	0	19.2512	0	0	0	0	0	38.5023	0	19.2512	0	0	0	0	0	0	0	0	0	0	0	0	0	0	0	0
19.2512	19.2512	0	0	19.2512	19.2512	38.5023	38.5023	0	19.2512	0	38.5023	0	19.2512	0	19.2512	38.5023	0	0	19.2512	0	19.2512	19.2512	19.2512	0	0	0	0	0	0	0	0	0	0	0	0	0	0	0	0	0	0	0	0	0	0	0	0	0	0
0	19.2512	0	0	0	0	19.2512	0	19.2512	38.5023	19.2512	0	0	19.2512	19.2512	0	0	0	19.2512	19.2512	0	0	19.2512	0	0	0	0	0	0	0	0	0	19.2512	19.2512	0	19.2512	0	0	0	0	0	0	0	0	0	0	0	0	0	0
19.2512	0	19.2512	0	0	19.2512	38.5023	0	0	38.5023	19.2512	0	19.2512	38.5023	0	19.2512	0	19.2512	38.5023	0	38.5023	0	0	38.5023	38.5023	0	0	0	0	0	0	19.2512	0	0	0	0	0	0	0	0	0	0	0	0	0	0	0	0	0	0
38.5023	38.5023	19.2512	0	19.2512	0	0	77.0047	38.5023	38.5023	57.7535	0	57.7535	0	0	19.2512	0	0	19.2512	19.2512	19.2512	0	38.5023	0	19.2512	0	0	19.2512	0	19.2512	0	0	0	0	19.2512	0	0	0	0	0	0	0	0	0	0	0	0	0	0	0
0	0	0	19.2512	19.2512	38.5023	19.2512	0	19.2512	19.2512	19.2512	0	19.2512	0	38.5023	19.2512	19.2512	57.7535	0	19.2512	19.2512	0	19.2512	0	0	19.2512	0	0	19.2512	0	19.2512	0	38.5023	0	19.2512	0	0	0	0	19.2512	0	0	0	0	0	0	0	0	0	0
57.7535	0	38.5023	0	38.5023	38.5023	0	0	0	19.2512	0	38.5023	38.5023	38.5023	19.2512	19.2512	19.2512	0	19.2512	19.2512	77.0047	19.2512	0	19.2512	0	0	0	0	0	0	19.2512	0	0	19.2512	0	19.2512	19.2512	0	0	0	0	0	0	0	0	0	0	0	0	0
38.5023	19.2512	19.2512	0	0	0	19.2512	0	38.5023	38.5023	38.5023	19.2512	38.5023	0	19.2512	38.5023	19.2512	0	19.2512	57.7535	38.5023	0	0	19.2512	0	19.2512	0	0	19.2512	0	0	0	19.2512	19.2512	0	19.2512	19.2512	0	0	19.2512	19.2512	0	0	0	0	0	0	0	0	0
38.5023	0	19.2512	0	57.7535	0	0	38.5023	19.2512	57.7535	19.2512	19.2512	38.5023	19.2512	77.0047	19.2512	19.2512	19.2512	0	0	0	0	19.2512	38.5023	0	0	0	0	0	38.5023	0	57.7535	0	19.2512	0	19.2512	0	0	0	0	19.2512	0	0	0	0	0	0	0	0	0
19.2512	0	38.5023	38.5023	19.2512	19.2512	19.2512	57.7535	19.2512	19.2512	57.7535	19.2512	19.2512	38.5023	115.507	19.2512	38.5023	19.2512	0	38.5023	19.2512	0	38.5023	0	19.2512	0	0	0	19.2512	19.2512	0	19.2512	19.2512	38.5023	0	0	19.2512	0	0	19.2512	0	0	0	0	0	0	0	0	0	0
0	19.2512	0	0	77.0047	19.2512	0	19.2512	19.2512	19.2512	19.2512	0	19.2512	0	19.2512	0	0	38.5023	19.2512	19.2512	19.2512	0	19.2512	38.5023	19.2512	0	0	0	19.2512	0	0	0	0	38.5023	0	19.2512	0	0	19.2512	57.7535	19.2512	19.2512	38.5023	0	0	0	0	0	0	0
57.7535	0	38.5023	19.2512	0	38.5023	38.5023	19.2512	0	38.5023	19.2512	38.5023	19.2512	0	19.2512	19.2512	0	38.5023	19.2512	57.7535	0	0	19.2512	0	19.2512	19.2512	19.2512	57.7535	0	0	0	38.5023	38.5023	19.2512	0	19.2512	0	0	19.2512	19.2512	38.5023	19.2512	0	0	0	0	0	0	0	0
57.7535	38.5023	38.5023	19.2512	57.7535	19.2512	19.2512	38.5023	38.5023	38.5023	0	19.2512	19.2512	77.0047	0	0	0	0	0	0	0	57.7535	0	0	38.5023	0	38.5023	0	38.5023	0	19.2512	0	19.2512	0	19.2512	57.7535	0	19.2512	19.2512	19.2512	19.2512	0	0	0	0	0	0	0	0	0
38.5023	0	19.2512	19.2512	38.5023	19.2512	77.0047	19.2512	57.7535	19.2512	77.0047	19.2512	19.2512	19.2512	0	19.2512	19.2512	57.7535	19.2512	0	19.2512	0	0	19.2512	0	19.2512	0	0	19.2512	19.2512	19.2512	0	19.2512	0	0	0	38.5023	19.2512	19.2512	0	19.2512	0	0	0	0	0	0	0	0	0
0	57.7535	0	38.5023	19.2512	19.2512	57.7535	57.7535	19.2512	0	19.2512	0	0	0	57.7535	0	19.2512	38.5023	19.2512	38.5023	0	38.5023	19.2512	19.2512	0	0	38.5023	0	19.2512	0	77.0047	0	19.2512	0	0	77.0047	38.5023	19.2512	0	19.2512	0	19.2512	0	19.2512	0	0	0	0	0	0
38.5023	57.7535	0	19.2512	0	0	19.2512	38.5023	38.5023	77.0047	77.0047	38.5023	38.5023	19.2512	38.5023	19.2512	19.2512	57.7535	77.0047	0	0	38.5023	57.7535	19.2512	0	19.2512	38.5023	0	0	19.2512	0	0	0	0	0	0	19.2512	19.2512	0	57.7535	38.5023	19.2512	0	19.2512	0	19.2512	0	0	0	0
19.2512	38.5023	19.2512	19.2512	19.2512	0	38.5023	38.5023	0	0	19.2512	0	0	57.7535	19.2512	57.7535	0	38.5023	0	19.2512	38.5023	19.2512	0	0	19.2512	0	19.2512	38.5023	19.2512	38.5023	19.2512	0	0	0	19.2512	0	0	0	19.2512	19.2512	19.2512	0	0	19.2512	19.2512	0	0	0	0	0
38.5023	57.7535	57.7535	38.5023	38.5023	77.0047	77.0047	0	19.2512	38.5023	57.7535	19.2512	57.7535	57.7535	38.5023	38.5023	57.7535	38.5023	0	0	0	57.7535	0	19.2512	19.2512	0	19.2512	19.2512	0	0	19.2512	38.5023	19.2512	38.5023	19.2512	19.2512	19.2512	0	0	19.2512	0	0	19.2512	0	0	0	19.2512	0	0	0
19.2512	0	0	0	19.2512	38.5023	0	57.7535	0	0	19.2512	19.2512	19.2512	19.2512	19.2512	38.5023	38.5023	19.2512	0	19.2512	0	38.5023	0	0	0	38.5023	19.2512	19.2512	0	19.2512	0	19.2512	0	0	0	0	0	19.2512	19.2512	0	0	0	0	0	0	0	19.2512	0	0	0
57.7535	38.5023	38.5023	38.5023	0	19.2512	77.0047	19.2512	57.7535	38.5023	19.2512	0	19.2512	38.5023	19.2512	0	0	38.5023	0	77.0047	0	38.5023	0	0	0	19.2512	0	0	19.2512	0	19.2512	19.2512	19.2512	19.2512	19.2512	0	38.5023	19.2512	0	19.2512	0	38.5023	0	19.2512	19.2512	19.2512	38.5023	0	0	19.2512
0	19.2512	19.2512	0	0	19.2512	57.7535	38.5023	57.7535	19.2512	19.2512	0	19.2512	0	19.2512	0	0	57.7535	38.5023	19.2512	19.2512	0	19.2512	38.5023	19.2512	19.2512	0	0	57.7535	19.2512	19.2512	19.2512	0	0	0	19.2512	38.5023	19.2512	0	0	0	19.2512	38.5023	0	0	0	38.5023	0	0	19.2512
19.2512	0	38.5023	0	38.5023	19.2512	19.2512	38.5023	57.7535	38.5023	19.2512	38.5023	0	0	38.5023	19.2512	38.5023	0	0	19.2512	19.2512	19.2512	0	0	19.2512	19.2512	0	0	0	19.2512	0	0	0	19.2512	19.2512	0	38.5023	57.7535	0	0	19.2512	0	19.2512	0	0	38.5023	0	0	38.5023	0
38.5023	19.2512	19.2512	0	19.2512	57.7535	57.7535	57.7535	19.2512	38.5023	57.7535	19.2512	96.2558	0	38.5023	19.2512	0	0	19.2512	19.2512	0	19.2512	38.5023	19.2512	0	19.2512	19.2512	19.2512	0	0	0	38.5023	19.2512	19.2512	0	19.2512	38.5023	0	38.5023	19.2512	0	0	0	19.2512	0	19.2512	0	19.2512	19.2512	0
19.2512	57.7535	0	0	57.7535	0	0	19.2512	57.7535	77.0047	38.5023	77.0047	0	38.5023	38.5023	19.2512	19.2512	19.2512	0	19.2512	19.2512	19.2512	38.5023	19.2512	0	19.2512	19.2512	0	19.2512	0	19.2512	0	57.7535	19.2512	19.2512	38.5023	0	19.2512	0	57.7535	38.5023	0	0	0	0	57.7535	0	19.2512	0	0
0	19.2512	38.5023	19.2512	19.2512	38.5023	19.2512	38.5023	19.2512	57.7535	19.2512	19.2512	0	19.2512	0	19.2512	0	19.2512	0	0	0	38.5023	0	19.2512	0	38.5023	19.2512	0	38.5023	0	38.5023	0	0	38.5023	19.2512	0	0	19.2512	0	0	19.2512	0	0	0	0	0	19.2512	0	0	38.5023
38.5023	19.2512	0	19.2512	0	38.5023	19.2512	38.5023	57.7535	0	19.2512	38.5023	19.2512	0	19.2512	0	38.5023	0	19.2512	0	0	19.2512	38.5023	0	0	38.5023	19.2512	0	19.2512	0	19.2512	19.2512	0	19.2512	0	19.2512	19.2512	0	0	19.2512	0	19.2512	0	19.2512	19.2512	0	0	19.2512	19.2512	0
0	19.2512	19.2512	38.5023	38.5023	57.7535	19.2512	38.5023	77.0047	19.2512	19.2512	19.2512	19.2512	57.7535	0	0	57.7535	0	19.2512	38.5023	0	0	0	19.2512	38.5023	0	0	19.2512	0	0	0	0	38.5023	0	0	0	19.2512	19.2512	19.2512	0	0	0	19.2512	0	0	0	0	0	0	0
0	19.2512	38.5023	19.2512	57.7535	0	38.5023	0	57.7535	19.2512	77.0047	0	19.2512	19.2512	0	19.2512	19.2512	19.2512	19.2512	19.2512	19.2512	0	0	0	19.2512	0	0	0	0	0	19.2512	38.5023	0	0	0	19.2512	0	0	0	19.2512	19.2512	0	19.2512	0	0	0	19.2512	0	0	0
19.2512	19.2512	0	19.2512	0	19.2512	0	19.2512	0	0	0	19.2512	19.2512	19.2512	19.2512	19.2512	0	19.2512	19.2512	0	19.2512	0	19.2512	19.2512	19.2512	19.2512	19.2512	19.2512	19.2512	38.5023	19.2512	0	0	0	19.2512	0	0	0	0	0	0	19.2512	0	0	0	0	19.2512	0	0	0
38.5023	57.7535	19.2512	0	57.7535	38.5023	38.5023	57.7535	19.2512	19.2512	57.7535	0	0	0	19.2512	38.5023	0	0	19.2512	19.2512	0	19.2512	0	19.2512	0	19.2512	0	19.2512	19.2512	19.2512	0	0	19.2512	0	19.2512	19.2512	0	0	0	19.2512	0	0	0	0	19.2512	19.2512	0	0	19.2512	19.2512
19.2512	38.5023	0	0	0	0	57.7535	19.2512	115.507	57.7535	19.2512	19.2512	19.2512	19.2512	19.2512	38.5023	19.2512	19.2512	0	19.2512	19.2512	0	19.2512	19.2512	0	19.2512	38.5023	0	0	19.2512	0	0	0	0	0	0	0	19.2512	38.5023	0	0	0	0	19.2512	0	0	19.2512	0	19.2512	0
19.2512	19.2512	0	0	19.2512	0	19.2512	38.5023	19.2512	0	38.5023	38.5023	0	0	38.5023	0	77.0047	19.2512	19.2512	0	19.2512	0	0	0	19.2512	0	19.2512	19.2512	57.7535	0	19.2512	38.5023	19.2512	0	0	0	0	19.2512	19.2512	0	0	0	19.2512	19.2512	0	0	0	0	0	0
19.2512	77.0047	19.2512	0	19.2512	19.2512	77.0047	19.2512	0	38.5023	19.2512	0	0	38.5023	57.7535	19.2512	38.5023	19.2512	19.2512	0	0	19.2512	0	19.2512	19.2512	19.2512	0	38.5023	19.2512	19.2512	19.2512	19.2512	19.2512	0	19.2512	19.2512	0	0	0	19.2512	19.2512	19.2512	19.2512	19.2512	0	19.2512	0	19.2512	0	0
19.2512	19.2512	0	19.2512	0	0	38.5023	19.2512	0	38.5023	57.7535	0	0	57.7535	19.2512	0	19.2512	19.2512	19.2512	19.2512	0	0	0	19.2512	0	19.2512	19.2512	19.2512	19.2512	0	0	0	0	19.2512	0	19.2512	19.2512	19.2512	0	0	19.2512	0	0	0	0	0	0	0	0	19.2512
0	19.2512	38.5023	19.2512	38.5023	0	0	19.2512	19.2512	38.5023	57.7535	57.7535	0	19.2512	19.2512	57.7535	19.2512	19.2512	0	0	19.2512	19.2512	19.2512	38.5023	0	19.2512	38.5023	0	19.2512	0	0	19.2512	0	0	0	19.2512	0	0	0	0	19.2512	19.2512	19.2512	19.2512	0	19.2512	19.2512	0	0	19.2512
0	19.2512	19.2512	0	0	19.2512	19.2512	38.5023	0	0	19.2512	19.2512	19.2512	19.2512	38.5023	0	19.2512	0	19.2512	19.2512	19.2512	19.2512	0	0	19.2512	0	0	19.2512	0	0	0	19.2512	19.2512	0	0	0	19.2512	0	0	19.2512	0	0	0	0	19.2512	0	0	0	0	0
0	0	19.2512	0	19.2512	19.2512	0	0	19.2512	0	0	19.2512	19.2512	0	0	0	38.5023	19.2512	0	38.5023	38.5023	19.2512	0	19.2512	0	19.2512	0	0	19.2512	0	0	0	0	0	0	0	0	0	0	0	0	0	19.2512	0	0	0	19.2512	0	0	0
19.2512	0	0	0	0	0	38.5023	0	19.2512	0	0	0	0	0	0	19.2512	19.2512	0	38.5023	0	19.2512	19.2512	19.2512	38.5023	38.5023	0	0	38.5023	57.7535	0	57.7535	0	19.2512	0	0	0	0	0	19.2512	0	19.2512	0	0	0	0	0	0	0	0	0
0	19.2512	0	38.5023	38.5023	0	0	0	0	19.2512	0	0	0	0	0	0	0	0	0	0	19.2512	38.5023	19.2512	19.2512	19.2512	19.2512	38.5023	19.2512	0	0	0	0	0	0	0	0	0	0	0	19.2512	0	0	0	0	19.2512	0	0	19.2512	0	19.2512
0	19.2512	19.2512	0	19.2512	19.2512	0	19.2512	19.2512	0	0	19.2512	0	0	0	19.2512	19.2512	0	19.2512	19.2512	19.2512	19.2512	0	38.5023	19.2512	19.2512	0	0	0	0	19.2512	19.2512	0	0	0	0	0	0	0	0	0	19.2512	19.2512	0	0	19.2512	0	0	0	0
0	0	0	0	0	0	19.2512	0	38.5023	0	0	19.2512	19.2512	19.2512	38.5023	0	0	0	0	19.2512	19.2512	0	0	0	0	19.2512	19.2512	0	57.7535	0	0	0	0	0	0	0	0	0	0	0	0	0	0	0	0	19.2512	0	0	0	0
0	38.5023	19.2512	19.2512	0	19.2512	38.5023	0	0	0	0	0	38.5023	0	0	19.2512	0	19.2512	0	0	0	0	0	0	19.2512	0	0	0	0	0	0	0	0	0	0	0	0	0	0	0	0	19.2512	0	0	0	0	0	0	0	0
0	0	19.2512	19.2512	38.5023	0	38.5023	19.2512	19.2512	19.2512	38.5023	0	0	19.2512	0	0	0	0	0	19.2512	0	19.2512	0	0	0	0	38.5023	19.2512	0	19.2512	0	0	0	0	0	0	0	0	0	0	0	0	0	0	0	0	0	0	0	0
0	0	0	0	0	0	0	0	0	19.2512	0	19.2512	0	0	0	19.2512	0	0	0	0	0	0	19.2512	19.2512	0	0	0	0	0	0	0	0	0	0	0	0	0	0	0	0	0	19.2512	0	0	0	0	0	0	0	0
19.2512	19.2512	0	0	0	0	0	19.2512	0	19.2512	19.2512	19.2512	38.5023	0	19.2512	0	0	0	0	0	0	0	0	19.2512	0	0	0	0	0	0	0	0	0	0	0	0	0	0	0	0	19.2512	0	0	0	19.2512	19.2512	0	0	0	0
0	19.2512	0	0	38.5023	0	0	0	0	0	19.2512	0	0	19.2512	0	0	38.5023	0	0	0	0	0	0	0	0	0	0	0	0	0	0	0	0	0	0	0	0	0	0	0	0	0	0	0	0	0	0	0	0	0
19.2512	19.2512	0	19.2512	0	19.2512	19.2512	0	0	19.2512	0	0	0	19.2512	19.2512	19.2512	0	19.2512	0	0	0	0	0	0	19.2512	0	0	0	0	0	0	0	0	0	0	0	0	0	0	0	0	0	0	0	0	0	0	0	0	0
0	0	0	0	0	0	0	0	0	0	0	0	0	0	0	38.5023	0	0	19.2512	19.2512	0	0	0	0	0	0	0	0	0	0	0	0	0	0	0	0	0	0	0	0	0	0	0	0	0	0	0	0	0	0
0	19.2512	0	0	0	0	0	0	0	0	19.2512	19.2512	0	19.2512	19.2512	0	0	0	19.2512	19.2512	19.2512	0	0	0	0	0	0	0	0	0	0	0	0	0	0	0	0	0	0	0	0	0	0	0	0	0	0	0	0	0
0	0	0	19.2512	0	19.2512	0	19.2512	0	0	0	0	19.2512	0	0	19.2512	0	0	19.2512	0	0	0	0	19.2512	0	0	0	0	0	0	0	0	0	0	0	0	0	0	0	0	0	0	0	0	0	0	0	0	0	0
0	0	0	19.2512	0	0	0	19.2512	19.2512	19.2512	19.2512	77.0047	0	0	0	19.2512	19.2512	0	19.2512	0	0	0	0	0	19.2512	0	0	0	0	0	0	0	0	0	0	0	0	0	0	0	0	0	0	0	0	0	0	0	0	0
0	0	0	19.2512	0	0	0	0	0	38.5023	19.2512	38.5023	19.2512	0	0	0	0	0	19.2512	0	0	0	0	19.2512	0	0	0	0	0	0	0	0	0	0	0	0	0	0	0	0	0	0	0	0	0	0	0	0	0	0
0	19.2512	19.2512	0	0	0	0	0	0	0	0	0	0	19.2512	0	0	19.2512	0	0	0	0	0	0	0	0	0	0	0	0	0	0	0	0	0	0	0	0	0	0	0	0	0	0	0	0	0	0	0	0	0
19.2512	0	0	0	19.2512	0	38.5023	0	19.2512	19.2512	19.2512	19.2512	0	0	0	0	0	0	0	0	0	0	0	0	0	0	0	0	0	0	0	0	0	0	0	0	0	0	0	0	0	0	0	0	0	0	0	0	0	0
0	0	0	0	19.2512	0	0	19.2512	19.2512	0	0	0	0	0	0	0	0	0	0	0	0	0	0	0	0	0	0	0	0	0	0	0	0	0	0	0	0	0	0	0	0	0	0	0	0	0	0	0	0	0
0	0	19.2512	0	38.5023	0	0	0	0	0	0	19.2512	0	38.5023	0	19.2512	0	0	0	0	0	0	0	0	0	0	0	0	0	0	0	0	0	0	0	0	0	0	0	0	0	0	0	0	0	0	0	0	0	0
19.2512	0	0	19.2512	0	0	0	0	0	0	38.5023	0	19.2512	0	0	0	0	0	0	0	0	0	0	0	0	0	0	0	0	0	0	0	0	0	0	0	0	0	0	0	0	0	0	0	0	0	0	0	0	0
0	19.2512	38.5023	0	19.2512	38.5023	19.2512	0	19.2512	0	0	19.2512	0	0	0	0	0	0	0	0	0	0	0	0	0	0	0	0	0	0	0	0	0	0	0	0	0	0	0	0	0	0	0	0	0	0	0	0	0	0
0	0	0	0	0	0	57.7535	19.2512	19.2512	38.5023	0	19.2512	19.2512	0	19.2512	0	0	0	0	0	0	0	0	0	0	0	0	0	0	0	0	0	0	0	0	0	0	0	0	0	0	0	0	0	0	0	0	0	0	0
19.2512	19.2512	0	19.2512	19.2512	38.5023	38.5023	19.2512	0	19.2512	38.5023	19.2512	19.2512	0	19.2512	19.2512	0	0	0	0	0	0	0	0	0	0	0	0	0	0	0	0	0	0	0	0	0	0	0	0	0	0	0	0	0	0	0	0	0	0
19.2512	0	0	57.7535	0	0	38.5023	0	0	0	0	19.2512	0	0	0	19.2512	0	0	0	0	19.2512	0	0	0	0	0	0	0	0	0	0	0	0	0	0	0	0	0	0	0	0	0	0	0	0	0	0	0	0	0
0	19.2512	0	57.7535	19.2512	19.2512	0	19.2512	19.2512	0	19.2512	38.5023	19.2512	19.2512	0	19.2512	0	0	0	0	0	0	0	0	0	0	0	0	0	0	0	0	0	0	0	0	0	0	0	0	0	0	0	0	0	0	0	0	0	0
19.2512	0	19.2512	19.2512	19.2512	38.5023	19.2512	19.2512	19.2512	19.2512	19.2512	0	19.2512	19.2512	0	38.5023	19.2512	0	0	19.2512	0	0	0	0	0	0	0	0	38.5023	0	0	0	0	0	0	0	0	0	0	0	0	0	0	0	0	0	0	0	0	0
19.2512	0	19.2512	19.2512	19.2512	0	38.5023	38.5023	0	0	0	0	19.2512	0	57.7535	0	19.2512	19.2512	19.2512	0	0	19.2512	0	0	0	0	0	0	0	19.2512	0	19.2512	0	0	0	0	0	0	0	0	0	0	0	0	0	0	0	0	0	0
57.7535	19.2512	38.5023	57.7535	19.2512	38.5023	0	38.5023	0	0	0	0	0	0	0	0	0	0	0	0	19.2512	0	0	0	0	0	0	0	0	0	0	0	0	0	0	0	0	0	0	0	0	0	0	0	0	0	0	0	0	0
19.2512	19.2512	57.7535	19.2512	0	19.2512	38.5023	19.2512	0	0	0	0	0	19.2512	0	0	19.2512	0	0	0	0	19.2512	0	0	38.5023	0	0	0	0	19.2512	0	0	0	0	0	0	0	0	0	0	0	0	0	0	0	0	0	0	0	0
19.2512	0	19.2512	0	38.5023	0	0	0	19.2512	0	19.2512	19.2512	19.2512	57.7535	0	19.2512	0	19.2512	0	19.2512	19.2512	0	38.5023	19.2512	0	38.5023	0	0	19.2512	0	0	0	0	0	0	0	0	0	0	0	0	0	0	0	0	0	0	0	0	0
19.2512	19.2512	0	38.5023	19.2512	19.2512	38.5023	0	0	0	0	0	0	0	19.2512	38.5023	0	19.2512	0	0	0	0	0	0	19.2512	0	0	38.5023	19.2512	57.7535	0	0	19.2512	0	0	0	19.2512	19.2512	0	0	0	19.2512	0	0	0	0	0	0	0	0
38.5023	0	0	19.2512	0	19.2512	0	0	0	0	0	0	0	0	0	38.5023	0	0	0	0	38.5023	19.2512	0	0	0	38.5023	19.2512	0	0	0	0	0	0	19.2512	0	0	0	0	0	0	0	0	0	0	0	0	0	0	0	0
57.7535	0	0	19.2512	19.2512	0	19.2512	19.2512	0	0	0	0	0	0	0	0	0	0	19.2512	0	0	0	19.2512	0	0	0	19.2512	0	0	0	0	19.2512	0	19.2512	0	19.2512	0	19.2512	19.2512	19.2512	0	0	0	0	0	0	0	0	0	0
0	0	0	0	0	0	0	19.2512	19.2512	0	19.2512	0	38.5023	19.2512	0	19.2512	0	0	0	0	0	0	19.2512	19.2512	19.2512	0	19.2512	0	0	19.2512	0	0	0	0	0	0	0	19.2512	0	0	19.2512	0	0	0	0	0	0	0	0	0
0	0	19.2512	38.5023	19.2512	0	19.2512	38.5023	0	0	19.2512	19.2512	38.5023	38.5023	19.2512	19.2512	19.2512	19.2512	0	0	0	0	0	19.2512	0	38.5023	0	0	19.2512	19.2512	19.2512	19.2512	0	0	0	0	0	19.2512	0	19.2512	19.2512	0	0	0	0	0	0	0	0	0
0	0	19.2512	0	19.2512	19.2512	0	0	0	0	0	0	19.2512	0	0	0	19.2512	0	0	0	19.2512	38.5023	0	0	0	0	0	0	0	19.2512	0	0	0	0	19.2512	0	0	0	0	0	0	0	0	0	0	0	0	0	0	0
0	38.5023	0	19.2512	0	0	19.2512	0	19.2512	0	0	0	0	0	0	0	0	0	0	0	0	0	19.2512	19.2512	19.2512	38.5023	0	19.2512	19.2512	19.2512	19.2512	0	0	0	0	0	0	0	19.2512	0	19.2512	0	0	0	0	0	0	0	0	0
19.2512	19.2512	0	38.5023	38.5023	0	0	0	19.2512	0	19.2512	19.2512	0	19.2512	0	0	0	0	19.2512	0	0	19.2512	19.2512	0	0	0	19.2512	38.5023	0	0	0	19.2512	0	0	19.2512	0	19.2512	0	19.2512	0	0	0	0	0	0	0	0	0	0	0
0	0	0	0	0	0	0	0	19.2512	0	0	19.2512	19.2512	19.2512	38.5023	19.2512	0	0	0	0	19.2512	0	0	19.2512	19.2512	0	19.2512	0	0	0	19.2512	38.5023	19.2512	0	19.2512	0	0	0	0	19.2512	0	0	0	0	0	0	0	0	0	0
19.2512	0	0	0	0	19.2512	0	0	19.2512	57.7535	0	19.2512	19.2512	0	0	0	0	0	0	19.2512	0	38.5023	0	0	19.2512	19.2512	19.2512	0	0	19.2512	0	0	19.2512	0	0	0	19.2512	0	0	0	0	0	0	0	0	0	0	0	0	0
19.2512	0	19.2512	0	19.2512	0	19.2512	38.5023	0	0	0	0	0	0	0	0	19.2512	0	0	0	38.5023	0	19.2512	19.2512	0	19.2512	19.2512	0	0	0	38.5023	0	0	19.2512	0	0	0	0	0	0	0	0	0	0	0	0	0	0	0	0
0	19.2512	19.2512	19.2512	0	19.2512	0	19.2512	19.2512	19.2512	0	19.2512	0	0	0	0	0	0	38.5023	19.2512	0	0	38.5023	19.2512	0	0	0	19.2512	0	38.5023	19.2512	0	19.2512	19.2512	0	0	0	0	0	0	0	0	0	0	0	0	0	0	0	0
0	0	0	38.5023	19.2512	0	0	0	0	0	0	0	0	0	0	0	0	19.2512	0	0	0	0	0	19.2512	19.2512	0	0	0	0	0	0	0	0	0	0	0	0	0	0	0	19.2512	0	0	0	0	0	0	0	0	0
0	19.2512	0	19.2512	19.2512	19.2512	0	0	0	0	0	0	0	19.2512	0	0	0	19.2512	19.2512	0	0	0	0	0	0	0	0	0	0	19.2512	19.2512	0	0	38.5023	0	0	19.2512	0	0	0	0	0	0	0	0	0	0	0	0	0
19.2512	0	0	0	0	0	0	38.5023	19.2512	19.2512	19.2512	0	19.2512	0	19.2512	0	0	0	0	0	0	0	0	0	0	19.2512	19.2512	0	19.2512	19.2512	0	0	19.2512	0	0	0	0	0	19.2512	19.2512	0	0	0	0	0	0	0	0	0	0
19.2512	38.5023	19.2512	0	0	19.2512	0	19.2512	0	0	0	0	0	19.2512	0	0	19.2512	0	19.2512	0	0	0	0	19.2512	0	0	0	0	19.2512	19.2512	0	0	0	0	0	0	0	0	19.2512	0	0	0	19.2512	0	19.2512	0	0	0	0	0
0	0	19.2512	0	0	38.5023	0	19.2512	0	19.2512	0	0	0	0	0	38.5023	0	19.2512	0	0	19.2512	0	38.5023	0	57.7535	19.2512	0	0	19.2512	0	0	19.2512	0	0	0	0	0	0	0	19.2512	0	0	0	19.2512	0	0	0	0	0	0
0	19.2512	0	57.7535	19.2512	0	0	0	0	0	19.2512	19.2512	0	0	0	0	0	0	0	0	19.2512	0	0	0	19.2512	0	0	19.2512	19.2512	0	0	0	19.2512	19.2512	0	0	0	0	0	0	0	0	0	19.2512	0	0	0	0	0	0
0	0	19.2512	0	0	0	19.2512	38.5023	0	0	19.2512	0	0	0	19.2512	0	0	0	0	19.2512	0	0	38.5023	0	19.2512	0	19.2512	19.2512	19.2512	19.2512	0	0	19.2512	0	19.2512	0	0	0	0	19.2512	0	0	0	38.5023	0	0	19.2512	0	0	0
0	19.2512	0	0	0	0	0	0	19.2512	0	0	0	38.5023	19.2512	0	0	19.2512	19.2512	0	19.2512	0	19.2512	0	19.2512	0	0	0	0	57.7535	0	0	19.2512	19.2512	0	0	0	19.2512	0	0	0	0	0	0	0	0	0	0	0	0	0
57.7535	0	0	0	38.5023	19.2512	19.2512	57.7535	19.2512	0	0	0	0	0	19.2512	0	0	19.2512	0	0	0	0	0	0	0	19.2512	0	0	0	0	0	19.2512	19.2512	0	19.2512	0	0	0	0	0	19.2512	0	38.5023	0	0	0	0	0	0	0
0	0	0	19.2512	0	38.5023	0	0	0	0	0	0	0	0	0	0	19.2512	0	0	19.2512	0	0	0	0	0	0	0	19.2512	0	0	38.5023	0	19.2512	0	0	19.2512	0	19.2512	0	0	0	0	0	19.2512	19.2512	0	0	0	0	0
0	19.2512	0	38.5023	19.2512	19.2512	0	0	19.2512	0	0	0	0	0	19.2512	19.2512	0	0	19.2512	0	0	0	0	0	0	0	0	0	0	19.2512	19.2512	0	0	38.5023	0	19.2512	0	19.2512	0	19.2512	0	0	19.2512	0	0	38.5023	0	0	0	0
0	0	38.5023	0	19.2512	19.2512	19.2512	19.2512	0	38.5023	19.2512	0	19.2512	19.2512	19.2512	0	0	0	0	0	0	0	0	0	0	19.2512	0	19.2512	19.2512	0	0	0	19.2512	0	19.2512	0	19.2512	0	0	19.2512	38.5023	19.2512	0	0	19.2512	0	0	0	0	0
19.2512	19.2512	0	0	38.5023	19.2512	0	0	0	0	0	0	19.2512	0	0	19.2512	0	0	19.2512	0	0	0	0	19.2512	0	0	19.2512	0	0	0	0	0	19.2512	19.2512	19.2512	0	19.2512	0	19.2512	0	0	19.2512	19.2512	0	0	19.2512	19.2512	0	0	19.2512
[truncated: 113 more columns]

## Sheet: Fig.2d-10ns
0	0	0	0	19.2649	0	19.2649	0	0	0	38.5299	0	19.2649	19.2649	19.2649	0	0	0	19.2649	0	0	0	19.2649	19.2649	0	0	0	0	19.2649	0	0	0	0	0	0	0	0	0	0	0	0	0	0	0	0	0	0	0	0	0
0	19.2649	38.5299	0	19.2649	0	0	0	57.7948	19.2649	0	0	19.2649	0	19.2649	0	0	0	0	0	0	0	19.2649	0	0	0	0	19.2649	0	0	0	0	0	0	0	0	0	0	0	0	0	0	0	0	0	0	0	0	0	0
19.2649	0	19.2649	57.7948	57.7948	0	0	0	19.2649	19.2649	19.2649	19.2649	19.2649	19.2649	19.2649	0	0	0	0	0	0	0	0	0	0	0	0	0	0	0	0	0	0	0	0	0	0	0	0	0	0	0	0	0	0	0	0	0	0	0
19.2649	19.2649	57.7948	0	0	19.2649	57.7948	0	0	19.2649	0	0	0	0	0	0	0	0	0	0	0	0	0	0	0	0	0	0	0	0	0	0	0	0	0	0	0	0	0	0	0	0	0	0	0	0	0	0	0	0
38.5299	0	19.2649	19.2649	0	19.2649	0	19.2649	0	0	0	0	0	19.2649	0	0	0	0	0	0	0	0	0	0	0	0	0	0	0	0	0	0	0	0	0	0	0	0	0	0	0	0	0	0	0	0	0	0	0	0
0	19.2649	0	0	0	0	38.5299	0	0	19.2649	19.2649	0	0	0	0	0	0	0	0	0	0	0	0	0	0	0	0	0	0	0	0	0	0	0	0	0	0	0	0	0	0	0	0	0	0	0	0	0	0	0
0	19.2649	19.2649	0	38.5299	0	0	0	0	0	0	0	0	0	0	0	0	0	0	0	0	0	0	0	0	0	0	0	0	0	0	0	0	0	0	0	0	0	0	0	0	0	0	0	0	0	0	0	0	0
57.7948	38.5299	0	19.2649	19.2649	0	19.2649	0	0	38.5299	0	0	0	0	0	0	0	0	0	0	0	0	0	0	0	0	0	0	0	0	0	0	0	0	0	0	0	0	0	0	0	0	0	0	0	0	0	0	0	0
19.2649	0	19.2649	38.5299	0	38.5299	0	19.2649	19.2649	0	0	19.2649	0	0	0	0	0	0	0	0	0	0	0	0	0	0	0	0	0	0	0	0	0	0	0	0	0	0	0	0	0	0	0	0	0	0	0	0	0	0
0	0	19.2649	0	0	0	19.2649	0	19.2649	0	19.2649	0	0	0	0	0	0	0	0	0	0	0	0	0	0	0	0	0	0	0	0	0	0	0	0	0	0	0	0	0	0	0	0	0	0	0	0	0	0	0
0	0	38.5299	19.2649	19.2649	38.5299	19.2649	0	0	19.2649	0	0	0	0	0	0	0	0	0	0	0	0	0	0	0	0	0	0	0	0	0	0	0	0	0	0	0	0	0	0	0	0	0	0	0	0	0	0	0	0
19.2649	0	19.2649	19.2649	0	19.2649	0	19.2649	19.2649	0	0	19.2649	0	0	0	0	0	0	0	0	0	0	0	0	0	0	0	0	0	0	0	0	0	0	0	0	0	0	0	0	0	0	0	0	0	0	0	0	0	0
0	0	38.5299	19.2649	19.2649	0	0	0	0	0	0	0	0	0	0	0	0	0	0	0	0	0	0	0	0	0	0	0	0	0	0	0	0	0	0	0	0	0	0	0	0	0	0	0	0	0	0	0	0	0
19.2649	19.2649	0	0	0	0	0	19.2649	0	19.2649	0	19.2649	0	19.2649	0	0	0	0	0	0	0	0	0	0	0	0	0	0	0	0	0	0	0	0	0	0	0	0	0	0	0	0	0	0	0	0	0	0	0	0
0	0	19.2649	0	19.2649	0	0	0	19.2649	0	0	0	0	19.2649	0	0	0	0	0	0	0	0	0	0	0	0	0	0	0	0	0	0	0	0	0	0	0	0	0	0	0	0	0	0	0	0	0	0	0	0
0	0	0	0	0	0	0	38.5299	0	38.5299	0	19.2649	0	0	0	0	0	0	0	0	0	0	0	0	0	0	0	0	0	0	0	0	0	0	0	0	0	0	0	0	0	0	0	0	0	0	0	0	0	0
0	0	0	0	0	0	0	0	0	0	0	0	0	0	0	0	0	0	0	0	0	0	0	0	0	0	0	0	0	0	0	0	0	0	0	0	0	0	0	0	0	0	0	0	0	0	0	0	0	0
0	0	0	0	0	0	0	0	0	0	0	19.2649	0	0	0	0	0	0	0	0	0	0	0	0	0	0	0	0	0	0	0	0	0	0	0	0	0	0	0	0	0	0	0	0	0	0	0	0	0	0
0	0	0	0	0	0	0	0	0	0	0	0	0	0	0	0	0	0	0	0	0	0	0	0	0	0	0	0	0	0	0	0	0	0	0	0	0	0	0	0	0	0	0	0	0	0	0	0	0	0
0	0	0	0	0	0	0	0	0	0	0	0	0	0	0	0	0	0	0	0	0	0	0	0	0	0	0	0	0	0	0	0	0	0	0	0	0	0	0	0	0	0	0	0	0	0	0	0	0	0
0	0	0	0	0	0	0	0	0	0	0	0	0	0	0	0	0	0	0	0	0	0	0	0	0	0	0	0	0	0	0	0	0	0	0	0	0	0	0	0	0	0	0	0	0	0	0	0	0	0
0	0	0	0	0	0	0	0	0	0	0	0	0	0	0	0	0	0	0	0	0	0	0	0	0	0	0	0	0	0	0	0	0	0	0	0	0	0	0	0	0	0	0	0	0	0	0	0	0	0
0	0	0	0	0	0	0	0	0	0	0	0	0	0	0	0	0	0	0	0	0	0	0	0	0	0	0	0	0	0	0	0	0	0	0	0	0	0	0	0	0	0	0	0	0	0	0	0	0	0
0	0	0	0	0	0	0	0	0	0	0	0	0	0	0	0	0	0	0	0	0	0	0	0	0	0	0	0	0	0	0	0	0	0	0	0	0	0	0	0	0	0	0	0	0	0	0	0	0	0
0	0	0	0	0	0	0	0	0	0	0	0	0	0	0	0	0	0	0	0	0	0	0	0	0	0	0	0	0	0	0	0	0	0	0	0	0	0	0	0	0	0	0	0	0	0	0	0	0	0
0	0	0	0	0	0	0	0	0	0	0	0	0	0	0	0	0	0	0	0	0	0	0	0	0	0	0	0	0	0	0	0	0	0	0	0	0	0	0	0	0	0	0	0	0	0	0	0	0	0
0	0	0	0	0	0	0	0	0	0	0	0	0	0	0	0	0	0	0	0	0	0	0	0	0	0	0	0	0	0	0	0	0	0	0	0	0	0	0	0	0	0	0	0	0	0	0	0	0	0
0	0	0	0	0	0	0	0	0	0	0	0	0	0	0	0	0	0	0	0	0	0	0	0	0	0	0	0	0	0	0	0	0	0	0	0	0	0	0	0	0	0	0	0	0	0	0	0	0	0
0	0	0	0	0	0	0	0	0	0	0	0	0	0	0	0	0	0	0	0	0	0	0	0	0	0	0	0	0	0	0	0	0	0	0	0	0	0	0	0	0	0	0	0	0	0	0	0	0	0
0	0	0	0	0	0	0	0	0	0	0	0	0	0	0	0	0	0	0	0	0	0	0	0	0	0	0	0	0	0	0	0	0	0	0	0	0	0	0	0	0	0	0	0	0	0	0	0	0	0
0	0	0	0	0	0	0	0	0	0	0	0	0	0	0	0	0	0	0	0	0	0	0	0	0	0	0	0	0	0	0	0	0	0	0	0	0	0	0	0	0	0	0	0	0	0	0	0	0	0
0	0	0	0	0	0	0	0	0	0	0	0	0	0	0	0	0	0	0	0	0	0	0	0	0	0	0	0	0	0	0	0	0	0	0	0	0	0	0	0	0	0	0	0	0	0	0	0	0	0
0	0	0	0	0	0	0	0	0	0	0	0	0	0	0	0	0	0	0	0	0	0	0	0	0	0	0	0	0	0	0	0	0	0	0	0	0	0	0	0	0	0	0	0	0	0	0	0	0	0
0	0	0	0	0	0	0	0	0	0	0	0	0	0	0	0	0	0	0	0	0	0	0	0	0	0	0	0	0	0	0	0	0	0	0	0	0	0	0	0	0	0	0	0	0	0	0	0	0	0
0	0	0	0	0	0	0	0	0	0	0	0	0	0	0	0	0	0	0	0	0	0	0	0	0	0	0	0	0	0	0	0	0	0	0	0	0	0	0	0	0	0	0	0	0	0	0	0	0	0
0	0	0	0	0	0	0	0	0	0	0	0	0	0	0	0	0	0	0	0	0	0	0	0	0	0	0	0	0	0	0	0	0	0	0	0	0	0	0	0	0	0	0	0	0	0	0	0	0	0
0	0	0	0	0	0	0	0	0	0	0	0	0	0	0	0	0	0	0	0	0	0	0	0	0	0	0	0	0	0	0	0	0	0	0	0	0	0	0	0	0	0	0	0	0	0	0	0	0	0
0	0	0	0	0	0	0	0	0	0	0	0	0	0	0	0	0	0	0	0	0	0	0	0	0	0	0	0	0	0	0	0	0	0	0	0	0	0	0	0	0	0	0	0	0	0	0	0	0	0
0	0	0	0	0	0	0	0	0	0	0	0	0	0	0	0	0	0	0	0	0	0	0	0	0	0	0	0	0	0	0	0	0	0	0	0	0	0	0	0	0	0	0	0	0	0	0	0	0	0
0	0	0	0	0	0	0	0	0	0	0	0	0	0	0	0	0	0	0	0	0	0	0	0	0	0	0	0	0	0	0	0	0	0	0	0	0	0	0	0	0	0	0	0	0	0	0	0	0	0
0	0	0	0	0	0	0	0	0	0	0	0	0	0	0	0	0	0	0	0	0	0	0	0	0	0	0	0	0	0	0	0	0	0	0	0	0	0	0	0	0	0	0	0	0	0	0	0	0	0
0	0	0	0	0	0	0	0	0	0	0	0	0	0	0	0	0	0	0	0	0	0	0	0	0	0	0	0	0	0	0	0	0	0	0	0	0	0	0	0	0	0	0	0	0	0	0	0	0	0
0	0	0	0	0	0	0	0	0	0	0	0	0	0	0	0	0	0	0	0	0	0	0	0	0	0	0	0	0	0	0	0	0	0	0	0	0	0	0	0	0	0	0	0	0	0	0	0	0	0
0	0	0	0	0	0	0	0	0	0	0	0	0	0	0	0	0	0	0	0	0	0	0	0	0	0	0	0	0	0	0	0	0	0	0	0	0	0	0	0	0	0	0	0	0	0	0	0	0	0
0	0	0	0	0	0	0	0	0	0	0	0	0	0	0	0	0	0	0	0	0	0	0	0	0	0	0	0	0	0	0	0	0	0	0	0	0	0	0	0	0	0	0	0	0	0	0	0	0	0
0	0	0	0	0	0	0	0	0	0	0	0	0	0	0	0	0	0	0	0	0	0	0	0	0	0	0	0	0	0	0	0	0	0	0	0	0	0	0	0	0	0	0	0	0	0	0	0	0	0
0	0	0	0	0	0	0	0	0	0	0	0	0	0	0	0	0	0	0	0	0	0	0	0	0	0	0	0	0	0	0	0	0	0	0	0	0	0	0	0	0	0	0	0	0	0	0	0	0	0
0	0	0	0	0	0	0	0	0	0	0	0	0	0	0	0	0	0	0	0	0	0	0	0	0	0	0	0	0	0	0	0	0	0	0	0	0	0	0	0	0	0	0	0	0	0	0	0	0	0
0	0	0	0	0	0	0	0	0	0	0	0	0	0	0	0	0	0	0	0	0	0	0	0	0	0	0	0	0	0	0	0	0	0	0	0	0	0	0	0	0	0	0	0	0	0	0	0	0	0
0	0	0	0	0	0	0	0	0	0	0	0	0	0	0	0	0	0	0	0	0	0	0	0	0	0	0	0	0	0	0	0	0	0	0	0	0	0	0	0	0	0	0	0	0	0	0	0	0	0
0	0	0	0	0	0	0	0	0	0	0	0	0	0	0	0	0	0	0	0	0	0	0	0	0	0	0	0	0	0	0	0	0	0	0	0	0	0	0	0	0	0	0	0	0	0	0	0	0	0
0	0	0	0	0	0	0	0	0	0	0	0	0	0	0	0	0	0	0	0	0	0	0	0	0	0	0	0	0	0	0	0	0	0	0	0	0	0	0	0	0	0	0	0	0	0	0	0	0	0
0	0	0	0	0	0	0	0	0	0	0	0	0	0	0	0	0	0	0	0	0	0	0	0	0	0	0	0	0	0	0	0	0	0	0	0	0	0	0	0	0	0	0	0	0	0	0	0	0	0
0	0	0	0	0	0	0	0	0	0	0	0	0	0	0	0	0	0	0	0	0	0	0	0	0	0	0	0	0	0	0	0	0	0	0	0	0	0	0	0	0	0	0	0	0	0	0	0	0	0
0	0	0	0	0	0	0	0	0	0	0	0	0	0	0	0	0	0	0	0	0	0	0	0	0	0	0	0	0	0	0	0	0	0	0	0	0	0	0	0	0	0	0	0	0	0	0	0	0	0
0	0	0	0	0	0	0	0	0	0	0	0	0	0	0	0	0	0	0	0	0	0	0	0	0	0	0	0	0	0	0	0	0	0	0	0	0	0	0	0	0	0	0	0	0	0	0	0	0	0
0	0	0	0	0	0	0	0	0	0	0	0	0	0	0	0	0	0	0	0	0	0	0	0	0	0	0	0	0	0	0	0	0	0	0	0	0	0	0	0	0	0	0	0	0	0	0	0	0	0
0	0	0	0	0	0	0	0	0	0	0	0	0	0	0	0	0	0	0	0	0	0	0	0	0	0	0	0	0	0	0	0	0	0	0	0	0	0	0	0	0	0	0	0	0	0	0	0	0	0
0	0	0	0	0	0	0	0	0	0	0	0	0	0	0	0	0	0	0	0	0	0	0	0	0	0	0	0	0	0	0	0	0	0	0	0	0	0	0	0	0	0	0	0	0	0	0	0	0	0
0	0	0	0	0	0	0	0	0	0	0	0	0	0	0	0	0	0	0	0	0	0	0	0	0	0	0	0	0	0	0	0	0	0	0	0	0	0	0	0	0	0	0	0	0	0	0	0	0	0
0	0	0	0	0	0	0	0	0	0	0	0	0	0	0	0	0	0	0	0	0	0	0	0	0	0	0	0	0	0	0	0	0	0	0	0	0	0	0	0	0	0	0	0	0	0	0	0	0	0
0	0	0	0	0	0	0	0	0	0	0	0	0	0	0	0	0	0	0	0	0	0	0	0	0	0	0	0	0	0	0	0	0	0	0	0	0	0	0	0	0	0	0	0	0	0	0	0	0	0
0	0	0	0	0	0	0	0	0	0	0	0	0	0	0	0	0	0	0	0	0	0	0	0	0	0	0	0	0	0	0	0	0	0	0	0	0	0	0	0	0	0	0	0	0	0	0	0	0	0
0	0	0	0	0	0	0	0	0	0	0	0	0	0	0	0	0	0	0	0	0	0	0	0	0	0	0	0	0	0	0	0	0	0	0	0	0	0	0	0	0	0	0	0	0	0	0	0	0	0
0	0	0	0	0	0	0	0	0	0	0	0	0	0	0	0	0	0	0	0	0	0	0	0	0	0	0	0	0	0	0	0	0	0	0	0	0	0	0	0	0	0	0	0	0	0	0	0	0	0
0	0	0	0	0	0	0	0	0	0	0	0	0	0	0	0	0	0	0	0	0	0	0	0	0	0	0	0	0	0	0	0	0	0	0	0	0	0	0	0	0	0	0	0	0	0	0	0	0	0
0	0	0	0	0	0	0	0	0	0	0	0	0	0	0	0	0	0	0	0	0	0	0	0	0	0	0	0	0	0	0	0	0	0	0	0	0	0	0	0	0	0	0	0	0	0	0	0	0	0
0	0	0	0	0	0	0	0	0	0	0	0	0	0	0	0	0	0	0	0	0	0	0	0	0	0	0	0	0	0	0	0	0	0	0	0	0	0	0	0	0	0	0	0	0	0	0	0	0	0
0	0	0	0	0	0	0	0	0	0	0	0	0	0	0	0	0	0	0	0	0	0	0	0	0	0	0	0	0	0	0	0	0	0	0	0	0	0	0	0	0	0	0	0	0	0	0	0	0	0
0	0	0	0	0	0	0	0	0	0	0	0	0	0	0	0	0	0	0	0	0	0	0	0	0	0	0	0	0	0	0	0	0	0	0	0	0	0	0	0	0	0	0	0	0	0	0	0	0	0
0	0	0	0	0	0	0	0	0	0	0	0	0	0	0	0	0	0	0	0	0	0	0	0	0	0	0	0	0	0	0	0	0	0	0	0	0	0	0	0	0	0	0	0	0	0	0	0	0	0
0	0	0	0	0	0	0	0	0	0	0	0	0	0	0	0	0	0	0	0	0	0	0	0	0	0	0	0	0	0	0	0	0	0	0	0	0	0	0	0	0	0	0	0	0	0	0	0	0	0
0	0	0	0	0	0	0	0	0	0	0	0	0	0	0	0	0	0	0	0	0	0	0	0	0	0	0	0	0	0	0	0	0	0	0	0	0	0	0	0	0	0	0	0	0	0	0	0	0	0
0	0	0	0	0	0	0	0	0	0	0	0	0	0	0	0	0	0	0	0	0	0	0	0	0	0	0	0	0	0	0	0	0	0	0	0	0	0	0	0	0	0	0	0	0	0	0	0	0	0
0	0	0	0	0	0	0	0	0	0	0	0	0	0	0	0	0	0	0	0	0	0	0	0	0	0	0	0	0	0	0	0	0	0	0	0	0	0	0	0	0	0	0	0	0	0	0	0	0	0
0	0	0	0	0	0	0	0	0	0	0	0	0	0	0	0	0	0	0	0	0	0	0	0	0	0	0	0	0	0	0	0	0	0	0	0	0	0	0	0	0	0	0	0	0	0	0	0	0	0
0	0	0	0	0	0	0	0	0	0	0	0	0	0	0	0	0	0	0	0	0	0	0	0	0	0	0	0	0	0	0	0	0	0	0	0	0	0	0	0	0	0	0	0	0	0	0	0	0	0
0	0	0	0	0	0	0	0	0	0	0	0	0	0	0	0	0	0	0	0	0	0	0	0	0	0	0	0	0	0	0	0	0	0	0	0	0	0	0	0	0	0	0	0	0	0	0	0	0	0
0	0	0	0	0	0	0	0	0	0	0	0	0	0	0	0	0	0	0	0	0	0	0	0	0	0	0	0	0	0	0	0	0	0	0	0	0	0	0	0	0	0	0	0	0	0	0	0	0	0
0	0	19.2649	0	0	0	0	0	0	0	0	0	0	0	0	0	0	0	0	0	0	0	0	0	0	0	0	0	0	0	0	0	0	0	0	0	0	0	0	0	0	0	0	0	0	0	0	0	0	0
0	0	0	0	0	0	0	0	0	0	0	0	0	0	0	0	0	0	0	0	0	0	0	0	0	0	0	0	0	0	0	0	0	0	0	0	0	0	0	0	0	0	0	0	0	0	0	0	0	0
0	0	0	19.2649	19.2649	19.2649	0	0	0	0	0	0	0	0	0	0	0	0	0	0	0	0	0	0	0	0	0	0	0	0	0	0	0	0	0	0	0	0	0	0	0	0	0	0	0	0	0	0	0	0
0	19.2649	0	0	0	0	19.2649	0	0	0	0	0	0	0	0	0	0	0	0	0	0	0	0	0	0	0	0	0	0	0	0	0	0	0	0	0	0	0	0	0	0	0	0	0	0	0	0	0	0	0
0	19.2649	0	19.2649	0	38.5299	0	0	0	0	0	0	0	0	0	0	0	0	0	0	0	0	0	0	0	0	0	0	0	0	0	0	0	0	0	0	0	0	0	0	0	0	0	0	0	0	0	0	0	0
0	0	0	0	0	0	19.2649	0	0	0	0	0	0	0	0	0	0	0	0	0	0	0	0	0	0	0	0	0	0	0	0	0	0	0	0	0	0	0	0	0	0	0	0	0	0	0	0	0	0	0
0	19.2649	0	0	19.2649	0	0	0	0	0	0	0	0	0	0	0	0	0	0	0	0	0	0	0	0	0	0	0	0	0	0	0	0	0	0	0	0	0	0	0	0	0	0	0	0	0	0	0	0	0
0	0	19.2649	0	0	19.2649	0	0	0	0	0	0	0	0	0	0	0	0	0	0	0	0	0	0	0	0	0	0	0	0	0	0	0	0	0	0	0	0	0	0	0	0	0	0	0	0	0	0	0	0
19.2649	0	0	0	0	0	0	0	0	0	0	0	0	0	0	0	0	0	0	0	0	0	0	0	0	0	0	0	0	0	0	0	0	0	0	0	0	0	0	0	0	0	0	0	0	0	0	0	0	0
19.2649	0	0	19.2649	0	0	0	19.2649	0	0	0	0	0	0	0	0	0	0	0	0	0	0	0	0	0	0	0	0	0	0	0	0	0	0	0	0	0	0	0	0	0	0	0	0	0	0	0	0	0	0
0	0	0	0	0	19.2649	19.2649	0	0	0	0	0	0	0	0	0	0	0	0	0	0	0	0	0	0	0	0	0	0	0	19.2649	0	0	0	0	0	0	0	0	0	0	0	0	0	0	0	0	0	0	0
0	0	0	0	0	0	0	0	0	0	0	0	0	0	0	0	0	0	0	0	0	0	0	0	0	0	0	0	0	0	0	0	0	19.2649	0	0	0	0	0	0	0	0	0	0	0	0	0	0	0	0
0	0	0	19.2649	0	19.2649	0	0	0	0	0	0	0	0	0	0	0	0	0	0	0	0	0	0	0	0	0	0	19.2649	0	0	19.2649	38.5299	0	0	0	0	0	0	0	0	0	0	0	0	0	0	0	0	0
19.2649	19.2649	19.2649	19.2649	0	19.2649	0	0	0	0	0	0	0	0	0	0	0	0	0	0	0	0	0	0	0	0	0	0	19.2649	19.2649	19.2649	19.2649	0	0	0	0	0	0	0	0	0	0	0	0	0	0	0	0	0	0
0	0	38.5299	0	0	0	19.2649	0	0	0	0	0	0	0	0	0	0	0	0	0	0	0	0	0	0	0	0	0	0	0	19.2649	0	0	19.2649	0	0	0	0	0	0	0	0	0	0	0	0	0	0	0	0
0	38.5299	0	19.2649	0	19.2649	0	0	0	0	0	0	0	0	0	0	0	0	0	0	0	0	0	0	0	0	0	0	0	19.2649	0	0	19.2649	0	0	0	0	0	0	0	0	0	0	0	0	0	0	0	0	0
19.2649	19.2649	19.2649	19.2649	0	19.2649	19.2649	0	0	0	0	0	0	0	0	0	0	0	0	0	0	0	0	0	0	0	0	0	0	0	0	0	0	0	0	0	0	0	0	0	0	0	0	0	0	0	0	0	0	0
0	19.2649	0	19.2649	0	19.2649	0	0	0	0	0	0	0	0	0	0	0	0	0	0	0	0	0	19.2649	0	19.2649	0	0	0	19.2649	0	0	0	0	0	0	0	0	0	0	0	0	0	0	0	0	0	0	0	0
0	0	0	0	19.2649	0	0	0	0	0	0	0	0	19.2649	0	0	0	0	0	0	0	0	0	0	0	0	19.2649	19.2649	0	0	0	0	0	0	0	0	0	0	0	0	0	0	0	0	0	0	0	0	0	0
19.2649	0	0	19.2649	0	38.5299	0	0	0	19.2649	0	0	0	0	0	0	0	19.2649	0	0	0	0	0	0	19.2649	0	0	0	0	0	0	0	0	0	0	0	0	0	0	0	0	0	0	0	0	0	0	0	0	0
0	0	0	19.2649	0	19.2649	0	0	19.2649	38.5299	0	0	0	19.2649	0	0	0	0	0	0	0	0	0	0	0	0	19.2649	19.2649	0	0	0	0	0	0	0	0	0	0	0	0	0	0	0	0	0	0	0	0	0	0
0	0	0	0	19.2649	0	0	0	0	0	0	19.2649	19.2649	0	0	0	19.2649	0	0	0	0	0	0	19.2649	0	0	19.2649	0	0	0	0	0	0	0	0	0	0	0	0	0	0	0	0	0	0	0	0	0	0	0
0	0	0	19.2649	0	0	19.2649	0	0	0	0	19.2649	0	19.2649	0	0	0	19.2649	0	0	19.2649	19.2649	0	0	38.5299	0	0	0	19.2649	0	0	0	0	0	0	0	0	0	0	0	0	0	0	0	0	0	0	0	0	0
0	0	19.2649	0	0	19.2649	19.2649	0	19.2649	0	0	0	0	19.2649	0	0	0	0	0	0	38.5299	19.2649	0	0	0	0	0	0	0	0	0	0	19.2649	0	0	0	0	0	0	0	0	0	0	0	0	0	0	0	0	0
0	0	0	0	0	0	0	19.2649	0	19.2649	38.5299	0	0	0	0	0	0	0	0	0	19.2649	0	38.5299	0	0	19.2649	0	0	0	38.5299	0	0	19.2649	0	0	0	0	0	0	0	0	0	0	0	0	0	0	0	0	0
19.2649	38.5299	19.2649	19.2649	19.2649	19.2649	19.2649	0	19.2649	19.2649	19.2649	0	19.2649	0	0	0	0	0	0	0	19.2649	0	0	19.2649	0	0	0	0	0	0	0	0	0	0	19.2649	0	0	0	0	0	0	0	0	0	0	0	0	0	0	0
0	19.2649	19.2649	0	0	0	0	0	0	0	0	0	19.2649	0	0	0	0	0	19.2649	0	0	19.2649	19.2649	0	0	0	0	0	0	0	0	19.2649	0	0	0	0	0	0	0	0	0	0	0	0	0	0	0	0	0	0
0	19.2649	19.2649	0	19.2649	0	57.7948	0	0	19.2649	0	0	19.2649	19.2649	0	0	0	0	0	0	0	0	19.2649	0	19.2649	0	0	0	19.2649	0	19.2649	19.2649	0	0	0	0	0	0	0	0	0	0	0	0	0	0	0	0	0	0
19.2649	19.2649	0	0	0	19.2649	38.5299	38.5299	0	38.5299	0	0	19.2649	0	0	0	0	0	19.2649	19.2649	0	0	38.5299	0	19.2649	0	0	19.2649	0	0	0	0	0	19.2649	0	0	0	0	0	0	0	0	0	0	0	0	0	0	0	0
0	57.7948	38.5299	0	19.2649	19.2649	0	0	0	19.2649	19.2649	19.2649	0	0	19.2649	19.2649	0	0	19.2649	0	0	0	19.2649	19.2649	0	0	38.5299	0	0	0	19.2649	0	0	0	0	0	0	0	0	0	0	0	0	0	0	0	0	0	0	0
57.7948	0	19.2649	0	19.2649	0	0	19.2649	19.2649	0	38.5299	38.5299	38.5299	38.5299	38.5299	19.2649	19.2649	19.2649	0	19.2649	19.2649	19.2649	0	0	0	38.5299	0	0	0	0	0	38.5299	0	19.2649	0	0	0	0	0	0	0	0	0	0	0	0	0	0	0	0
0	38.5299	0	19.2649	38.5299	38.5299	19.2649	19.2649	38.5299	0	57.7948	19.2649	0	38.5299	19.2649	38.5299	38.5299	0	0	19.2649	0	0	0	0	19.2649	0	19.2649	19.2649	19.2649	0	19.2649	0	0	0	0	0	0	0	0	0	0	0	0	0	0	0	0	0	0	0
0	0	0	19.2649	38.5299	19.2649	19.2649	0	0	38.5299	0	19.2649	19.2649	19.2649	57.7948	19.2649	38.5299	0	19.2649	19.2649	0	0	19.2649	19.2649	19.2649	0	0	19.2649	0	38.5299	0	0	0	0	0	0	0	0	0	0	0	0	0	0	0	0	0	0	0	0
0	0	0	19.2649	38.5299	0	0	19.2649	0	0	19.2649	19.2649	0	0	57.7948	19.2649	38.5299	0	19.2649	19.2649	38.5299	0	0	0	0	57.7948	0	19.2649	19.2649	0	19.2649	0	19.2649	0	0	0	0	0	0	0	0	0	0	0	0	0	0	0	0	0
19.2649	57.7948	19.2649	57.7948	19.2649	0	19.2649	57.7948	38.5299	0	0	19.2649	38.5299	57.7948	19.2649	38.5299	0	19.2649	0	19.2649	19.2649	0	0	38.5299	19.2649	19.2649	38.5299	19.2649	38.5299	19.2649	19.2649	38.5299	0	0	0	0	0	0	0	0	0	0	0	0	0	0	0	0	0	0
0	19.2649	0	38.5299	0	19.2649	19.2649	38.5299	19.2649	0	38.5299	38.5299	19.2649	19.2649	57.7948	57.7948	19.2649	0	19.2649	0	0	0	19.2649	19.2649	0	19.2649	0	38.5299	0	0	0	19.2649	38.5299	0	0	0	0	0	0	0	0	0	0	0	0	0	0	0	0	0
19.2649	38.5299	19.2649	19.2649	19.2649	19.2649	0	38.5299	0	0	19.2649	19.2649	38.5299	38.5299	38.5299	0	19.2649	0	19.2649	19.2649	19.2649	0	19.2649	19.2649	0	0	0	19.2649	0	0	19.2649	0	0	0	0	0	0	0	0	0	0	0	0	0	0	0	0	0	0	0
19.2649	0	19.2649	19.2649	0	19.2649	57.7948	19.2649	38.5299	57.7948	19.2649	0	0	57.7948	0	0	0	0	0	0	0	0	0	0	0	19.2649	38.5299	38.5299	38.5299	19.2649	19.2649	0	0	0	0	0	0	0	0	0	0	0	0	0	0	0	0	0	0	0
38.5299	0	19.2649	19.2649	0	0	0	38.5299	19.2649	19.2649	0	0	19.2649	38.5299	38.5299	19.2649	0	0	38.5299	19.2649	19.2649	0	0	0	38.5299	19.2649	19.2649	19.2649	0	38.5299	0	0	0	0	0	0	0	0	0	0	0	0	0	0	0	0	0	0	0	0
0	0	0	0	0	19.2649	0	19.2649	0	38.5299	0	57.7948	0	57.7948	38.5299	0	19.2649	19.2649	0	0	19.2649	0	0	19.2649	0	19.2649	0	19.2649	0	0	0	0	0	0	0	0	0	0	0	0	0	0	0	0	0	0	0	0	0	0
0	0	19.2649	19.2649	19.2649	19.2649	38.5299	0	19.2649	19.2649	38.5299	77.0598	0	38.5299	38.5299	38.5299	0	57.7948	0	38.5299	19.2649	38.5299	57.7948	19.2649	57.7948	19.2649	19.2649	19.2649	0	19.2649	38.5299	19.2649	0	0	0	0	0	0	0	0	0	0	0	0	0	0	0	0	0	0
19.2649	0	19.2649	0	19.2649	0	0	0	0	38.5299	0	0	19.2649	19.2649	0	57.7948	38.5299	19.2649	38.5299	19.2649	19.2649	38.5299	57.7948	38.5299	38.5299	0	38.5299	0	0	0	38.5299	0	0	0	0	0	0	0	0	0	0	0	0	0	0	0	0	0	0	0
0	19.2649	0	0	0	19.2649	38.5299	38.5299	0	19.2649	0	38.5299	0	38.5299	38.5299	0	19.2649	19.2649	0	19.2649	38.5299	0	57.7948	38.5299	19.2649	0	19.2649	19.2649	0	0	0	0	19.2649	0	0	0	0	0	0	0	0	0	0	0	0	0	0	0	0	0
0	19.2649	0	19.2649	19.2649	0	19.2649	0	19.2649	0	19.2649	19.2649	0	0	57.7948	0	38.5299	19.2649	0	38.5299	0	38.5299	19.2649	38.5299	0	38.5299	0	0	0	0	0	0	0	0	0	0	0	0	0	0	0	0	0	0	0	0	0	0	0	0
0	0	19.2649	19.2649	0	38.5299	0	19.2649	19.2649	19.2649	0	0	38.5299	19.2649	38.5299	19.2649	19.2649	0	19.2649	57.7948	19.2649	38.5299	38.5299	38.5299	0	0	77.0598	0	0	19.2649	0	0	0	0	0	0	0	0	0	0	0	0	0	0	0	0	0	0	0	0
0	0	19.2649	19.2649	0	0	38.5299	19.2649	38.5299	0	0	0	0	19.2649	19.2649	19.2649	0	19.2649	0	38.5299	0	0	0	0	0	19.2649	19.2649	19.2649	19.2649	0	19.2649	0	0	0	0	0	0	0	0	0	0	0	0	0	0	0	0	0	0	0
0	38.5299	19.2649	0	0	0	0	0	0	0	0	0	19.2649	19.2649	19.2649	0	0	19.2649	0	0	0	0	0	38.5299	19.2649	19.2649	0	0	19.2649	0	0	0	19.2649	0	0	0	0	0	0	0	0	0	0	0	0	0	0	0	0	0
0	0	38.5299	19.2649	19.2649	0	0	0	19.2649	57.7948	57.7948	0	0	0	19.2649	19.2649	0	0	0	0	19.2649	0	19.2649	19.2649	0	0	19.2649	0	0	0	19.2649	0	0	0	0	19.2649	0	0	0	0	0	0	0	0	0	0	0	0	0	0
19.2649	0	38.5299	19.2649	0	19.2649	0	0	0	0	0	0	19.2649	0	19.2649	0	0	0	0	0	19.2649	19.2649	0	0	0	0	0	0	19.2649	0	19.2649	0	19.2649	0	0	0	0	0	0	0	0	0	0	0	0	0	0	0	0	0
19.2649	0	0	0	19.2649	0	0	38.5299	38.5299	0	0	19.2649	0	19.2649	0	0	0	0	19.2649	19.2649	19.2649	0	0	0	0	38.5299	0	19.2649	19.2649	0	0	0	19.2649	19.2649	0	19.2649	0	0	0	0	0	0	0	0	0	0	0	0	0	0
0	0	19.2649	19.2649	19.2649	38.5299	0	0	0	0	38.5299	19.2649	0	38.5299	0	19.2649	19.2649	0	0	0	0	0	19.2649	0	19.2649	0	0	0	0	19.2649	0	0	0	19.2649	0	0	0	0	19.2649	0	0	0	0	0	0	0	0	0	0	0
0	19.2649	19.2649	0	0	0	0	38.5299	0	19.2649	19.2649	0	0	0	0	0	19.2649	0	19.2649	0	0	38.5299	0	0	19.2649	0	0	19.2649	0	0	0	0	0	0	0	19.2649	0	19.2649	19.2649	0	0	0	0	0	0	0	0	0	0	0
0	0	19.2649	0	0	0	19.2649	38.5299	0	19.2649	19.2649	0	19.2649	0	0	19.2649	0	0	0	0	0	0	0	0	0	0	0	0	0	0	0	0	19.2649	0	0	0	0	0	0	0	0	0	0	0	0	0	0	0	0	0
0	0	0	0	0	19.2649	0	0	0	19.2649	0	19.2649	19.2649	0	0	0	0	0	0	0	0	19.2649	0	0	0	19.2649	19.2649	0	19.2649	0	0	0	0	0	0	0	19.2649	0	0	0	0	0	0	0	0	0	0	0	0	0
0	0	0	0	0	19.2649	0	0	0	0	0	0	19.2649	0	0	0	0	19.2649	0	0	19.2649	0	0	0	0	19.2649	19.2649	0	0	0	0	0	0	0	0	0	0	0	0	0	0	0	0	0	0	0	0	0	0	0
0	0	0	0	0	0	0	0	38.5299	19.2649	0	19.2649	0	19.2649	0	0	19.2649	0	0	0	0	0	0	0	19.2649	38.5299	0	0	0	0	0	0	0	0	0	0	0	0	0	0	0	0	0	0	0	0	0	0	0	0
0	0	0	0	0	0	0	19.2649	19.2649	0	19.2649	0	0	0	0	0	0	19.2649	0	0	19.2649	19.2649	19.2649	19.2649	19.2649	0	19.2649	0	0	0	0	0	0	19.2649	0	0	0	0	0	0	0	0	0	0	0	0	0	0	0	0
0	0	0	0	0	0	0	0	0	0	19.2649	0	0	0	0	0	0	19.2649	0	0	0	0	0	0	0	0	0	19.2649	0	0	19.2649	0	0	0	0	0	0	0	0	0	0	0	0	0	0	0	0	0	0	0
19.2649	19.2649	0	0	19.2649	19.2649	0	0	0	0	0	0	0	0	0	0	0	0	19.2649	0	19.2649	0	19.2649	0	0	0	19.2649	0	0	19.2649	0	0	0	0	19.2649	0	0	0	0	0	0	0	0	0	0	0	0	0	0	0
19.2649	0	0	19.2649	19.2649	0	0	0	0	0	0	0	0	0	0	0	0	19.2649	0	0	0	0	0	0	19.2649	19.2649	38.5299	0	0	0	0	19.2649	0	0	0	0	0	0	0	0	0	0	0	0	0	0	0	0	0	0
0	0	0	0	0	0	0	19.2649	0	0	0	0	0	0	0	0	0	0	0	0	0	0	0	19.2649	19.2649	19.2649	0	0	0	0	0	0	0	19.2649	19.2649	19.2649	0	0	0	0	0	0	0	0	0	0	0	0	0	0
0	19.2649	0	0	0	0	0	0	0	0	0	0	0	0	0	19.2649	0	19.2649	19.2649	19.2649	19.2649	38.5299	0	0	0	0	0	0	0	19.2649	0	0	19.2649	0	0	19.2649	0	0	0	0	0	0	0	0	0	0	0	0	0	0
0	0	0	0	0	0	0	0	0	0	0	0	0	0	0	0	0	0	0	19.2649	0	0	0	19.2649	0	0	0	19.2649	0	0	0	19.2649	0	0	19.2649	0	19.2649	19.2649	0	0	0	0	0	0	0	0	0	0	0	0
19.2649	0	0	0	0	0	0	0	0	0	0	0	0	0	0	0	0	19.2649	0	19.2649	0	19.2649	0	0	0	0	19.2649	0	0	0	0	0	0	0	19.2649	0	0	0	0	0	0	0	0	0	0	0	0	0	0	0
0	0	19.2649	0	0	0	0	19.2649	0	0	0	0	0	0	0	19.2649	0	0	0	0	19.2649	0	0	0	0	0	19.2649	0	19.2649	0	0	0	0	0	0	0	0	0	0	0	0	0	0	0	0	0	0	0	0	0
0	19.2649	19.2649	19.2649	0	0	38.5299	0	0	0	0	0	0	0	0	0	0	0	38.5299	0	0	0	0	0	0	0	19.2649	0	0	0	19.2649	0	0	19.2649	0	0	0	0	0	0	0	0	0	0	0	0	0	0	0	0
0	0	38.5299	19.2649	19.2649	19.2649	0	19.2649	0	38.5299	0	0	0	0	0	0	0	0	0	0	0	19.2649	0	0	0	0	0	0	19.2649	19.2649	19.2649	19.2649	0	19.2649	0	0	0	0	0	0	0	0	0	0	0	0	0	0	0	0
0	0	19.2649	0	0	0	0	0	0	0	0	0	0	0	0	0	0	0	0	0	0	0	0	0	0	0	19.2649	0	0	19.2649	19.2649	19.2649	0	0	0	0	0	0	0	0	0	0	0	0	0	0	0	0	0	0
0	19.2649	0	0	0	19.2649	19.2649	19.2649	0	19.2649	0	0	0	0	0	0	0	0	0	0	0	0	0	0	0	19.2649	19.2649	19.2649	0	0	0	19.2649	0	0	19.2649	0	0	0	0	0	0	0	0	0	0	0	0	0	0	0
0	0	0	0	0	0	19.2649	19.2649	0	0	0	19.2649	0	0	0	0	0	0	0	0	0	0	0	0	0	0	0	0	0	0	19.2649	19.2649	19.2649	0	0	0	0	0	0	0	0	0	0	0	0	0	0	0	0	0
0	0	0	19.2649	0	0	38.5299	19.2649	19.2649	0	0	19.2649	19.2649	0	0	0	0	0	0	0	0	0	0	0	0	0	0	0	0	19.2649	0	0	0	0	0	0	0	0	0	0	0	0	0	0	0	0	0	0	0	0
0	19.2649	0	0	0	0	0	0	0	0	0	19.2649	0	0	0	0	0	0	0	0	0	0	0	0	0	0	0	0	0	0	0	0	19.2649	19.2649	0	0	0	0	0	0	0	0	0	0	0	0	0	0	0	0
19.2649	0	0	38.5299	0	0	19.2649	19.2649	0	0	0	38.5299	0	0	0	0	0	0	0	0	0	0	0	0	0	0	0	0	0	0	0	0	0	0	0	0	0	0	0	0	0	0	0	0	0	0	0	0	0	0
0	19.2649	19.2649	19.2649	0	0	0	19.2649	0	0	57.7948	19.2649	0	0	19.2649	0	0	0	0	0	0	0	0	0	0	0	0	0	0	0	0	0	0	0	0	0	0	0	0	0	0	0	0	0	0	0	0	0	0	0
0	0	19.2649	0	0	57.7948	19.2649	0	0	38.5299	0	0	0	19.2649	0	0	19.2649	0	0	0	0	0	0	0	0	0	0	0	0	0	0	0	0	0	0	0	0	0	0	0	0	0	0	0	0	0	0	0	0	0
19.2649	0	0	19.2649	19.2649	0	19.2649	0	0	19.2649	19.2649	0	0	19.2649	19.2649	0	0	0	19.2649	0	0	0	0	0	0	0	0	0	0	0	0	0	0	0	0	0	0	0	0	0	0	0	0	0	0	0	0	0	0	0
0	0	0	38.5299	0	19.2649	19.2649	19.2649	38.5299	0	19.2649	0	0	19.2649	0	38.5299	19.2649	0	0	19.2649	0	0	0	0	0	0	0	0	0	19.2649	0	0	0	0	0	0	0	0	0	0	0	0	0	0	0	0	0	0	0	0
19.2649	0	0	0	19.2649	38.5299	19.2649	19.2649	0	0	0	0	0	0	0	0	0	38.5299	0	0	0	0	0	0	0	0	19.2649	0	0	0	0	0	0	0	0	0	0	0	0	0	0	0	0	0	0	0	0	0	0	0
0	38.5299	0	0	19.2649	0	0	0	0	0	19.2649	0	0	38.5299	0	19.2649	19.2649	0	38.5299	19.2649	0	19.2649	0	0	0	0	0	38.5299	0	0	0	0	0	0	0	0	0	0	0	0	0	0	0	0	0	0	0	0	0	0
19.2649	0	0	38.5299	19.2649	19.2649	0	0	0	0	0	0	0	0	19.2649	0	0	19.2649	0	0	0	19.2649	19.2649	0	0	0	0	0	0	0	0	0	0	0	0	0	0	0	0	0	0	0	0	0	0	0	0	0	0	0
38.5299	19.2649	0	0	19.2649	0	0	0	0	19.2649	0	0	19.2649	0	0	38.5299	0	19.2649	19.2649	19.2649	38.5299	38.5299	0	19.2649	0	0	19.2649	0	19.2649	0	19.2649	0	0	0	0	0	0	0	0	0	0	0	0	0	0	0	0	0	0	0
19.2649	19.2649	0	19.2649	38.5299	19.2649	0	0	19.2649	0	0	19.2649	0	19.2649	0	0	0	38.5299	19.2649	0	0	19.2649	0	0	0	0	19.2649	0	0	0	0	0	0	0	0	0	0	0	0	0	0	0	0	0	0	0	0	0	0	0
[truncated: 112 more columns]

## Sheet: Fig.2e-0ns
0	0	0	0	0	19.3722	0	19.3722	0	0	0	0	19.3722	38.7444	19.3722	19.3722	0	0	38.7444	0	0	0	38.7444	0	38.7444	19.3722	0	38.7444	19.3722	0	19.3722	38.7444	0	0	0	0	0	0	0	19.3722	19.3722	19.3722	0	38.7444	19.3722	19.3722	0	19.3722	0	0
0	38.7444	0	0	0	0	19.3722	19.3722	0	0	0	19.3722	19.3722	0	0	0	0	0	0	0	19.3722	0	0	19.3722	19.3722	0	19.3722	38.7444	0	19.3722	19.3722	0	0	0	19.3722	0	38.7444	0	0	0	38.7444	0	58.1166	19.3722	19.3722	38.7444	38.7444	0	0	0
0	0	0	0	0	19.3722	0	0	0	19.3722	0	0	0	19.3722	0	38.7444	0	19.3722	19.3722	19.3722	0	0	0	19.3722	0	0	0	19.3722	0	19.3722	0	19.3722	0	0	19.3722	0	19.3722	19.3722	0	19.3722	19.3722	19.3722	0	0	19.3722	19.3722	19.3722	38.7444	0	19.3722
0	19.3722	0	0	0	0	0	0	19.3722	0	0	19.3722	0	0	0	0	19.3722	19.3722	0	0	0	19.3722	0	0	19.3722	19.3722	19.3722	0	0	0	38.7444	19.3722	38.7444	0	0	38.7444	0	0	0	38.7444	0	19.3722	0	0	19.3722	0	0	19.3722	19.3722	0
19.3722	0	0	19.3722	19.3722	0	38.7444	19.3722	0	19.3722	0	19.3722	19.3722	38.7444	0	38.7444	19.3722	19.3722	0	19.3722	0	19.3722	0	0	19.3722	0	0	19.3722	0	0	19.3722	19.3722	38.7444	0	19.3722	0	38.7444	0	0	0	19.3722	0	0	0	38.7444	19.3722	0	0	0	38.7444
19.3722	19.3722	0	38.7444	38.7444	0	19.3722	38.7444	0	0	0	19.3722	19.3722	0	19.3722	19.3722	19.3722	38.7444	0	0	0	0	19.3722	0	0	19.3722	38.7444	0	38.7444	0	0	19.3722	0	0	19.3722	0	0	19.3722	0	19.3722	0	19.3722	0	19.3722	0	19.3722	19.3722	19.3722	0	0
19.3722	0	0	0	77.4888	19.3722	19.3722	0	19.3722	0	19.3722	0	0	19.3722	0	0	0	0	0	0	0	0	0	0	19.3722	0	0	38.7444	0	0	19.3722	0	0	0	0	0	0	19.3722	0	19.3722	19.3722	0	0	19.3722	0	0	0	0	19.3722	0
0	0	0	19.3722	19.3722	0	58.1166	0	0	19.3722	0	0	19.3722	19.3722	19.3722	0	0	0	0	0	0	0	0	0	0	0	0	0	19.3722	0	19.3722	0	19.3722	0	19.3722	0	19.3722	0	19.3722	0	0	0	19.3722	0	0	0	19.3722	0	0	0
19.3722	0	19.3722	19.3722	0	0	19.3722	19.3722	0	0	0	19.3722	19.3722	0	0	0	0	0	19.3722	19.3722	0	0	19.3722	0	19.3722	0	0	0	0	19.3722	0	19.3722	0	0	19.3722	0	0	0	19.3722	19.3722	0	0	0	19.3722	0	0	0	19.3722	19.3722	0
0	0	19.3722	0	0	0	38.7444	19.3722	0	0	0	38.7444	0	0	0	0	0	0	0	0	19.3722	19.3722	0	0	0	19.3722	0	0	0	0	19.3722	0	0	19.3722	19.3722	38.7444	0	19.3722	0	0	0	0	38.7444	0	0	0	0	38.7444	0	19.3722
19.3722	19.3722	19.3722	0	19.3722	0	19.3722	0	19.3722	0	0	0	19.3722	0	0	19.3722	0	38.7444	0	0	0	19.3722	19.3722	19.3722	0	0	0	0	0	0	19.3722	0	0	19.3722	0	0	0	19.3722	0	19.3722	0	0	0	19.3722	19.3722	0	19.3722	19.3722	0	0
0	0	0	19.3722	19.3722	0	0	19.3722	38.7444	0	19.3722	0	0	19.3722	0	19.3722	0	19.3722	19.3722	0	19.3722	19.3722	38.7444	0	19.3722	19.3722	0	19.3722	0	0	0	0	0	0	0	19.3722	0	19.3722	19.3722	19.3722	19.3722	0	19.3722	0	0	0	38.7444	19.3722	19.3722	19.3722
0	19.3722	0	0	0	0	19.3722	19.3722	38.7444	0	19.3722	0	0	38.7444	0	0	19.3722	19.3722	0	0	19.3722	0	19.3722	38.7444	0	0	19.3722	19.3722	0	38.7444	0	0	38.7444	0	38.7444	0	19.3722	19.3722	19.3722	19.3722	0	19.3722	19.3722	19.3722	0	0	0	19.3722	0	0
0	19.3722	19.3722	0	0	0	0	0	19.3722	0	0	19.3722	19.3722	19.3722	0	0	0	0	0	38.7444	0	19.3722	19.3722	0	0	0	19.3722	38.7444	0	0	0	0	0	0	0	19.3722	19.3722	19.3722	19.3722	0	19.3722	19.3722	0	19.3722	19.3722	0	19.3722	19.3722	19.3722	0
0	0	0	0	19.3722	0	38.7444	0	0	19.3722	19.3722	0	19.3722	0	0	0	0	19.3722	38.7444	58.1166	19.3722	0	0	0	38.7444	19.3722	38.7444	0	38.7444	0	38.7444	38.7444	0	19.3722	38.7444	38.7444	0	38.7444	0	0	19.3722	0	38.7444	19.3722	0	19.3722	38.7444	0	0	0
0	19.3722	0	19.3722	19.3722	0	0	0	19.3722	0	19.3722	0	0	0	0	0	0	0	0	19.3722	0	0	0	0	0	0	0	38.7444	0	38.7444	0	0	0	0	0	19.3722	58.1166	0	38.7444	0	0	0	19.3722	0	38.7444	19.3722	38.7444	58.1166	0	0
58.1166	0	38.7444	0	0	0	0	0	0	0	0	19.3722	19.3722	0	0	0	19.3722	0	0	19.3722	19.3722	19.3722	0	38.7444	19.3722	0	19.3722	19.3722	0	0	0	0	0	19.3722	0	0	0	0	0	38.7444	38.7444	0	0	0	19.3722	19.3722	38.7444	38.7444	0	19.3722
0	58.1166	19.3722	0	0	38.7444	0	0	0	0	0	19.3722	0	0	0	0	0	58.1166	0	0	0	0	0	0	0	19.3722	0	38.7444	0	38.7444	38.7444	19.3722	0	38.7444	19.3722	0	0	0	38.7444	0	0	0	0	0	19.3722	19.3722	38.7444	19.3722	0	0
19.3722	19.3722	19.3722	19.3722	19.3722	19.3722	0	0	0	0	0	0	0	0	0	0	0	19.3722	0	58.1166	0	19.3722	0	0	0	19.3722	0	19.3722	0	0	19.3722	0	19.3722	19.3722	0	38.7444	19.3722	0	38.7444	0	0	38.7444	19.3722	0	0	0	0	19.3722	19.3722	0
0	19.3722	0	38.7444	0	0	0	0	0	0	19.3722	0	0	0	0	0	0	0	19.3722	0	38.7444	0	38.7444	19.3722	0	0	0	0	0	0	0	0	0	0	19.3722	0	19.3722	0	0	0	0	19.3722	19.3722	0	58.1166	19.3722	0	0	0	0
19.3722	19.3722	19.3722	38.7444	0	0	0	0	0	19.3722	19.3722	0	0	0	0	0	19.3722	0	19.3722	58.1166	19.3722	0	38.7444	19.3722	38.7444	0	0	0	19.3722	0	0	0	19.3722	19.3722	19.3722	0	38.7444	0	0	0	0	0	0	19.3722	0	0	19.3722	38.7444	0	0
0	19.3722	0	0	0	0	19.3722	0	0	19.3722	19.3722	0	0	0	0	0	0	38.7444	0	19.3722	19.3722	0	0	0	0	0	0	0	0	0	38.7444	19.3722	0	0	19.3722	0	0	19.3722	0	0	0	0	19.3722	19.3722	0	58.1166	0	0	0	0
0	0	0	19.3722	0	19.3722	0	0	19.3722	0	38.7444	0	19.3722	0	0	0	0	0	0	38.7444	38.7444	19.3722	19.3722	19.3722	0	0	0	0	19.3722	19.3722	19.3722	19.3722	19.3722	19.3722	38.7444	0	19.3722	0	0	0	19.3722	0	19.3722	19.3722	0	0	0	19.3722	0	0
19.3722	0	19.3722	0	19.3722	0	19.3722	58.1166	19.3722	58.1166	0	38.7444	38.7444	0	19.3722	0	0	19.3722	0	19.3722	0	0	19.3722	0	0	0	0	19.3722	0	19.3722	0	0	19.3722	0	19.3722	0	19.3722	58.1166	19.3722	19.3722	58.1166	19.3722	0	19.3722	0	38.7444	0	0	0	38.7444
0	0	0	19.3722	19.3722	38.7444	0	19.3722	38.7444	19.3722	0	0	19.3722	0	0	0	0	0	0	19.3722	77.4888	0	19.3722	0	0	0	19.3722	19.3722	0	0	19.3722	0	0	19.3722	0	58.1166	0	0	19.3722	19.3722	0	19.3722	0	0	0	0	38.7444	0	19.3722	0
19.3722	19.3722	0	19.3722	19.3722	0	0	38.7444	19.3722	19.3722	19.3722	0	0	19.3722	0	0	0	0	0	0	0	0	0	0	0	0	19.3722	0	0	0	0	19.3722	0	19.3722	0	19.3722	0	0	0	0	19.3722	19.3722	0	19.3722	38.7444	0	0	19.3722	0	0
0	0	19.3722	0	19.3722	19.3722	19.3722	19.3722	19.3722	38.7444	0	0	19.3722	0	0	58.1166	0	0	0	0	19.3722	19.3722	0	0	0	19.3722	19.3722	0	0	0	19.3722	0	0	0	19.3722	0	19.3722	0	19.3722	19.3722	19.3722	19.3722	38.7444	19.3722	0	19.3722	0	0	19.3722	19.3722
19.3722	0	19.3722	19.3722	38.7444	0	0	0	19.3722	0	19.3722	19.3722	19.3722	0	19.3722	0	58.1166	19.3722	0	0	0	0	0	0	19.3722	0	0	0	0	0	19.3722	19.3722	0	0	19.3722	0	0	38.7444	19.3722	0	38.7444	19.3722	0	19.3722	0	0	0	0	19.3722	0
0	0	0	19.3722	19.3722	0	0	0	38.7444	19.3722	38.7444	0	0	38.7444	0	19.3722	0	0	0	0	0	38.7444	0	19.3722	0	19.3722	0	19.3722	0	19.3722	0	0	19.3722	0	0	0	0	19.3722	0	0	19.3722	0	58.1166	38.7444	19.3722	0	19.3722	0	0	0
0	38.7444	0	0	19.3722	19.3722	19.3722	0	0	0	19.3722	0	19.3722	0	19.3722	19.3722	19.3722	38.7444	0	0	19.3722	19.3722	19.3722	19.3722	19.3722	0	38.7444	19.3722	0	0	0	0	0	0	19.3722	0	0	0	19.3722	19.3722	0	19.3722	0	0	19.3722	19.3722	0	19.3722	0	0
0	0	0	0	0	19.3722	0	19.3722	19.3722	0	19.3722	0	19.3722	0	19.3722	0	19.3722	19.3722	19.3722	0	0	19.3722	19.3722	0	0	19.3722	0	19.3722	0	0	19.3722	0	19.3722	0	19.3722	38.7444	0	38.7444	0	0	58.1166	0	0	38.7444	0	19.3722	0	0	0	0
0	0	38.7444	19.3722	38.7444	0	19.3722	19.3722	0	0	0	19.3722	19.3722	19.3722	0	0	19.3722	19.3722	0	19.3722	0	38.7444	0	38.7444	19.3722	0	0	0	19.3722	38.7444	0	0	0	19.3722	0	0	19.3722	19.3722	38.7444	0	0	19.3722	19.3722	0	19.3722	0	0	0	0	38.7444
0	0	0	0	19.3722	0	19.3722	19.3722	58.1166	19.3722	19.3722	0	19.3722	0	19.3722	19.3722	19.3722	19.3722	38.7444	38.7444	19.3722	0	0	0	0	38.7444	38.7444	19.3722	0	0	0	0	38.7444	0	19.3722	19.3722	0	19.3722	19.3722	19.3722	19.3722	0	19.3722	19.3722	0	0	0	0	0	19.3722
0	19.3722	0	19.3722	58.1166	0	19.3722	58.1166	19.3722	0	0	0	0	0	19.3722	38.7444	0	0	0	0	19.3722	19.3722	19.3722	19.3722	19.3722	38.7444	19.3722	0	58.1166	19.3722	0	19.3722	0	58.1166	19.3722	38.7444	0	38.7444	38.7444	0	19.3722	0	0	0	0	0	19.3722	19.3722	0	0
0	0	0	19.3722	38.7444	0	0	0	19.3722	0	0	0	0	19.3722	19.3722	19.3722	38.7444	19.3722	0	19.3722	19.3722	19.3722	0	0	38.7444	0	19.3722	19.3722	19.3722	19.3722	0	0	0	19.3722	0	19.3722	0	38.7444	0	19.3722	19.3722	0	0	0	0	0	0	38.7444	38.7444	19.3722
0	19.3722	19.3722	19.3722	38.7444	0	19.3722	19.3722	0	0	0	0	19.3722	0	0	19.3722	19.3722	0	38.7444	0	0	19.3722	0	0	0	0	0	19.3722	0	0	19.3722	58.1166	19.3722	19.3722	0	0	19.3722	0	19.3722	0	0	38.7444	0	19.3722	0	0	0	0	19.3722	0
19.3722	0	0	0	0	0	0	0	0	0	0	0	0	0	0	0	0	19.3722	19.3722	58.1166	19.3722	19.3722	0	58.1166	19.3722	19.3722	0	19.3722	19.3722	0	38.7444	38.7444	0	0	38.7444	19.3722	19.3722	19.3722	0	0	0	19.3722	0	19.3722	19.3722	0	0	0	38.7444	0
0	38.7444	0	0	0	19.3722	0	0	0	0	0	19.3722	0	0	0	0	0	0	0	19.3722	0	58.1166	58.1166	0	19.3722	0	38.7444	19.3722	0	0	19.3722	0	38.7444	0	19.3722	0	0	0	0	19.3722	0	0	19.3722	19.3722	0	0	19.3722	19.3722	19.3722	0
0	0	19.3722	0	0	0	0	19.3722	0	19.3722	19.3722	19.3722	19.3722	19.3722	0	19.3722	58.1166	19.3722	19.3722	19.3722	0	19.3722	0	0	0	0	19.3722	0	38.7444	38.7444	0	0	0	19.3722	0	0	19.3722	0	19.3722	0	38.7444	19.3722	0	19.3722	0	0	19.3722	0	19.3722	19.3722
19.3722	19.3722	58.1166	0	19.3722	0	0	19.3722	19.3722	0	38.7444	0	19.3722	0	0	38.7444	0	19.3722	19.3722	0	19.3722	0	38.7444	0	0	0	19.3722	0	19.3722	58.1166	38.7444	0	0	0	0	0	0	19.3722	0	0	77.4888	19.3722	19.3722	0	0	0	0	19.3722	0	19.3722
0	0	19.3722	0	0	38.7444	0	0	38.7444	0	38.7444	19.3722	0	0	0	0	0	38.7444	0	0	58.1166	19.3722	0	19.3722	19.3722	0	19.3722	19.3722	19.3722	19.3722	0	0	38.7444	0	0	0	0	0	0	0	0	19.3722	19.3722	0	19.3722	19.3722	0	0	19.3722	0
58.1166	58.1166	0	0	0	19.3722	19.3722	58.1166	0	58.1166	19.3722	19.3722	0	0	0	38.7444	0	0	19.3722	38.7444	19.3722	19.3722	19.3722	0	0	0	0	0	19.3722	0	19.3722	19.3722	0	0	19.3722	19.3722	0	0	19.3722	38.7444	0	58.1166	19.3722	19.3722	0	0	19.3722	0	19.3722	19.3722
38.7444	0	38.7444	0	58.1166	0	0	0	38.7444	38.7444	19.3722	0	38.7444	0	0	0	0	38.7444	0	0	58.1166	0	19.3722	0	0	0	0	19.3722	0	0	0	0	0	38.7444	0	19.3722	0	0	19.3722	19.3722	0	0	19.3722	19.3722	0	0	19.3722	19.3722	0	0
19.3722	0	38.7444	19.3722	0	19.3722	0	19.3722	0	0	19.3722	0	19.3722	38.7444	0	0	0	19.3722	0	0	0	0	0	0	0	0	0	0	0	19.3722	0	0	0	0	0	19.3722	0	19.3722	38.7444	0	0	0	0	19.3722	0	0	0	0	0	38.7444
0	0	0	0	0	0	0	19.3722	0	58.1166	38.7444	0	19.3722	0	0	0	0	0	0	0	0	19.3722	0	0	0	0	0	0	19.3722	0	19.3722	0	58.1166	0	0	0	38.7444	0	19.3722	19.3722	0	0	0	19.3722	0	0	19.3722	0	19.3722	0
19.3722	19.3722	0	0	0	0	19.3722	19.3722	19.3722	19.3722	0	19.3722	0	19.3722	0	0	19.3722	0	0	0	0	0	0	0	0	0	0	0	0	0	19.3722	19.3722	0	19.3722	0	19.3722	38.7444	0	0	0	0	0	19.3722	0	19.3722	0	0	0	0	0
19.3722	38.7444	0	38.7444	0	0	0	0	0	19.3722	0	19.3722	0	19.3722	19.3722	19.3722	0	0	19.3722	0	19.3722	0	0	0	19.3722	0	0	0	0	19.3722	0	0	19.3722	0	19.3722	38.7444	19.3722	0	38.7444	0	19.3722	19.3722	0	0	19.3722	0	19.3722	0	38.7444	0
38.7444	38.7444	0	19.3722	0	0	0	0	0	38.7444	0	0	0	19.3722	19.3722	0	58.1166	0	38.7444	0	19.3722	0	19.3722	0	19.3722	38.7444	19.3722	0	0	0	0	19.3722	38.7444	19.3722	38.7444	38.7444	19.3722	19.3722	19.3722	0	0	19.3722	19.3722	0	0	0	0	0	0	0
19.3722	0	0	38.7444	0	38.7444	19.3722	0	19.3722	38.7444	0	19.3722	38.7444	0	19.3722	38.7444	0	19.3722	0	38.7444	0	19.3722	0	0	0	0	0	0	19.3722	19.3722	0	0	19.3722	19.3722	0	19.3722	38.7444	0	38.7444	0	38.7444	0	0	0	0	0	19.3722	0	19.3722	38.7444
38.7444	0	19.3722	19.3722	19.3722	19.3722	0	19.3722	0	0	19.3722	0	0	38.7444	0	0	0	38.7444	19.3722	19.3722	0	38.7444	19.3722	38.7444	38.7444	0	0	38.7444	58.1166	38.7444	19.3722	0	0	0	19.3722	0	19.3722	19.3722	0	0	0	0	0	0	0	0	19.3722	0	19.3722	0
0	19.3722	0	38.7444	0	19.3722	19.3722	0	38.7444	19.3722	19.3722	19.3722	38.7444	0	19.3722	19.3722	0	19.3722	19.3722	0	19.3722	38.7444	19.3722	0	19.3722	19.3722	19.3722	19.3722	0	19.3722	0	0	19.3722	19.3722	0	19.3722	0	0	19.3722	0	19.3722	19.3722	19.3722	0	0	19.3722	0	0	0	19.3722
19.3722	19.3722	19.3722	19.3722	19.3722	19.3722	19.3722	19.3722	19.3722	38.7444	0	0	0	0	0	19.3722	38.7444	19.3722	19.3722	0	0	0	0	0	19.3722	38.7444	19.3722	0	19.3722	0	19.3722	19.3722	0	0	19.3722	0	0	0	0	0	0	0	0	0	0	19.3722	0	0	0	0
19.3722	0	19.3722	0	38.7444	19.3722	0	19.3722	0	0	0	0	0	0	19.3722	0	0	0	38.7444	0	0	19.3722	0	0	0	0	0	19.3722	0	19.3722	0	19.3722	38.7444	0	0	19.3722	19.3722	19.3722	0	0	0	19.3722	0	0	0	0	0	0	0	0
0	38.7444	0	0	0	0	0	58.1166	38.7444	19.3722	0	0	0	0	0	0	19.3722	0	0	0	19.3722	0	19.3722	0	19.3722	19.3722	0	19.3722	0	38.7444	0	0	19.3722	0	38.7444	0	0	19.3722	19.3722	0	19.3722	0	19.3722	0	0	19.3722	0	0	0	0
19.3722	19.3722	0	38.7444	0	0	0	19.3722	38.7444	0	19.3722	19.3722	0	0	0	0	38.7444	0	19.3722	0	0	0	0	19.3722	0	19.3722	0	0	38.7444	19.3722	58.1166	0	38.7444	0	0	77.4888	0	19.3722	19.3722	0	0	0	0	0	19.3722	0	0	0	0	0
19.3722	19.3722	0	0	0	19.3722	0	19.3722	19.3722	19.3722	0	19.3722	0	38.7444	0	19.3722	19.3722	0	19.3722	19.3722	19.3722	19.3722	0	0	0	0	0	19.3722	0	0	38.7444	19.3722	38.7444	0	19.3722	0	19.3722	19.3722	19.3722	19.3722	38.7444	0	0	19.3722	38.7444	0	38.7444	0	0	0
0	19.3722	0	58.1166	0	0	0	0	0	0	0	38.7444	0	0	0	19.3722	38.7444	0	19.3722	0	0	19.3722	38.7444	0	19.3722	19.3722	58.1166	0	0	19.3722	0	0	0	0	0	38.7444	77.4888	0	0	0	0	0	0	58.1166	19.3722	0	0	0	0	0
38.7444	19.3722	19.3722	0	19.3722	0	0	19.3722	19.3722	0	0	0	19.3722	38.7444	0	19.3722	0	19.3722	0	19.3722	0	0	0	19.3722	0	0	0	19.3722	0	19.3722	0	19.3722	19.3722	38.7444	0	0	0	19.3722	19.3722	19.3722	0	38.7444	0	0	0	58.1166	0	0	19.3722	19.3722
19.3722	19.3722	38.7444	0	0	0	0	0	19.3722	0	38.7444	19.3722	0	19.3722	0	0	19.3722	19.3722	0	19.3722	19.3722	0	0	0	19.3722	58.1166	0	38.7444	0	19.3722	19.3722	38.7444	0	19.3722	19.3722	19.3722	0	19.3722	0	19.3722	19.3722	0	19.3722	19.3722	19.3722	19.3722	19.3722	0	19.3722	0
0	38.7444	0	38.7444	38.7444	19.3722	19.3722	0	0	19.3722	0	19.3722	58.1166	0	0	19.3722	19.3722	0	0	19.3722	0	0	0	19.3722	38.7444	0	0	19.3722	0	19.3722	38.7444	19.3722	19.3722	0	0	19.3722	0	0	38.7444	0	38.7444	0	19.3722	38.7444	0	0	38.7444	19.3722	0	19.3722
19.3722	38.7444	19.3722	38.7444	0	0	0	0	0	0	0	0	0	19.3722	0	0	19.3722	0	0	19.3722	19.3722	0	0	0	0	38.7444	19.3722	0	19.3722	19.3722	19.3722	0	19.3722	0	0	0	19.3722	19.3722	0	0	0	0	0	0	19.3722	0	19.3722	58.1166	0	19.3722
19.3722	0	0	0	0	0	0	0	38.7444	0	0	38.7444	0	0	0	19.3722	19.3722	0	0	0	0	0	19.3722	0	38.7444	19.3722	0	0	0	58.1166	19.3722	0	0	0	19.3722	19.3722	0	19.3722	0	19.3722	0	0	0	0	0	19.3722	0	19.3722	0	0
0	0	0	0	0	0	0	19.3722	19.3722	19.3722	0	19.3722	0	19.3722	0	0	19.3722	38.7444	0	19.3722	0	0	38.7444	38.7444	19.3722	0	0	0	0	19.3722	0	0	19.3722	0	19.3722	0	0	0	0	0	0	19.3722	0	0	0	0	0	0	19.3722	38.7444
0	0	0	19.3722	0	38.7444	0	0	0	19.3722	19.3722	0	0	19.3722	0	0	0	0	0	0	19.3722	0	19.3722	0	38.7444	19.3722	19.3722	19.3722	19.3722	0	19.3722	19.3722	0	0	0	19.3722	19.3722	0	19.3722	0	0	0	19.3722	19.3722	0	0	0	0	19.3722	19.3722
19.3722	19.3722	19.3722	0	0	0	19.3722	0	0	0	0	19.3722	0	0	0	0	0	0	0	19.3722	19.3722	0	0	0	19.3722	0	19.3722	0	0	19.3722	0	0	19.3722	0	0	38.7444	0	0	19.3722	19.3722	0	19.3722	19.3722	0	0	19.3722	0	19.3722	0	19.3722
0	19.3722	19.3722	0	19.3722	0	0	0	19.3722	0	0	19.3722	19.3722	0	0	0	77.4888	19.3722	0	19.3722	58.1166	0	19.3722	19.3722	0	19.3722	38.7444	0	38.7444	0	0	58.1166	0	38.7444	19.3722	0	0	19.3722	38.7444	0	0	0	19.3722	19.3722	19.3722	0	19.3722	0	19.3722	38.7444
0	0	0	0	0	0	19.3722	19.3722	19.3722	0	19.3722	0	0	0	19.3722	0	0	0	58.1166	38.7444	0	0	0	19.3722	19.3722	19.3722	0	38.7444	19.3722	19.3722	0	19.3722	38.7444	19.3722	0	0	19.3722	0	0	19.3722	19.3722	0	58.1166	0	19.3722	19.3722	0	38.7444	0	0
0	0	0	0	19.3722	0	19.3722	19.3722	38.7444	38.7444	19.3722	0	19.3722	19.3722	19.3722	0	0	0	0	0	0	38.7444	19.3722	19.3722	0	0	0	0	0	19.3722	19.3722	0	19.3722	0	0	38.7444	0	0	19.3722	19.3722	19.3722	58.1166	0	19.3722	19.3722	19.3722	0	0	0	19.3722
19.3722	0	19.3722	0	19.3722	0	58.1166	0	19.3722	0	19.3722	0	0	0	19.3722	0	19.3722	0	38.7444	19.3722	0	0	0	0	0	0	0	19.3722	19.3722	19.3722	0	38.7444	58.1166	0	0	0	0	0	19.3722	19.3722	0	38.7444	0	0	19.3722	19.3722	38.7444	0	0	19.3722
0	0	0	0	38.7444	0	19.3722	0	0	19.3722	0	0	0	0	0	19.3722	19.3722	0	19.3722	19.3722	0	0	0	0	0	0	0	19.3722	19.3722	0	19.3722	0	0	19.3722	19.3722	0	0	0	0	38.7444	0	38.7444	0	19.3722	0	0	0	0	0	0
0	0	19.3722	0	0	0	0	0	0	0	0	19.3722	0	0	0	19.3722	0	0	38.7444	19.3722	0	0	0	0	19.3722	0	0	19.3722	0	38.7444	38.7444	19.3722	38.7444	0	19.3722	19.3722	0	0	0	19.3722	0	77.4888	19.3722	38.7444	0	19.3722	19.3722	19.3722	0	0
0	0	0	38.7444	0	0	58.1166	0	19.3722	19.3722	0	0	0	0	19.3722	0	0	0	0	0	0	19.3722	19.3722	0	0	0	19.3722	0	19.3722	0	0	19.3722	0	38.7444	0	0	0	0	0	38.7444	0	19.3722	0	19.3722	0	19.3722	0	0	0	0
0	0	38.7444	19.3722	0	0	0	0	19.3722	0	38.7444	0	0	0	0	0	0	0	38.7444	0	0	38.7444	0	19.3722	0	0	38.7444	0	0	19.3722	38.7444	0	0	0	0	0	0	0	0	0	0	19.3722	19.3722	0	0	0	0	0	0	0
0	38.7444	58.1166	0	0	0	0	0	0	19.3722	0	0	19.3722	0	19.3722	0	0	0	19.3722	38.7444	0	0	38.7444	0	19.3722	19.3722	19.3722	0	0	19.3722	0	19.3722	0	19.3722	38.7444	0	0	0	0	0	0	0	0	0	0	0	0	0	19.3722	0
19.3722	0	0	58.1166	19.3722	19.3722	0	0	0	0	19.3722	0	0	58.1166	19.3722	0	0	0	19.3722	0	19.3722	0	0	38.7444	19.3722	19.3722	19.3722	0	19.3722	0	19.3722	0	0	0	0	0	0	19.3722	0	19.3722	19.3722	0	19.3722	0	0	0	19.3722	0	38.7444	19.3722
19.3722	0	19.3722	0	38.7444	0	19.3722	0	19.3722	0	0	38.7444	19.3722	0	38.7444	0	0	0	19.3722	0	19.3722	0	0	19.3722	19.3722	0	19.3722	0	0	0	19.3722	0	0	38.7444	0	19.3722	19.3722	0	19.3722	0	38.7444	0	19.3722	0	0	0	19.3722	0	58.1166	38.7444
19.3722	19.3722	58.1166	19.3722	19.3722	38.7444	0	0	19.3722	0	38.7444	0	19.3722	19.3722	19.3722	0	58.1166	19.3722	19.3722	0	0	19.3722	0	0	0	19.3722	19.3722	0	19.3722	0	19.3722	0	19.3722	19.3722	19.3722	0	19.3722	19.3722	0	19.3722	0	0	0	0	0	0	0	19.3722	0	19.3722
58.1166	0	19.3722	19.3722	0	0	0	19.3722	0	0	19.3722	38.7444	0	19.3722	0	58.1166	58.1166	0	0	0	19.3722	0	38.7444	0	0	0	0	19.3722	0	0	19.3722	0	19.3722	0	0	19.3722	0	0	0	19.3722	19.3722	0	0	0	0	19.3722	38.7444	0	19.3722	19.3722
19.3722	0	19.3722	0	0	0	0	0	0	0	0	19.3722	38.7444	0	38.7444	0	19.3722	19.3722	19.3722	0	0	0	0	19.3722	0	0	0	19.3722	19.3722	0	38.7444	0	0	19.3722	0	19.3722	0	38.7444	38.7444	0	58.1166	19.3722	19.3722	0	0	19.3722	0	19.3722	38.7444	19.3722
38.7444	0	38.7444	19.3722	0	0	0	0	0	0	19.3722	0	19.3722	38.7444	0	19.3722	19.3722	0	0	0	19.3722	19.3722	0	19.3722	0	0	0	19.3722	38.7444	19.3722	19.3722	0	0	19.3722	19.3722	0	19.3722	19.3722	0	58.1166	0	0	19.3722	0	19.3722	0	19.3722	19.3722	0	0
38.7444	19.3722	0	38.7444	0	38.7444	0	0	0	0	19.3722	0	0	0	0	19.3722	0	0	38.7444	0	0	0	38.7444	0	19.3722	0	0	0	0	0	0	19.3722	0	19.3722	19.3722	0	0	19.3722	0	38.7444	0	0	0	0	0	0	19.3722	0	0	19.3722
0	0	0	0	0	0	0	0	19.3722	0	19.3722	0	0	0	58.1166	0	0	0	19.3722	19.3722	19.3722	0	19.3722	0	0	19.3722	0	19.3722	0	0	0	0	0	38.7444	0	0	0	19.3722	0	0	38.7444	38.7444	19.3722	0	0	0	19.3722	38.7444	0	0
0	19.3722	38.7444	0	19.3722	38.7444	38.7444	0	19.3722	0	19.3722	0	0	19.3722	0	0	19.3722	19.3722	0	0	0	19.3722	0	38.7444	19.3722	19.3722	0	19.3722	0	0	38.7444	19.3722	38.7444	0	19.3722	0	0	0	38.7444	19.3722	19.3722	0	0	19.3722	0	0	0	0	0	0
19.3722	19.3722	77.4888	0	38.7444	0	38.7444	0	19.3722	0	38.7444	0	0	0	19.3722	0	19.3722	0	19.3722	0	0	0	0	0	0	0	19.3722	0	0	0	19.3722	19.3722	19.3722	19.3722	19.3722	0	0	38.7444	19.3722	38.7444	0	19.3722	0	19.3722	0	0	0	0	0	0
19.3722	0	38.7444	19.3722	38.7444	38.7444	19.3722	19.3722	19.3722	38.7444	19.3722	38.7444	19.3722	19.3722	0	0	19.3722	38.7444	0	19.3722	19.3722	19.3722	19.3722	38.7444	0	19.3722	0	0	0	19.3722	0	19.3722	0	19.3722	19.3722	0	0	0	19.3722	0	0	0	19.3722	0	0	19.3722	0	0	0	0
19.3722	0	19.3722	19.3722	0	0	0	38.7444	0	0	0	0	0	0	0	19.3722	38.7444	0	19.3722	0	19.3722	0	0	19.3722	0	0	0	0	0	19.3722	0	0	0	58.1166	38.7444	19.3722	0	0	0	19.3722	19.3722	19.3722	0	19.3722	0	38.7444	0	0	0	19.3722
0	19.3722	19.3722	0	19.3722	0	19.3722	38.7444	0	0	19.3722	19.3722	19.3722	0	38.7444	58.1166	19.3722	19.3722	0	19.3722	0	0	19.3722	19.3722	0	0	0	0	19.3722	0	19.3722	38.7444	0	19.3722	19.3722	0	0	0	0	19.3722	19.3722	19.3722	0	38.7444	0	0	19.3722	0	0	0
38.7444	19.3722	0	0	58.1166	0	19.3722	0	19.3722	0	0	19.3722	0	0	19.3722	0	0	0	38.7444	19.3722	19.3722	0	0	0	0	38.7444	0	19.3722	0	19.3722	38.7444	0	38.7444	0	0	0	0	0	0	0	0	19.3722	0	0	0	0	0	0	19.3722	19.3722
0	0	0	58.1166	0	19.3722	19.3722	0	19.3722	0	0	19.3722	0	0	0	0	0	19.3722	0	19.3722	19.3722	19.3722	0	0	19.3722	0	0	0	19.3722	19.3722	0	0	19.3722	19.3722	0	19.3722	19.3722	0	19.3722	0	0	19.3722	19.3722	19.3722	19.3722	19.3722	0	0	0	19.3722
0	0	0	0	0	19.3722	0	0	0	0	0	19.3722	0	38.7444	0	0	0	38.7444	0	0	0	38.7444	0	0	0	19.3722	38.7444	19.3722	0	19.3722	19.3722	0	19.3722	0	0	0	38.7444	19.3722	0	19.3722	19.3722	19.3722	0	38.7444	0	0	0	0	0	0
0	0	0	0	0	0	0	0	0	0	0	0	19.3722	0	19.3722	0	0	19.3722	0	0	0	0	19.3722	0	19.3722	19.3722	0	19.3722	0	38.7444	0	19.3722	0	0	38.7444	0	0	19.3722	0	19.3722	0	19.3722	0	0	0	0	19.3722	0	19.3722	0
19.3722	19.3722	0	19.3722	0	19.3722	0	0	0	0	0	19.3722	0	38.7444	0	0	0	0	19.3722	0	0	19.3722	0	38.7444	0	19.3722	0	19.3722	0	0	19.3722	19.3722	0	19.3722	0	0	19.3722	0	0	0	19.3722	0	0	0	0	0	0	19.3722	38.7444	19.3722
0	38.7444	0	19.3722	19.3722	19.3722	0	19.3722	38.7444	19.3722	19.3722	19.3722	19.3722	19.3722	19.3722	19.3722	0	0	0	0	38.7444	0	0	19.3722	0	0	0	19.3722	38.7444	19.3722	0	0	0	0	38.7444	19.3722	0	0	58.1166	0	0	19.3722	19.3722	0	19.3722	0	0	19.3722	0	0
19.3722	19.3722	19.3722	19.3722	0	0	0	0	19.3722	19.3722	19.3722	19.3722	19.3722	19.3722	0	19.3722	19.3722	0	0	0	19.3722	38.7444	0	0	0	0	0	0	19.3722	0	0	19.3722	19.3722	58.1166	0	19.3722	19.3722	58.1166	0	0	38.7444	19.3722	0	19.3722	0	38.7444	19.3722	38.7444	0	19.3722
0	0	19.3722	0	38.7444	0	19.3722	0	0	19.3722	19.3722	19.3722	0	19.3722	38.7444	0	19.3722	38.7444	0	38.7444	38.7444	38.7444	0	38.7444	0	0	0	0	0	0	0	0	0	0	0	0	0	19.3722	38.7444	0	19.3722	0	0	0	0	19.3722	0	38.7444	38.7444	0
0	58.1166	0	19.3722	0	0	19.3722	0	0	19.3722	19.3722	19.3722	38.7444	19.3722	0	0	0	0	0	19.3722	19.3722	19.3722	0	0	0	0	19.3722	19.3722	0	0	0	0	19.3722	0	0	0	19.3722	19.3722	0	0	0	0	0	0	19.3722	19.3722	0	0	38.7444	38.7444
0	19.3722	19.3722	77.4888	0	19.3722	0	19.3722	0	19.3722	0	19.3722	0	0	19.3722	38.7444	19.3722	19.3722	19.3722	0	19.3722	38.7444	38.7444	0	19.3722	19.3722	19.3722	0	0	0	0	0	0	0	0	0	19.3722	0	38.7444	19.3722	0	19.3722	19.3722	0	19.3722	0	0	19.3722	38.7444	0
38.7444	0	19.3722	19.3722	19.3722	19.3722	0	0	19.3722	38.7444	19.3722	0	19.3722	0	0	0	0	19.3722	0	0	38.7444	19.3722	0	0	0	0	0	0	0	0	0	0	19.3722	19.3722	19.3722	0	19.3722	0	19.3722	0	19.3722	19.3722	0	0	19.3722	0	0	0	38.7444	19.3722
19.3722	38.7444	19.3722	0	0	19.3722	0	0	0	0	0	0	19.3722	0	0	19.3722	0	0	38.7444	19.3722	19.3722	0	58.1166	0	19.3722	19.3722	0	19.3722	0	0	0	0	0	19.3722	19.3722	0	0	0	19.3722	19.3722	0	0	19.3722	0	0	0	19.3722	0	0	19.3722
19.3722	19.3722	0	19.3722	0	19.3722	19.3722	19.3722	38.7444	19.3722	0	0	0	19.3722	38.7444	0	0	19.3722	0	0	0	38.7444	0	0	0	0	0	0	0	0	19.3722	19.3722	0	0	0	0	0	0	0	19.3722	0	19.3722	0	0	19.3722	0	0	0	0	19.3722
19.3722	0	58.1166	0	0	19.3722	0	0	19.3722	0	19.3722	38.7444	0	19.3722	0	0	0	0	19.3722	0	0	19.3722	38.7444	19.3722	0	0	0	38.7444	0	0	0	0	0	19.3722	19.3722	38.7444	0	19.3722	19.3722	19.3722	19.3722	0	19.3722	19.3722	0	0	19.3722	0	0	0
0	0	38.7444	0	19.3722	19.3722	38.7444	0	0	38.7444	0	0	0	19.3722	19.3722	0	19.3722	0	0	19.3722	0	0	0	0	0	0	0	0	19.3722	19.3722	58.1166	19.3722	0	0	38.7444	0	19.3722	0	0	38.7444	0	0	19.3722	19.3722	19.3722	19.3722	0	0	0	0
0	0	0	38.7444	0	38.7444	19.3722	0	19.3722	19.3722	0	38.7444	19.3722	0	0	19.3722	0	19.3722	19.3722	0	0	19.3722	0	0	38.7444	19.3722	19.3722	0	0	19.3722	0	19.3722	19.3722	19.3722	19.3722	0	0	19.3722	0	19.3722	19.3722	0	0	19.3722	19.3722	0	0	0	19.3722	0
0	0	19.3722	19.3722	19.3722	19.3722	19.3722	38.7444	19.3722	38.7444	38.7444	38.7444	19.3722	58.1166	0	19.3722	0	19.3722	0	19.3722	19.3722	0	19.3722	0	0	0	19.3722	0	0	19.3722	0	19.3722	19.3722	19.3722	38.7444	0	0	19.3722	0	0	19.3722	0	19.3722	19.3722	0	19.3722	19.3722	19.3722	19.3722	19.3722
0	19.3722	0	38.7444	19.3722	0	0	0	0	19.3722	0	19.3722	19.3722	19.3722	0	19.3722	0	0	0	0	0	19.3722	19.3722	0	19.3722	19.3722	19.3722	0	0	19.3722	0	38.7444	19.3722	19.3722	0	0	38.7444	38.7444	19.3722	19.3722	0	38.7444	0	19.3722	0	0	0	0	0	0
0	0	0	0	19.3722	0	0	19.3722	38.7444	0	0	38.7444	0	19.3722	0	0	19.3722	0	0	0	0	19.3722	19.3722	19.3722	0	0	19.3722	19.3722	0	0	0	0	38.7444	19.3722	0	0	19.3722	0	0	38.7444	0	19.3722	19.3722	0	0	19.3722	0	0	0	19.3722
19.3722	58.1166	0	58.1166	19.3722	0	19.3722	0	0	19.3722	0	0	0	0	0	0	0	0	0	0	0	0	0	0	0	19.3722	19.3722	0	19.3722	0	0	0	0	0	19.3722	38.7444	0	0	19.3722	0	0	0	0	0	0	0	0	0	0	19.3722
0	0	0	19.3722	19.3722	0	19.3722	19.3722	0	0	0	0	0	19.3722	0	0	0	19.3722	0	0	0	19.3722	19.3722	0	0	0	0	0	0	0	58.1166	19.3722	0	19.3722	0	0	0	0	0	38.7444	0	19.3722	0	19.3722	0	38.7444	0	0	0	0
19.3722	0	38.7444	38.7444	0	0	0	0	0	0	19.3722	19.3722	0	0	0	19.3722	0	0	0	38.7444	0	0	19.3722	19.3722	19.3722	0	0	19.3722	0	0	0	0	0	0	19.3722	0	0	19.3722	19.3722	0	0	0	0	0	0	0	0	0	0	19.3722
0	19.3722	19.3722	19.3722	19.3722	0	19.3722	0	0	0	0	19.3722	0	19.3722	0	0	19.3722	0	19.3722	0	0	0	0	19.3722	0	0	0	19.3722	0	0	58.1166	0	0	38.7444	19.3722	0	19.3722	19.3722	19.3722	0	38.7444	0	19.3722	19.3722	0	0	0	19.3722	0	19.3722
19.3722	38.7444	19.3722	0	0	19.3722	0	0	0	0	19.3722	19.3722	19.3722	0	0	19.3722	19.3722	19.3722	19.3722	19.3722	19.3722	0	0	0	19.3722	0	0	0	19.3722	0	0	0	38.7444	0	0	0	19.3722	0	0	0	0	38.7444	19.3722	0	0	0	19.3722	19.3722	0	0
0	19.3722	38.7444	0	58.1166	0	58.1166	19.3722	0	0	19.3722	0	0	19.3722	19.3722	19.3722	19.3722	19.3722	19.3722	0	0	0	0	0	0	0	0	19.3722	19.3722	19.3722	19.3722	19.3722	0	0	38.7444	19.3722	0	0	19.3722	0	38.7444	19.3722	38.7444	0	19.3722	0	19.3722	0	19.3722	0
19.3722	19.3722	58.1166	0	19.3722	0	0	0	0	19.3722	19.3722	19.3722	0	0	0	0	0	0	19.3722	19.3722	19.3722	19.3722	19.3722	0	0	0	0	0	0	19.3722	0	0	19.3722	0	0	38.7444	0	0	19.3722	0	0	0	0	0	19.3722	0	0	0	0	0
0	19.3722	0	0	58.1166	0	0	0	19.3722	0	0	0	0	0	19.3722	0	0	38.7444	19.3722	0	38.7444	0	0	0	0	0	0	0	0	0	0	0	19.3722	0	19.3722	0	0	0	19.3722	0	19.3722	0	19.3722	38.7444	0	0	0	19.3722	19.3722	19.3722
0	38.7444	0	19.3722	0	19.3722	19.3722	0	0	19.3722	0	19.3722	0	19.3722	0	19.3722	0	0	0	19.3722	0	19.3722	19.3722	0	19.3722	0	0	0	0	0	0	0	0	19.3722	0	0	0	0	38.7444	0	0	0	0	19.3722	19.3722	0	0	19.3722	0	19.3722
0	19.3722	0	19.3722	0	19.3722	0	0	19.3722	19.3722	0	0	19.3722	19.3722	0	0	0	19.3722	0	0	0	0	0	19.3722	0	0	0	0	19.3722	38.7444	0	0	19.3722	0	0	0	19.3722	0	19.3722	0	0	19.3722	19.3722	0	0	0	0	0	0	19.3722
0	0	38.7444	0	19.3722	0	0	38.7444	0	0	19.3722	19.3722	38.7444	0	19.3722	19.3722	0	0	19.3722	0	0	19.3722	38.7444	0	0	38.7444	19.3722	0	19.3722	0	0	0	0	0	19.3722	0	19.3722	0	0	0	0	0	0	19.3722	0	38.7444	0	0	0	0
0	0	0	0	0	0	0	19.3722	19.3722	0	0	0	19.3722	0	0	19.3722	19.3722	0	0	19.3722	0	0	19.3722	19.3722	0	19.3722	0	0	0	0	0	19.3722	0	0	0	19.3722	0	38.7444	0	19.3722	0	0	0	0	0	0	0	0	0	19.3722
19.3722	0	58.1166	19.3722	0	0	0	19.3722	0	0	19.3722	0	19.3722	0	19.3722	19.3722	0	19.3722	0	0	19.3722	19.3722	0	0	0	0	0	38.7444	0	0	0	19.3722	0	19.3722	19.3722	19.3722	19.3722	19.3722	0	0	0	0	0	0	0	0	0	19.3722	0	0
19.3722	38.7444	0	0	38.7444	19.3722	19.3722	0	0	0	19.3722	19.3722	0	19.3722	0	19.3722	0	0	0	19.3722	0	0	0	0	19.3722	0	0	0	19.3722	0	19.3722	0	19.3722	19.3722	19.3722	0	19.3722	0	0	0	0	0	0	0	0	0	0	0	0	0
0	19.3722	0	19.3722	19.3722	19.3722	19.3722	0	0	19.3722	19.3722	0	38.7444	0	19.3722	38.7444	19.3722	19.3722	0	0	0	0	0	19.3722	0	19.3722	19.3722	19.3722	0	0	19.3722	0	38.7444	19.3722	19.3722	19.3722	19.3722	0	0	0	0	0	0	0	19.3722	0	0	19.3722	38.7444	19.3722
0	19.3722	19.3722	0	19.3722	0	0	38.7444	0	0	0	0	19.3722	19.3722	38.7444	0	0	0	0	0	0	19.3722	0	0	19.3722	19.3722	0	0	19.3722	0	0	0	19.3722	19.3722	19.3722	0	38.7444	0	19.3722	0	0	0	0	38.7444	38.7444	0	19.3722	0	0	0
19.3722	19.3722	38.7444	19.3722	0	0	19.3722	0	0	0	0	0	0	0	0	19.3722	0	38.7444	0	0	0	0	19.3722	0	0	19.3722	0	38.7444	0	0	0	0	0	19.3722	38.7444	0	19.3722	0	0	19.3722	19.3722	0	0	0	19.3722	0	19.3722	19.3722	0	19.3722
19.3722	38.7444	38.7444	0	19.3722	0	19.3722	19.3722	0	0	38.7444	0	0	19.3722	0	19.3722	0	19.3722	0	0	0	0	0	0	0	0	0	0	0	19.3722	0	0	19.3722	0	38.7444	19.3722	0	0	0	0	0	0	0	19.3722	0	0	0	19.3722	0	0
0	19.3722	0	0	19.3722	0	19.3722	0	0	0	0	0	0	19.3722	19.3722	19.3722	0	0	0	0	0	0	19.3722	0	0	19.3722	19.3722	0	0	19.3722	0	19.3722	0	19.3722	0	19.3722	38.7444	0	19.3722	19.3722	0	38.7444	0	0	19.3722	19.3722	19.3722	0	0	0
0	0	19.3722	0	0	0	0	0	0	0	0	0	0	0	0	0	0	19.3722	0	0	0	0	0	0	19.3722	0	19.3722	0	19.3722	0	0	0	0	0	0	0	0	0	0	0	0	0	19.3722	0	0	38.7444	0	38.7444	38.7444	0
0	38.7444	0	0	19.3722	0	0	0	0	0	0	19.3722	0	0	19.3722	0	0	19.3722	19.3722	19.3722	19.3722	0	0	0	0	19.3722	19.3722	0	19.3722	0	0	19.3722	0	0	0	19.3722	0	0	19.3722	0	19.3722	0	0	0	38.7444	19.3722	19.3722	0	0	0
38.7444	19.3722	0	0	0	0	0	19.3722	0	0	19.3722	19.3722	0	0	0	0	19.3722	38.7444	0	0	0	0	0	0	0	0	0	0	0	0	0	0	38.7444	0	0	38.7444	19.3722	0	0	0	19.3722	19.3722	0	0	0	0	0	0	0	0
0	0	0	0	0	0	0	19.3722	0	19.3722	0	0	0	0	19.3722	0	0	19.3722	0	0	0	0	0	0	0	0	0	0	0	19.3722	38.7444	0	19.3722	0	19.3722	0	0	19.3722	0	0	0	0	0	0	0	0	0	0	19.3722	19.3722
0	19.3722	0	0	0	0	19.3722	0	0	0	0	0	0	0	38.7444	58.1166	0	0	0	0	19.3722	38.7444	19.3722	0	0	0	0	19.3722	19.3722	19.3722	19.3722	19.3722	0	19.3722	0	38.7444	0	0	38.7444	0	19.3722	0	0	0	0	0	19.3722	19.3722	0	0
19.3722	0	0	0	19.3722	0	0	19.3722	19.3722	19.3722	19.3722	0	19.3722	0	19.3722	0	19.3722	58.1166	0	19.3722	0	19.3722	0	38.7444	0	0	0	0	38.7444	0	0	0	38.7444	19.3722	0	0	0	19.3722	0	0	19.3722	19.3722	19.3722	0	19.3722	38.7444	0	38.7444	0	19.3722
19.3722	0	0	0	0	0	0	19.3722	19.3722	77.4888	0	0	38.7444	58.1166	38.7444	0	0	0	19.3722	38.7444	0	0	0	0	0	0	0	38.7444	0	19.3722	19.3722	58.1166	0	19.3722	19.3722	0	0	19.3722	0	0	0	0	0	19.3722	0	0	0	19.3722	0	0
0	38.7444	0	0	0	38.7444	0	0	0	19.3722	19.3722	19.3722	0	0	38.7444	19.3722	0	0	0	0	0	19.3722	19.3722	0	19.3722	38.7444	0	0	19.3722	19.3722	0	0	19.3722	19.3722	0	0	19.3722	0	19.3722	19.3722	38.7444	0	19.3722	0	38.7444	19.3722	38.7444	19.3722	19.3722	0
19.3722	0	38.7444	0	0	0	19.3722	19.3722	0	0	19.3722	0	19.3722	0	19.3722	19.3722	38.7444	0	38.7444	0	0	19.3722	0	58.1166	19.3722	0	19.3722	0	38.7444	0	19.3722	19.3722	0	0	19.3722	0	19.3722	0	0	0	0	0	19.3722	0	19.3722	0	0	19.3722	19.3722	0
19.3722	0	38.7444	0	0	0	0	19.3722	19.3722	0	0	0	0	0	0	0	0	0	0	0	19.3722	19.3722	19.3722	0	38.7444	0	19.3722	0	0	0	19.3722	19.3722	0	0	0	0	0	19.3722	19.3722	19.3722	0	19.3722	19.3722	19.3722	19.3722	19.3722	0	19.3722	19.3722	19.3722
0	0	0	0	19.3722	0	0	19.3722	19.3722	0	38.7444	19.3722	0	0	38.7444	0	19.3722	0	0	0	19.3722	19.3722	38.7444	19.3722	19.3722	0	38.7444	0	19.3722	0	19.3722	19.3722	0	0	0	0	0	0	19.3722	19.3722	0	38.7444	0	38.7444	19.3722	0	0	19.3722	0	0
0	19.3722	0	19.3722	0	0	19.3722	19.3722	0	0	0	0	0	0	0	38.7444	0	0	19.3722	0	19.3722	0	0	0	0	19.3722	19.3722	0	0	0	19.3722	19.3722	0	19.3722	0	0	38.7444	19.3722	19.3722	0	38.7444	19.3722	0	19.3722	38.7444	0	19.3722	38.7444	19.3722	0
0	0	0	0	19.3722	0	19.3722	0	0	0	19.3722	19.3722	19.3722	19.3722	0	0	0	0	0	0	38.7444	0	19.3722	19.3722	19.3722	0	38.7444	0	0	19.3722	0	0	0	0	19.3722	0	0	0	19.3722	0	0	0	38.7444	19.3722	0	0	19.3722	19.3722	0	0
19.3722	0	38.7444	0	0	0	19.3722	0	0	19.3722	19.3722	19.3722	19.3722	0	19.3722	19.3722	0	0	19.3722	0	0	0	19.3722	0	38.7444	19.3722	0	0	19.3722	19.3722	0	0	0	0	0	0	38.7444	0	0	19.3722	38.7444	0	19.3722	0	0	0	0	0	0	0
19.3722	0	0	19.3722	19.3722	19.3722	19.3722	19.3722	38.7444	19.3722	0	0	19.3722	19.3722	0	19.3722	0	0	0	0	19.3722	38.7444	0	0	0	19.3722	0	0	0	19.3722	0	0	0	19.3722	0	0	19.3722	19.3722	19.3722	0	19.3722	0	19.3722	0	38.7444	0	19.3722	0	0	38.7444
0	0	0	0	0	19.3722	0	19.3722	0	0	19.3722	0	0	0	38.7444	19.3722	19.3722	19.3722	0	0	19.3722	0	19.3722	0	19.3722	0	0	19.3722	0	0	19.3722	0	0	0	0	19.3722	0	38.7444	0	0	38.7444	0	38.7444	19.3722	0	0	0	0	0	0
0	38.7444	19.3722	19.3722	0	19.3722	19.3722	0	19.3722	0	19.3722	19.3722	38.7444	0	0	38.7444	19.3722	0	0	0	19.3722	19.3722	19.3722	0	0	19.3722	0	0	0	0	0	19.3722	19.3722	19.3722	0	19.3722	0	19.3722	19.3722	19.3722	0	19.3722	19.3722	19.3722	19.3722	0	38.7444	38.7444	0	0
0	19.3722	19.3722	19.3722	0	0	19.3722	19.3722	0	19.3722	19.3722	0	0	38.7444	0	19.3722	0	0	19.3722	38.7444	19.3722	0	0	0	19.3722	0	0	0	0	0	0	0	19.3722	19.3722	0	0	38.7444	0	19.3722	0	38.7444	0	0	19.3722	19.3722	19.3722	19.3722	38.7444	19.3722	0
0	19.3722	0	0	0	19.3722	0	19.3722	0	0	19.3722	19.3722	38.7444	19.3722	0	0	0	19.3722	0	0	19.3722	19.3722	19.3722	38.7444	0	0	0	0	0	0	19.3722	0	0	0	19.3722	0	0	19.3722	19.3722	0	0	0	0	19.3722	38.7444	0	58.1166	0	0	19.3722
0	0	0	0	0	0	0	0	19.3722	0	0	0	0	0	0	38.7444	19.3722	0	19.3722	0	19.3722	19.3722	19.3722	19.3722	19.3722	19.3722	0	19.3722	19.3722	0	0	0	0	0	19.3722	0	0	0	0	38.7444	19.3722	19.3722	0	0	19.3722	0	19.3722	0	19.3722	0
0	0	38.7444	38.7444	0	0	0	19.3722	0	0	0	0	19.3722	0	19.3722	0	19.3722	0	38.7444	0	0	19.3722	0	0	38.7444	0	0	38.7444	0	0	0	0	0	19.3722	0	19.3722	0	0	0	0	0	19.3722	0	38.7444	19.3722	19.3722	19.3722	58.1166	19.3722	0
19.3722	19.3722	0	0	0	0	19.3722	0	0	0	19.3722	38.7444	0	0	0	19.3722	0	38.7444	0	19.3722	0	0	19.3722	19.3722	0	0	19.3722	19.3722	19.3722	0	19.3722	0	0	0	0	0	0	0	0	0	0	0	0	38.7444	38.7444	0	19.3722	19.3722	19.3722	0
0	0	19.3722	0	0	19.3722	0	0	19.3722	19.3722	0	0	19.3722	0	0	0	0	0	0	38.7444	0	19.3722	0	0	0	0	0	38.7444	19.3722	19.3722	38.7444	0	0	0	0	0	0	0	0	0	0	0	0	19.3722	19.3722	19.3722	0	0	19.3722	0
58.1166	0	0	19.3722	19.3722	0	0	38.7444	19.3722	19.3722	0	19.3722	19.3722	19.3722	0	19.3722	19.3722	0	38.7444	0	19.3722	0	0	19.3722	19.3722	0	0	19.3722	0	19.3722	19.3722	0	0	0	0	19.3722	0	0	0	0	0	0	0	0	0	19.3722	0	19.3722	0	0
19.3722	0	0	0	19.3722	19.3722	19.3722	38.7444	0	0	19.3722	19.3722	0	0	38.7444	0	19.3722	19.3722	19.3722	19.3722	0	0	0	0	0	19.3722	19.3722	0	19.3722	0	19.3722	0	0	0	0	0	0	0	19.3722	0	19.3722	19.3722	19.3722	19.3722	0	19.3722	19.3722	0	19.3722	19.3722
0	19.3722	0	0	0	0	0	0	19.3722	0	0	0	19.3722	0	0	0	19.3722	0	58.1166	19.3722	0	19.3722	0	0	0	19.3722	19.3722	38.7444	0	0	58.1166	0	19.3722	19.3722	0	38.7444	19.3722	0	0	19.3722	0	0	0	0	0	19.3722	19.3722	19.3722	19.3722	0
19.3722	0	19.3722	0	0	0	0	0	0	19.3722	19.3722	0	0	0	19.3722	0	0	0	0	0	19.3722	19.3722	19.3722	0	0	0	0	19.3722	38.7444	0	0	19.3722	0	38.7444	0	19.3722	0	0	19.3722	0	38.7444	0	0	19.3722	19.3722	0	19.3722	0	19.3722	19.3722
38.7444	19.3722	0	0	19.3722	19.3722	0	0	19.3722	0	19.3722	0	0	0	19.3722	0	19.3722	0	19.3722	38.7444	19.3722	19.3722	38.7444	0	0	19.3722	0	0	19.3722	38.7444	0	0	0	0	0	19.3722	19.3722	0	0	38.7444	0	0	0	19.3722	0	0	19.3722	19.3722	38.7444	19.3722
38.7444	0	0	0	0	58.1166	0	0	0	0	0	19.3722	19.3722	0	0	0	0	58.1166	0	19.3722	38.7444	38.7444	19.3722	19.3722	0	0	0	38.7444	0	19.3722	19.3722	0	0	19.3722	0	0	0	0	19.3722	0	19.3722	0	0	19.3722	19.3722	0	19.3722	19.3722	0	38.7444
0	38.7444	0	0	0	0	0	19.3722	0	0	19.3722	38.7444	0	0	0	0	19.3722	0	19.3722	19.3722	0	38.7444	0	38.7444	0	0	19.3722	0	0	0	19.3722	19.3722	0	0	19.3722	0	19.3722	0	19.3722	0	0	0	19.3722	19.3722	0	19.3722	19.3722	0	38.7444	0
0	0	38.7444	0	38.7444	0	0	19.3722	0	19.3722	0	0	0	19.3722	0	19.3722	0	0	0	19.3722	0	0	38.7444	0	0	19.3722	0	0	0	19.3722	0	19.3722	58.1166	0	0	0	0	0	0	0	0	0	0	0	0	0	19.3722	38.7444	19.3722	0
0	0	0	38.7444	0	38.7444	0	19.3722	0	19.3722	19.3722	38.7444	0	19.3722	38.7444	58.1166	0	0	19.3722	19.3722	0	19.3722	38.7444	0	38.7444	0	0	38.7444	0	0	19.3722	0	0	19.3722	38.7444	19.3722	0	0	0	0	0	0	0	0	0	0	0	0	19.3722	38.7444
19.3722	19.3722	0	0	0	19.3722	19.3722	0	38.7444	19.3722	19.3722	0	38.7444	19.3722	19.3722	19.3722	0	0	0	0	19.3722	38.7444	19.3722	19.3722	19.3722	0	58.1166	0	19.3722	19.3722	0	0	0	0	0	0	0	0	0	0	19.3722	0	19.3722	0	0	0	19.3722	0	0	0
0	0	19.3722	0	0	0	0	0	19.3722	19.3722	19.3722	19.3722	0	19.3722	0	0	0	0	0	0	19.3722	0	0	19.3722	19.3722	0	19.3722	0	19.3722	0	38.7444	19.3722	19.3722	0	0	19.3722	19.3722	0	0	19.3722	0	19.3722	0	0	0	0	19.3722	0	19.3722	0
19.3722	38.7444	0	0	19.3722	0	19.3722	0	19.3722	0	0	0	0	0	0	19.3722	0	0	0	0	19.3722	19.3722	19.3722	19.3722	0	19.3722	38.7444	0	19.3722	0	0	19.3722	0	0	19.3722	19.3722	19.3722	0	0	0	0	19.3722	38.7444	19.3722	19.3722	19.3722	38.7444	0	0	0
0	0	0	0	19.3722	0	19.3722	0	19.3722	0	0	19.3722	19.3722	38.7444	19.3722	19.3722	0	0	0	0	19.3722	0	0	19.3722	0	0	38.7444	19.3722	0	19.3722	0	0	38.7444	0	0	19.3722	19.3722	0	19.3722	19.3722	0	19.3722	19.3722	0	19.3722	0	0	19.3722	19.3722	0
[truncated: 112 more columns]

## Sheet: Fig.2e-10ns
38.4164	0	19.2082	0	0	0	19.2082	19.2082	19.2082	19.2082	0	19.2082	0	0	0	19.2082	0	0	0	19.2082	19.2082	57.6247	0	19.2082	19.2082	19.2082	0	0	57.6247	0	19.2082	0	19.2082	19.2082	0	0	0	0	0	19.2082	19.2082	0	0	19.2082	0	0	0	0	19.2082	0
0	0	0	19.2082	19.2082	0	0	19.2082	19.2082	19.2082	19.2082	19.2082	38.4164	19.2082	19.2082	0	38.4164	0	19.2082	19.2082	0	0	0	0	19.2082	19.2082	19.2082	0	0	19.2082	0	19.2082	0	0	0	0	0	0	19.2082	0	0	38.4164	57.6247	0	0	0	0	19.2082	0	0
0	0	19.2082	0	19.2082	0	0	19.2082	0	0	19.2082	19.2082	0	0	19.2082	38.4164	0	0	19.2082	0	0	19.2082	0	0	0	0	0	0	19.2082	0	38.4164	0	19.2082	0	0	0	0	0	0	0	38.4164	0	19.2082	38.4164	0	0	0	0	0	0
19.2082	0	19.2082	0	0	19.2082	0	0	38.4164	0	0	38.4164	57.6247	19.2082	57.6247	57.6247	0	0	0	0	0	0	0	0	0	19.2082	0	0	0	0	0	0	0	0	0	19.2082	19.2082	19.2082	0	0	19.2082	19.2082	0	19.2082	38.4164	19.2082	0	19.2082	0	0
0	19.2082	0	0	0	0	0	0	0	0	0	0	19.2082	0	0	19.2082	19.2082	0	19.2082	19.2082	0	0	0	0	0	0	0	19.2082	19.2082	19.2082	0	0	19.2082	0	0	19.2082	0	0	19.2082	0	0	0	0	0	19.2082	19.2082	19.2082	0	0	0
0	0	0	19.2082	0	0	0	0	0	0	0	19.2082	38.4164	0	0	19.2082	38.4164	19.2082	0	0	0	0	0	0	0	0	0	0	0	19.2082	19.2082	0	0	0	0	0	19.2082	0	0	38.4164	0	0	19.2082	0	0	0	0	19.2082	0	0
0	0	0	0	0	0	19.2082	19.2082	0	19.2082	0	0	0	0	19.2082	38.4164	19.2082	19.2082	19.2082	0	0	0	0	0	19.2082	0	19.2082	0	19.2082	0	19.2082	0	0	0	19.2082	0	0	38.4164	0	38.4164	0	0	0	0	0	19.2082	19.2082	19.2082	0	19.2082
38.4164	0	19.2082	0	0	0	0	38.4164	19.2082	19.2082	19.2082	19.2082	38.4164	0	19.2082	0	0	0	0	0	38.4164	0	0	38.4164	0	19.2082	0	19.2082	19.2082	0	19.2082	19.2082	0	19.2082	19.2082	38.4164	0	19.2082	57.6247	0	19.2082	19.2082	19.2082	19.2082	0	0	0	19.2082	0	0
38.4164	19.2082	19.2082	38.4164	0	0	0	19.2082	0	0	0	0	0	19.2082	38.4164	38.4164	0	0	0	0	19.2082	0	19.2082	0	19.2082	19.2082	19.2082	0	0	0	19.2082	0	0	19.2082	0	0	57.6247	19.2082	19.2082	19.2082	0	19.2082	19.2082	19.2082	0	0	0	38.4164	0	19.2082
0	19.2082	0	0	0	0	0	38.4164	38.4164	0	19.2082	0	19.2082	0	0	19.2082	0	0	19.2082	0	0	19.2082	0	38.4164	0	0	19.2082	19.2082	38.4164	19.2082	0	0	19.2082	0	19.2082	0	0	38.4164	19.2082	0	0	19.2082	0	0	19.2082	19.2082	0	19.2082	19.2082	57.6247
38.4164	0	0	0	0	38.4164	0	0	0	0	19.2082	19.2082	0	0	0	0	19.2082	19.2082	19.2082	0	19.2082	0	19.2082	19.2082	0	0	19.2082	0	0	0	0	0	19.2082	0	19.2082	38.4164	0	0	19.2082	0	38.4164	0	0	0	0	0	0	19.2082	38.4164	0
0	0	0	19.2082	0	0	0	19.2082	19.2082	0	19.2082	0	0	19.2082	0	0	0	0	19.2082	0	19.2082	0	19.2082	0	0	19.2082	0	19.2082	57.6247	19.2082	0	0	0	19.2082	0	0	0	19.2082	0	0	19.2082	0	38.4164	0	0	0	19.2082	0	0	0
19.2082	0	0	0	0	38.4164	19.2082	0	0	0	0	19.2082	0	0	0	0	0	0	19.2082	0	0	19.2082	0	0	38.4164	19.2082	38.4164	0	19.2082	0	0	0	19.2082	0	0	19.2082	0	0	0	19.2082	38.4164	0	38.4164	19.2082	19.2082	0	0	0	19.2082	19.2082
0	0	0	38.4164	19.2082	0	38.4164	0	0	0	0	0	0	0	0	0	0	0	0	0	19.2082	0	0	19.2082	0	19.2082	19.2082	0	19.2082	0	0	0	0	19.2082	0	0	0	0	0	0	19.2082	19.2082	19.2082	0	0	19.2082	0	0	0	19.2082
0	0	0	0	0	0	19.2082	0	19.2082	19.2082	0	0	19.2082	19.2082	0	0	0	0	0	0	19.2082	0	38.4164	0	0	19.2082	0	38.4164	0	57.6247	19.2082	19.2082	0	0	0	0	19.2082	0	0	19.2082	0	19.2082	19.2082	38.4164	38.4164	0	38.4164	0	0	0
0	0	19.2082	0	38.4164	0	0	38.4164	0	0	19.2082	0	0	19.2082	19.2082	0	0	0	0	0	0	0	19.2082	0	19.2082	0	19.2082	0	0	0	19.2082	19.2082	19.2082	38.4164	19.2082	0	0	0	0	38.4164	38.4164	19.2082	19.2082	0	38.4164	19.2082	0	0	0	0
0	38.4164	19.2082	19.2082	19.2082	0	0	19.2082	19.2082	0	0	0	0	0	0	0	0	0	0	0	0	0	19.2082	0	0	19.2082	19.2082	0	0	0	0	0	19.2082	38.4164	0	19.2082	38.4164	0	0	0	0	19.2082	0	19.2082	0	0	0	0	19.2082	0
0	0	0	0	19.2082	0	0	0	19.2082	0	19.2082	57.6247	0	19.2082	0	19.2082	0	0	0	0	0	19.2082	0	19.2082	19.2082	0	0	38.4164	19.2082	19.2082	19.2082	0	0	57.6247	38.4164	0	0	57.6247	0	0	38.4164	19.2082	19.2082	0	76.8329	38.4164	19.2082	19.2082	19.2082	0
38.4164	0	19.2082	0	0	0	19.2082	0	0	0	19.2082	19.2082	0	19.2082	0	0	19.2082	0	0	19.2082	0	19.2082	19.2082	0	38.4164	0	38.4164	0	19.2082	19.2082	38.4164	0	0	19.2082	38.4164	38.4164	0	0	0	0	19.2082	19.2082	0	19.2082	38.4164	0	0	57.6247	0	19.2082
0	0	0	0	0	19.2082	0	19.2082	0	0	0	38.4164	0	0	0	0	0	0	0	0	0	0	19.2082	0	19.2082	38.4164	0	38.4164	0	0	0	0	57.6247	19.2082	0	38.4164	38.4164	0	0	0	19.2082	19.2082	0	0	0	0	19.2082	19.2082	0	19.2082
0	38.4164	0	0	0	19.2082	0	0	19.2082	0	57.6247	0	19.2082	0	38.4164	0	0	19.2082	19.2082	0	0	0	0	0	0	0	0	0	0	0	0	19.2082	19.2082	19.2082	19.2082	0	19.2082	0	38.4164	0	19.2082	0	0	0	19.2082	0	19.2082	0	19.2082	19.2082
0	19.2082	19.2082	19.2082	0	0	19.2082	0	19.2082	0	19.2082	0	0	0	0	0	0	19.2082	0	0	0	0	19.2082	0	19.2082	0	38.4164	0	19.2082	0	0	0	19.2082	0	19.2082	0	0	0	0	57.6247	0	0	0	0	0	0	0	19.2082	0	38.4164
0	0	0	19.2082	0	0	19.2082	0	0	19.2082	0	0	19.2082	0	19.2082	0	0	19.2082	0	19.2082	0	38.4164	0	0	19.2082	19.2082	0	0	0	0	0	0	0	0	38.4164	0	0	19.2082	0	19.2082	0	38.4164	0	0	19.2082	19.2082	0	19.2082	38.4164	0
0	0	0	19.2082	19.2082	0	19.2082	0	19.2082	0	0	0	0	0	0	19.2082	0	19.2082	0	38.4164	0	19.2082	38.4164	19.2082	0	57.6247	19.2082	38.4164	0	0	19.2082	38.4164	19.2082	0	19.2082	0	38.4164	19.2082	19.2082	19.2082	0	0	0	0	0	0	0	0	0	0
19.2082	19.2082	38.4164	0	0	0	0	19.2082	38.4164	0	19.2082	0	0	0	0	0	0	0	0	0	0	0	0	0	0	0	19.2082	19.2082	0	0	19.2082	0	19.2082	0	19.2082	19.2082	19.2082	0	19.2082	0	0	19.2082	0	0	0	0	19.2082	76.8329	0	0
0	19.2082	19.2082	0	0	0	38.4164	0	0	19.2082	0	19.2082	0	0	0	0	0	0	0	19.2082	19.2082	0	0	0	0	0	0	19.2082	0	0	19.2082	38.4164	0	0	0	0	19.2082	0	0	38.4164	19.2082	0	0	0	0	0	19.2082	0	0	0
0	0	0	0	19.2082	0	19.2082	19.2082	76.8329	0	19.2082	0	0	0	0	0	19.2082	19.2082	0	0	0	19.2082	19.2082	0	19.2082	0	0	0	0	38.4164	38.4164	19.2082	38.4164	19.2082	57.6247	19.2082	0	0	0	57.6247	0	19.2082	0	0	0	0	19.2082	0	19.2082	19.2082
19.2082	0	0	19.2082	0	0	0	0	0	0	38.4164	0	19.2082	0	0	0	0	0	0	0	19.2082	0	0	0	0	19.2082	19.2082	0	0	0	19.2082	0	0	19.2082	0	0	0	19.2082	57.6247	0	19.2082	0	0	0	0	0	0	0	19.2082	19.2082
0	0	38.4164	0	19.2082	19.2082	38.4164	0	0	0	0	19.2082	0	0	0	0	0	0	0	0	0	19.2082	0	0	0	0	0	0	19.2082	0	0	0	19.2082	19.2082	19.2082	0	38.4164	19.2082	0	0	0	0	0	19.2082	0	38.4164	19.2082	0	38.4164	0
19.2082	0	0	19.2082	0	0	0	0	19.2082	38.4164	0	19.2082	0	0	0	19.2082	19.2082	0	19.2082	19.2082	19.2082	0	0	0	0	0	0	0	0	19.2082	0	0	0	0	0	0	0	0	0	0	19.2082	0	0	0	0	0	0	0	0	19.2082
0	0	0	0	0	0	38.4164	0	0	0	19.2082	38.4164	0	0	0	19.2082	0	19.2082	0	0	0	0	0	0	0	0	19.2082	0	0	19.2082	0	0	0	0	0	0	38.4164	0	0	0	0	0	0	0	19.2082	0	38.4164	0	0	0
0	19.2082	0	0	0	0	0	38.4164	0	0	0	19.2082	0	0	0	0	0	19.2082	0	0	0	0	0	19.2082	0	0	0	0	38.4164	19.2082	19.2082	0	0	0	0	0	19.2082	0	0	0	19.2082	0	0	0	0	19.2082	19.2082	19.2082	38.4164	0
38.4164	0	0	0	19.2082	0	19.2082	0	0	19.2082	38.4164	0	0	19.2082	0	0	0	19.2082	0	19.2082	0	0	0	0	0	19.2082	0	0	0	0	0	0	0	19.2082	0	0	0	19.2082	19.2082	19.2082	0	19.2082	0	0	0	38.4164	0	0	19.2082	19.2082
0	38.4164	38.4164	19.2082	0	19.2082	38.4164	0	0	0	19.2082	0	0	19.2082	19.2082	0	19.2082	19.2082	57.6247	19.2082	19.2082	19.2082	0	38.4164	0	0	0	38.4164	0	38.4164	0	0	19.2082	0	0	19.2082	19.2082	19.2082	0	0	0	19.2082	19.2082	19.2082	19.2082	0	19.2082	19.2082	19.2082	0
19.2082	0	0	38.4164	19.2082	19.2082	19.2082	0	0	38.4164	19.2082	0	0	0	0	19.2082	19.2082	19.2082	38.4164	0	0	0	0	0	0	0	38.4164	0	0	0	0	19.2082	0	0	0	0	19.2082	0	0	0	19.2082	0	19.2082	0	0	19.2082	0	0	38.4164	0
0	38.4164	19.2082	0	19.2082	19.2082	19.2082	0	0	0	0	0	0	0	0	0	0	0	0	0	0	19.2082	19.2082	0	0	0	38.4164	0	0	19.2082	0	0	0	0	19.2082	19.2082	0	38.4164	19.2082	0	19.2082	0	0	19.2082	19.2082	19.2082	0	0	19.2082	0
19.2082	19.2082	0	0	57.6247	0	0	0	0	19.2082	0	0	0	0	0	0	19.2082	19.2082	0	0	0	38.4164	0	0	0	0	0	19.2082	0	0	19.2082	0	0	0	0	0	19.2082	19.2082	19.2082	0	38.4164	0	0	0	19.2082	0	0	0	0	0
0	0	38.4164	0	38.4164	38.4164	19.2082	19.2082	0	0	0	0	0	0	19.2082	0	0	0	19.2082	0	38.4164	0	19.2082	0	19.2082	0	0	0	0	0	19.2082	0	0	38.4164	0	38.4164	0	0	19.2082	0	0	19.2082	0	19.2082	0	0	0	0	0	0
0	19.2082	38.4164	57.6247	0	38.4164	19.2082	19.2082	0	0	19.2082	0	0	0	0	0	0	0	0	0	0	0	0	0	19.2082	38.4164	0	19.2082	0	19.2082	19.2082	19.2082	19.2082	19.2082	0	0	0	0	0	0	19.2082	19.2082	19.2082	0	19.2082	0	0	0	19.2082	19.2082
0	0	0	19.2082	0	0	19.2082	38.4164	0	0	0	0	0	0	19.2082	0	0	19.2082	0	0	0	0	19.2082	0	0	38.4164	19.2082	19.2082	0	19.2082	38.4164	0	19.2082	0	0	0	0	0	0	0	0	0	0	0	0	0	19.2082	0	19.2082	0
0	0	0	19.2082	19.2082	0	19.2082	19.2082	0	19.2082	0	0	38.4164	19.2082	0	0	0	0	0	0	0	0	0	19.2082	19.2082	0	0	38.4164	19.2082	0	0	38.4164	19.2082	0	0	0	19.2082	0	0	0	0	0	19.2082	19.2082	38.4164	0	0	19.2082	19.2082	0
0	0	19.2082	0	0	0	0	0	19.2082	0	38.4164	19.2082	0	0	0	19.2082	19.2082	0	19.2082	0	0	0	19.2082	0	0	0	38.4164	0	0	19.2082	19.2082	19.2082	19.2082	19.2082	0	38.4164	0	0	19.2082	19.2082	0	0	0	19.2082	0	0	0	0	19.2082	0
19.2082	0	19.2082	0	0	19.2082	0	0	0	0	19.2082	38.4164	19.2082	19.2082	0	0	0	0	0	0	0	0	0	0	38.4164	0	0	0	38.4164	0	0	19.2082	19.2082	38.4164	19.2082	19.2082	0	0	0	38.4164	0	0	0	38.4164	38.4164	0	0	0	19.2082	0
19.2082	19.2082	0	0	0	0	0	19.2082	0	0	0	0	19.2082	0	19.2082	19.2082	0	0	0	0	0	0	0	0	38.4164	0	0	0	0	38.4164	0	0	0	19.2082	19.2082	0	0	19.2082	0	0	0	38.4164	0	0	19.2082	19.2082	19.2082	0	0	19.2082
0	0	0	0	0	0	19.2082	0	19.2082	0	19.2082	0	19.2082	0	0	0	0	0	0	0	0	38.4164	0	19.2082	19.2082	0	0	0	38.4164	19.2082	0	19.2082	38.4164	0	19.2082	0	19.2082	0	0	38.4164	0	19.2082	0	0	0	38.4164	0	0	0	0
19.2082	19.2082	0	0	0	0	0	19.2082	0	0	57.6247	0	0	0	0	0	0	0	0	0	19.2082	0	0	0	38.4164	0	38.4164	0	19.2082	0	19.2082	19.2082	0	0	19.2082	57.6247	0	19.2082	0	38.4164	19.2082	19.2082	38.4164	0	0	0	0	0	0	0
0	0	0	0	0	19.2082	19.2082	0	38.4164	0	0	19.2082	38.4164	19.2082	0	0	19.2082	0	0	0	19.2082	38.4164	38.4164	0	19.2082	19.2082	38.4164	19.2082	0	0	0	0	19.2082	38.4164	19.2082	0	19.2082	76.8329	0	19.2082	0	19.2082	19.2082	0	0	0	0	0	19.2082	0
19.2082	0	19.2082	0	19.2082	0	0	0	0	38.4164	19.2082	0	0	0	0	0	0	0	19.2082	0	0	0	38.4164	0	19.2082	0	0	0	0	0	0	0	19.2082	0	0	0	0	0	0	0	0	19.2082	0	0	0	19.2082	19.2082	0	19.2082	0
19.2082	0	19.2082	0	19.2082	38.4164	19.2082	0	38.4164	0	38.4164	38.4164	0	19.2082	0	0	0	19.2082	38.4164	0	19.2082	19.2082	0	38.4164	19.2082	19.2082	38.4164	0	0	0	19.2082	19.2082	19.2082	0	38.4164	19.2082	0	38.4164	0	0	0	0	0	38.4164	0	19.2082	0	19.2082	0	38.4164
19.2082	19.2082	0	19.2082	38.4164	19.2082	19.2082	0	0	38.4164	19.2082	19.2082	0	0	0	19.2082	0	0	19.2082	19.2082	0	0	19.2082	0	38.4164	0	19.2082	19.2082	0	19.2082	19.2082	0	19.2082	0	0	0	0	0	0	19.2082	0	0	19.2082	19.2082	0	19.2082	19.2082	19.2082	0	38.4164
0	19.2082	19.2082	0	38.4164	0	19.2082	19.2082	0	0	19.2082	19.2082	19.2082	19.2082	0	19.2082	0	19.2082	0	19.2082	0	0	0	0	0	0	0	19.2082	0	38.4164	38.4164	19.2082	19.2082	38.4164	0	0	0	0	0	0	0	0	0	0	19.2082	57.6247	19.2082	0	38.4164	0
19.2082	0	0	0	0	0	0	19.2082	19.2082	0	0	57.6247	19.2082	0	19.2082	19.2082	0	0	19.2082	19.2082	19.2082	0	0	19.2082	0	0	0	0	0	19.2082	0	38.4164	0	38.4164	19.2082	0	0	0	0	0	0	0	19.2082	38.4164	0	19.2082	0	0	0	57.6247
0	0	19.2082	0	19.2082	0	0	19.2082	0	38.4164	0	0	19.2082	19.2082	0	0	19.2082	0	0	0	0	0	0	19.2082	0	0	0	38.4164	0	0	19.2082	0	19.2082	38.4164	19.2082	19.2082	0	0	0	0	0	0	0	19.2082	0	19.2082	0	0	19.2082	19.2082
38.4164	19.2082	19.2082	0	0	0	0	19.2082	0	38.4164	0	0	38.4164	0	0	19.2082	0	0	19.2082	0	0	0	0	19.2082	19.2082	0	19.2082	19.2082	19.2082	19.2082	38.4164	0	19.2082	0	19.2082	38.4164	0	0	0	38.4164	0	0	57.6247	0	0	0	0	19.2082	19.2082	0
19.2082	19.2082	0	0	0	19.2082	0	19.2082	38.4164	0	38.4164	0	19.2082	0	0	0	0	38.4164	0	0	0	0	38.4164	0	19.2082	0	0	19.2082	19.2082	38.4164	0	19.2082	38.4164	19.2082	0	19.2082	0	19.2082	0	0	0	19.2082	0	0	0	0	0	0	19.2082	19.2082
0	38.4164	0	0	38.4164	0	19.2082	19.2082	0	19.2082	0	0	0	0	0	0	19.2082	0	0	0	0	0	0	0	0	0	0	0	0	0	0	0	0	19.2082	0	0	19.2082	0	19.2082	0	38.4164	0	38.4164	19.2082	0	19.2082	0	0	57.6247	0
0	0	19.2082	19.2082	0	0	0	0	0	0	0	19.2082	0	0	38.4164	19.2082	0	57.6247	0	0	19.2082	19.2082	0	38.4164	0	38.4164	19.2082	0	19.2082	0	0	0	19.2082	38.4164	0	19.2082	0	19.2082	0	0	38.4164	38.4164	38.4164	0	0	19.2082	38.4164	0	0	19.2082
0	19.2082	0	38.4164	0	19.2082	0	0	19.2082	0	0	0	0	0	0	19.2082	0	0	0	0	19.2082	0	19.2082	0	0	0	19.2082	19.2082	19.2082	0	0	19.2082	19.2082	19.2082	0	19.2082	57.6247	19.2082	0	0	38.4164	19.2082	0	19.2082	19.2082	19.2082	0	0	0	19.2082
0	0	19.2082	0	19.2082	0	0	19.2082	19.2082	0	0	19.2082	19.2082	19.2082	0	38.4164	19.2082	38.4164	19.2082	0	38.4164	0	38.4164	0	0	38.4164	0	38.4164	19.2082	19.2082	0	19.2082	0	0	0	0	19.2082	0	19.2082	0	19.2082	19.2082	0	0	19.2082	57.6247	0	57.6247	0	0
0	19.2082	0	0	19.2082	0	0	0	0	0	0	0	0	0	38.4164	0	19.2082	0	19.2082	0	19.2082	0	19.2082	19.2082	19.2082	0	19.2082	0	0	19.2082	0	0	0	57.6247	0	38.4164	38.4164	0	19.2082	0	19.2082	19.2082	19.2082	19.2082	0	0	0	19.2082	0	0
38.4164	0	0	19.2082	0	0	0	19.2082	0	19.2082	0	0	0	0	0	38.4164	19.2082	19.2082	38.4164	0	19.2082	19.2082	19.2082	0	0	0	19.2082	0	19.2082	0	19.2082	0	0	38.4164	0	0	0	0	19.2082	0	0	0	0	0	0	19.2082	0	0	0	0
19.2082	0	0	0	0	19.2082	0	19.2082	19.2082	0	0	0	0	38.4164	38.4164	0	19.2082	0	0	19.2082	19.2082	38.4164	19.2082	0	19.2082	38.4164	0	0	19.2082	0	19.2082	0	19.2082	19.2082	19.2082	0	19.2082	38.4164	38.4164	0	0	0	38.4164	19.2082	19.2082	0	19.2082	19.2082	19.2082	0
0	19.2082	0	19.2082	0	19.2082	19.2082	0	0	0	0	0	19.2082	19.2082	19.2082	0	38.4164	0	0	0	0	0	0	19.2082	19.2082	0	0	38.4164	19.2082	38.4164	19.2082	0	0	19.2082	38.4164	0	19.2082	19.2082	0	0	19.2082	19.2082	0	0	0	0	0	38.4164	19.2082	19.2082
57.6247	0	19.2082	0	0	19.2082	19.2082	0	0	19.2082	0	0	0	0	0	0	0	38.4164	38.4164	57.6247	38.4164	0	0	19.2082	19.2082	0	19.2082	19.2082	0	0	19.2082	0	0	0	0	19.2082	0	0	38.4164	0	0	0	0	38.4164	38.4164	0	0	0	0	0
38.4164	19.2082	19.2082	19.2082	0	19.2082	19.2082	0	0	0	0	38.4164	0	0	0	19.2082	0	0	19.2082	0	19.2082	0	38.4164	19.2082	19.2082	19.2082	19.2082	0	19.2082	19.2082	0	0	19.2082	38.4164	0	0	0	19.2082	0	0	19.2082	19.2082	0	0	0	0	0	0	38.4164	19.2082
0	0	0	19.2082	0	0	0	19.2082	19.2082	38.4164	19.2082	0	19.2082	19.2082	0	0	19.2082	19.2082	19.2082	38.4164	38.4164	19.2082	19.2082	0	0	0	19.2082	0	19.2082	0	19.2082	19.2082	19.2082	0	0	0	38.4164	38.4164	0	0	0	0	0	0	0	19.2082	19.2082	19.2082	0	0
0	0	0	0	19.2082	0	19.2082	19.2082	19.2082	19.2082	19.2082	0	0	0	19.2082	0	19.2082	0	19.2082	0	19.2082	0	0	0	0	19.2082	19.2082	38.4164	19.2082	0	0	0	19.2082	19.2082	19.2082	0	19.2082	19.2082	0	19.2082	0	38.4164	0	0	19.2082	0	19.2082	0	19.2082	19.2082
0	0	19.2082	0	0	19.2082	19.2082	0	0	19.2082	0	0	0	19.2082	0	0	19.2082	57.6247	19.2082	0	19.2082	0	0	0	0	19.2082	38.4164	0	0	0	19.2082	0	19.2082	0	0	0	0	0	0	0	0	19.2082	0	19.2082	0	19.2082	38.4164	0	0	0
19.2082	0	38.4164	0	0	0	19.2082	19.2082	0	0	19.2082	19.2082	0	0	0	19.2082	19.2082	0	0	19.2082	0	19.2082	19.2082	0	0	0	0	0	0	38.4164	0	0	19.2082	0	0	0	57.6247	38.4164	0	19.2082	19.2082	19.2082	0	19.2082	0	0	0	0	19.2082	19.2082
38.4164	19.2082	0	0	19.2082	0	38.4164	0	0	19.2082	0	0	0	0	0	0	0	19.2082	0	19.2082	0	0	0	0	0	0	0	0	0	19.2082	0	0	19.2082	19.2082	0	0	0	0	38.4164	19.2082	19.2082	19.2082	0	0	19.2082	0	19.2082	0	19.2082	0
0	0	19.2082	19.2082	0	0	19.2082	19.2082	19.2082	0	0	0	0	0	0	19.2082	0	19.2082	0	38.4164	0	38.4164	0	0	0	0	0	0	0	0	19.2082	19.2082	0	19.2082	0	0	0	57.6247	0	0	0	19.2082	38.4164	0	0	0	0	19.2082	0	0
19.2082	0	19.2082	19.2082	0	57.6247	0	19.2082	0	0	0	0	0	19.2082	0	19.2082	0	38.4164	0	38.4164	0	19.2082	0	0	0	0	0	0	0	0	19.2082	0	19.2082	0	0	38.4164	0	0	19.2082	0	0	0	0	19.2082	0	0	19.2082	0	19.2082	0
0	38.4164	19.2082	19.2082	0	0	0	0	0	0	19.2082	19.2082	19.2082	0	19.2082	19.2082	0	19.2082	19.2082	0	0	0	0	19.2082	0	19.2082	0	0	0	19.2082	0	0	0	19.2082	0	0	19.2082	19.2082	38.4164	0	0	19.2082	0	19.2082	0	19.2082	0	0	0	0
38.4164	0	38.4164	38.4164	0	19.2082	19.2082	0	38.4164	0	0	0	0	19.2082	0	0	0	0	0	19.2082	0	0	19.2082	0	0	0	0	0	0	19.2082	19.2082	0	19.2082	0	0	19.2082	0	19.2082	0	0	19.2082	0	0	0	0	0	19.2082	19.2082	0	19.2082
19.2082	0	0	0	0	0	19.2082	0	19.2082	0	57.6247	19.2082	0	19.2082	19.2082	0	0	0	0	19.2082	0	19.2082	0	19.2082	0	0	0	19.2082	0	0	0	38.4164	19.2082	0	0	0	0	0	0	0	38.4164	0	0	38.4164	19.2082	19.2082	0	0	0	0
0	0	0	0	38.4164	38.4164	19.2082	0	19.2082	0	19.2082	19.2082	0	0	0	0	0	0	19.2082	0	19.2082	0	19.2082	0	0	0	0	0	19.2082	0	0	0	0	19.2082	0	19.2082	0	0	0	0	0	19.2082	0	0	19.2082	0	38.4164	0	0	0
0	0	0	0	0	0	19.2082	0	0	19.2082	19.2082	19.2082	0	0	19.2082	0	19.2082	0	19.2082	19.2082	19.2082	0	0	0	38.4164	19.2082	19.2082	0	0	0	19.2082	38.4164	0	0	19.2082	0	0	0	0	0	0	0	0	0	38.4164	19.2082	0	0	19.2082	0
19.2082	0	0	0	0	0	38.4164	0	38.4164	0	0	19.2082	19.2082	19.2082	19.2082	0	0	19.2082	0	0	0	38.4164	0	38.4164	0	0	0	0	0	0	19.2082	0	0	0	0	38.4164	19.2082	38.4164	0	19.2082	0	0	0	0	0	19.2082	0	19.2082	0	0
19.2082	0	0	0	0	19.2082	0	0	0	19.2082	38.4164	19.2082	19.2082	19.2082	0	19.2082	0	0	0	0	38.4164	0	19.2082	0	0	0	0	0	0	19.2082	0	0	0	19.2082	38.4164	0	0	0	0	0	0	0	19.2082	0	38.4164	19.2082	0	0	0	38.4164
0	0	0	0	0	0	0	0	19.2082	0	0	0	0	19.2082	0	0	0	0	0	0	19.2082	0	0	19.2082	19.2082	0	0	0	0	0	0	0	0	0	38.4164	0	0	0	0	0	0	0	19.2082	0	0	0	19.2082	19.2082	19.2082	0
0	0	0	0	0	0	0	0	19.2082	0	19.2082	0	19.2082	0	0	19.2082	19.2082	0	0	0	0	0	0	0	0	0	0	0	0	0	0	0	19.2082	19.2082	19.2082	38.4164	0	0	0	0	0	19.2082	0	0	38.4164	0	0	38.4164	0	19.2082
0	19.2082	0	0	0	0	0	0	0	0	0	0	0	0	0	0	0	0	0	0	0	0	0	0	0	0	0	19.2082	0	0	0	0	0	0	0	0	19.2082	19.2082	38.4164	0	0	0	0	0	0	19.2082	0	0	0	0
0	0	0	19.2082	0	0	19.2082	0	0	0	0	0	19.2082	0	38.4164	0	0	19.2082	19.2082	0	0	0	0	0	19.2082	0	0	0	19.2082	0	0	0	0	0	0	0	0	19.2082	19.2082	38.4164	19.2082	0	0	0	38.4164	0	0	0	0	0
19.2082	19.2082	0	19.2082	0	0	0	0	0	0	19.2082	0	38.4164	0	19.2082	38.4164	0	19.2082	0	0	0	19.2082	0	19.2082	0	19.2082	0	19.2082	0	0	0	0	0	0	0	38.4164	0	0	0	0	0	0	0	19.2082	0	0	0	0	0	0
0	0	0	19.2082	38.4164	19.2082	0	0	0	0	0	0	0	0	57.6247	19.2082	0	0	19.2082	19.2082	0	0	0	0	19.2082	57.6247	0	38.4164	0	19.2082	19.2082	0	0	0	0	0	0	19.2082	0	0	0	57.6247	0	0	0	0	0	19.2082	0	19.2082
19.2082	19.2082	19.2082	0	0	19.2082	19.2082	19.2082	0	0	0	19.2082	0	19.2082	19.2082	0	0	0	0	0	0	0	38.4164	0	0	0	38.4164	0	19.2082	38.4164	0	38.4164	0	0	0	19.2082	0	0	0	19.2082	19.2082	0	38.4164	0	0	0	0	0	0	0
0	38.4164	0	19.2082	0	0	0	19.2082	0	0	0	19.2082	0	0	57.6247	19.2082	0	0	0	38.4164	0	0	0	0	19.2082	19.2082	0	0	0	0	19.2082	0	0	0	0	0	0	19.2082	19.2082	19.2082	0	0	0	0	19.2082	0	0	0	0	0
38.4164	19.2082	0	19.2082	19.2082	19.2082	0	0	19.2082	0	0	0	0	38.4164	19.2082	19.2082	19.2082	19.2082	19.2082	0	0	0	0	19.2082	0	19.2082	0	19.2082	19.2082	0	0	0	0	19.2082	0	0	19.2082	0	0	38.4164	0	0	0	0	19.2082	0	0	0	0	19.2082
0	0	0	19.2082	19.2082	0	0	19.2082	0	0	0	0	19.2082	0	57.6247	0	38.4164	0	0	19.2082	0	0	19.2082	19.2082	0	38.4164	38.4164	19.2082	0	0	0	19.2082	0	0	0	0	19.2082	0	0	0	19.2082	0	0	0	19.2082	0	0	0	19.2082	19.2082
0	19.2082	0	0	19.2082	19.2082	0	0	0	19.2082	19.2082	19.2082	0	19.2082	0	19.2082	0	0	0	0	19.2082	19.2082	19.2082	0	38.4164	0	19.2082	0	38.4164	19.2082	0	0	19.2082	0	0	38.4164	0	0	0	0	0	0	0	0	19.2082	19.2082	19.2082	0	0	76.8329
0	0	0	0	0	0	19.2082	0	0	19.2082	0	38.4164	0	0	0	0	19.2082	0	0	0	0	0	0	0	0	0	0	0	0	0	0	19.2082	0	0	0	0	0	0	0	0	19.2082	19.2082	0	0	0	0	0	38.4164	0	38.4164
19.2082	0	57.6247	38.4164	19.2082	0	19.2082	0	38.4164	0	0	38.4164	0	0	0	0	0	0	0	0	19.2082	19.2082	0	0	0	0	0	0	19.2082	0	0	0	0	19.2082	0	19.2082	0	0	0	0	0	0	0	0	0	19.2082	19.2082	19.2082	0	19.2082
19.2082	0	19.2082	19.2082	0	0	19.2082	0	19.2082	38.4164	0	0	19.2082	0	0	0	0	38.4164	0	19.2082	0	0	19.2082	19.2082	19.2082	0	0	0	19.2082	0	19.2082	0	0	0	19.2082	19.2082	0	19.2082	57.6247	0	19.2082	0	0	0	0	0	19.2082	0	76.8329	0
0	0	38.4164	19.2082	19.2082	0	19.2082	19.2082	19.2082	0	0	19.2082	19.2082	0	19.2082	0	0	19.2082	0	19.2082	0	19.2082	19.2082	0	0	19.2082	0	19.2082	0	0	0	0	0	57.6247	0	0	0	0	0	0	0	0	0	38.4164	19.2082	0	0	19.2082	0	19.2082
19.2082	19.2082	0	19.2082	19.2082	19.2082	19.2082	0	0	0	0	19.2082	19.2082	0	0	19.2082	0	19.2082	19.2082	0	0	0	0	19.2082	0	19.2082	0	0	19.2082	38.4164	19.2082	19.2082	0	0	0	0	19.2082	19.2082	0	38.4164	0	19.2082	0	19.2082	0	38.4164	0	0	19.2082	38.4164
0	0	0	19.2082	19.2082	0	0	19.2082	0	0	38.4164	0	0	0	19.2082	19.2082	38.4164	0	0	38.4164	19.2082	0	0	0	0	0	0	19.2082	0	0	0	38.4164	0	19.2082	0	57.6247	0	38.4164	19.2082	19.2082	0	0	0	19.2082	19.2082	19.2082	19.2082	19.2082	0	19.2082
19.2082	0	19.2082	0	0	19.2082	0	0	19.2082	0	19.2082	19.2082	0	19.2082	0	19.2082	38.4164	19.2082	38.4164	19.2082	0	19.2082	0	0	38.4164	0	57.6247	0	19.2082	19.2082	0	57.6247	19.2082	0	19.2082	38.4164	38.4164	0	0	19.2082	38.4164	19.2082	0	0	0	19.2082	0	0	0	19.2082
0	0	0	0	19.2082	19.2082	0	38.4164	19.2082	19.2082	0	19.2082	19.2082	0	19.2082	0	0	19.2082	0	38.4164	19.2082	0	0	0	0	0	0	19.2082	0	0	0	0	0	0	0	0	0	0	0	57.6247	0	19.2082	19.2082	0	0	0	0	0	0	0
0	19.2082	0	0	0	19.2082	0	0	19.2082	38.4164	57.6247	0	19.2082	0	0	38.4164	19.2082	0	0	0	19.2082	0	0	0	0	0	0	38.4164	0	38.4164	0	19.2082	0	19.2082	0	0	0	19.2082	0	38.4164	38.4164	19.2082	38.4164	0	0	19.2082	19.2082	19.2082	38.4164	38.4164
0	0	19.2082	19.2082	0	0	19.2082	19.2082	19.2082	38.4164	0	19.2082	0	19.2082	0	0	19.2082	19.2082	19.2082	0	0	19.2082	19.2082	0	0	0	19.2082	0	19.2082	0	0	0	0	0	0	19.2082	19.2082	19.2082	19.2082	38.4164	0	0	0	38.4164	0	0	19.2082	0	19.2082	19.2082
0	0	19.2082	0	19.2082	0	19.2082	19.2082	19.2082	0	0	19.2082	0	0	0	19.2082	0	19.2082	0	0	19.2082	0	0	0	0	0	0	0	0	38.4164	0	0	19.2082	19.2082	19.2082	19.2082	0	19.2082	19.2082	19.2082	0	0	0	0	0	0	0	19.2082	0	0
19.2082	0	19.2082	0	0	0	38.4164	19.2082	0	19.2082	38.4164	0	38.4164	19.2082	0	0	0	0	19.2082	19.2082	0	0	0	0	0	0	0	0	0	0	0	0	0	19.2082	0	0	19.2082	0	0	38.4164	0	0	0	0	19.2082	19.2082	0	0	0	0
0	19.2082	19.2082	0	19.2082	0	0	0	19.2082	19.2082	38.4164	0	0	0	0	0	0	0	19.2082	0	19.2082	19.2082	0	19.2082	0	0	0	0	19.2082	0	19.2082	0	19.2082	0	38.4164	0	0	0	0	0	19.2082	0	0	0	19.2082	0	0	19.2082	38.4164	0
0	0	0	0	19.2082	0	38.4164	0	0	38.4164	0	0	19.2082	0	0	19.2082	0	19.2082	0	0	19.2082	0	0	0	0	0	0	0	0	0	0	0	19.2082	0	0	19.2082	0	19.2082	19.2082	19.2082	19.2082	0	0	19.2082	0	0	38.4164	19.2082	0	19.2082
0	0	0	19.2082	0	19.2082	0	0	0	0	0	0	0	0	0	0	0	19.2082	57.6247	19.2082	19.2082	0	0	38.4164	0	0	0	0	0	0	0	0	0	19.2082	0	0	19.2082	19.2082	38.4164	0	0	19.2082	0	0	0	19.2082	0	0	0	0
19.2082	19.2082	0	19.2082	19.2082	19.2082	0	0	0	19.2082	0	0	0	19.2082	0	0	0	19.2082	0	0	19.2082	19.2082	19.2082	0	0	0	0	0	0	0	0	0	19.2082	0	19.2082	0	19.2082	38.4164	0	19.2082	0	19.2082	19.2082	0	0	0	0	19.2082	19.2082	0
19.2082	0	0	19.2082	19.2082	19.2082	38.4164	19.2082	19.2082	0	0	0	0	0	0	19.2082	0	0	0	19.2082	0	0	19.2082	19.2082	19.2082	19.2082	19.2082	19.2082	0	0	0	0	0	0	0	0	19.2082	0	0	19.2082	0	0	0	38.4164	0	57.6247	19.2082	0	0	19.2082
0	0	19.2082	19.2082	19.2082	0	19.2082	0	19.2082	0	19.2082	19.2082	38.4164	0	19.2082	0	0	0	0	0	0	38.4164	19.2082	0	0	19.2082	0	0	19.2082	0	0	19.2082	0	0	19.2082	0	0	0	19.2082	0	0	0	0	19.2082	0	19.2082	0	0	19.2082	0
0	0	0	19.2082	0	0	38.4164	19.2082	0	0	0	0	19.2082	0	19.2082	19.2082	0	19.2082	0	0	0	0	19.2082	0	19.2082	0	19.2082	19.2082	0	19.2082	0	0	0	38.4164	0	0	0	0	0	0	19.2082	0	0	0	0	19.2082	19.2082	19.2082	19.2082	0
0	19.2082	19.2082	38.4164	38.4164	19.2082	19.2082	19.2082	0	0	0	0	0	19.2082	19.2082	19.2082	0	0	0	0	0	38.4164	19.2082	0	38.4164	0	0	0	19.2082	0	0	0	0	0	19.2082	0	0	0	0	0	38.4164	19.2082	19.2082	19.2082	0	0	0	19.2082	19.2082	0
0	19.2082	0	0	0	38.4164	19.2082	0	57.6247	19.2082	0	19.2082	0	0	0	19.2082	0	0	38.4164	0	0	38.4164	0	0	0	19.2082	19.2082	0	0	0	19.2082	19.2082	0	19.2082	0	0	0	19.2082	0	0	0	19.2082	19.2082	19.2082	19.2082	0	38.4164	19.2082	19.2082	19.2082
0	0	0	0	0	0	19.2082	0	38.4164	0	38.4164	0	38.4164	0	38.4164	0	38.4164	0	19.2082	19.2082	19.2082	0	0	38.4164	19.2082	38.4164	0	0	0	0	19.2082	19.2082	19.2082	0	0	0	19.2082	0	38.4164	0	0	0	0	0	0	0	0	0	0	19.2082
0	0	0	19.2082	0	19.2082	0	0	0	0	0	19.2082	0	0	0	0	0	0	19.2082	19.2082	0	38.4164	19.2082	0	19.2082	0	0	19.2082	0	0	0	19.2082	0	19.2082	0	0	0	19.2082	0	19.2082	19.2082	0	0	0	0	0	0	0	0	19.2082
0	0	0	0	0	0	0	19.2082	0	0	19.2082	0	0	19.2082	38.4164	0	0	19.2082	0	19.2082	0	19.2082	0	0	0	0	0	0	0	0	19.2082	0	38.4164	0	38.4164	0	0	19.2082	19.2082	19.2082	19.2082	19.2082	19.2082	19.2082	19.2082	0	0	19.2082	38.4164	19.2082
19.2082	0	0	0	0	19.2082	0	19.2082	0	0	0	19.2082	0	19.2082	19.2082	0	19.2082	19.2082	0	0	0	19.2082	0	0	0	0	0	19.2082	0	0	0	38.4164	0	38.4164	0	0	19.2082	0	19.2082	19.2082	19.2082	0	0	19.2082	0	0	0	19.2082	0	0
19.2082	19.2082	0	19.2082	0	0	19.2082	19.2082	19.2082	19.2082	19.2082	0	0	19.2082	19.2082	0	0	19.2082	19.2082	19.2082	0	19.2082	38.4164	0	0	0	0	0	38.4164	19.2082	0	38.4164	0	19.2082	0	38.4164	19.2082	19.2082	0	0	0	0	38.4164	19.2082	0	0	0	0	19.2082	0
0	0	0	0	0	19.2082	0	19.2082	0	19.2082	0	19.2082	0	0	19.2082	19.2082	0	19.2082	0	0	19.2082	0	0	0	0	0	0	0	0	0	0	0	57.6247	0	0	0	0	0	0	0	0	19.2082	0	0	0	19.2082	19.2082	19.2082	19.2082	0
0	0	0	0	19.2082	19.2082	38.4164	0	0	19.2082	19.2082	0	19.2082	0	0	19.2082	0	0	0	0	0	0	19.2082	0	19.2082	19.2082	0	0	38.4164	0	38.4164	19.2082	19.2082	38.4164	38.4164	19.2082	19.2082	0	0	0	0	19.2082	19.2082	0	0	0	19.2082	19.2082	0	0
38.4164	19.2082	38.4164	19.2082	0	0	0	0	38.4164	0	0	0	19.2082	0	0	0	0	0	0	0	0	0	0	0	19.2082	0	19.2082	0	38.4164	0	0	19.2082	0	0	0	19.2082	38.4164	0	0	0	19.2082	19.2082	0	19.2082	19.2082	38.4164	0	19.2082	0	19.2082
0	0	0	0	0	0	38.4164	19.2082	19.2082	38.4164	0	0	0	0	0	0	19.2082	19.2082	0	19.2082	19.2082	0	0	0	19.2082	0	19.2082	0	0	19.2082	38.4164	0	0	19.2082	0	0	0	0	19.2082	0	0	0	38.4164	0	0	19.2082	0	19.2082	0	0
19.2082	0	0	19.2082	0	0	0	0	19.2082	19.2082	0	38.4164	0	19.2082	38.4164	38.4164	19.2082	0	0	19.2082	0	38.4164	19.2082	19.2082	0	19.2082	38.4164	0	0	0	0	0	0	19.2082	38.4164	0	38.4164	19.2082	0	0	0	38.4164	0	38.4164	19.2082	0	0	19.2082	0	0
0	0	0	0	0	0	19.2082	19.2082	38.4164	19.2082	38.4164	0	38.4164	0	0	19.2082	19.2082	0	19.2082	0	0	38.4164	19.2082	0	0	19.2082	19.2082	0	19.2082	0	0	0	0	19.2082	0	0	19.2082	19.2082	19.2082	19.2082	0	19.2082	0	19.2082	0	38.4164	19.2082	19.2082	57.6247	0
19.2082	0	19.2082	0	19.2082	19.2082	0	19.2082	0	0	0	19.2082	19.2082	0	0	0	19.2082	0	0	0	57.6247	0	38.4164	0	38.4164	38.4164	0	19.2082	0	0	0	19.2082	19.2082	0	19.2082	0	0	19.2082	0	38.4164	19.2082	19.2082	19.2082	0	0	19.2082	19.2082	0	0	0
0	19.2082	19.2082	0	0	0	0	19.2082	0	0	0	0	19.2082	0	19.2082	19.2082	0	19.2082	19.2082	19.2082	0	0	0	0	0	0	0	0	0	0	0	0	0	0	0	0	0	0	19.2082	0	0	0	0	19.2082	19.2082	38.4164	38.4164	0	19.2082	0
19.2082	0	19.2082	0	38.4164	0	0	19.2082	0	38.4164	0	0	38.4164	0	38.4164	19.2082	19.2082	0	0	19.2082	38.4164	0	0	19.2082	19.2082	38.4164	0	0	0	0	0	0	19.2082	0	0	19.2082	19.2082	0	0	0	19.2082	0	0	0	19.2082	0	0	0	0	0
19.2082	0	38.4164	19.2082	0	0	57.6247	0	19.2082	0	0	19.2082	38.4164	0	0	19.2082	38.4164	0	57.6247	38.4164	0	0	0	0	0	0	0	19.2082	0	0	0	0	0	0	0	0	0	0	0	0	0	0	19.2082	0	0	0	0	19.2082	0	38.4164
0	19.2082	38.4164	19.2082	38.4164	0	19.2082	19.2082	19.2082	38.4164	0	38.4164	0	19.2082	0	19.2082	0	0	19.2082	0	19.2082	57.6247	0	19.2082	19.2082	0	19.2082	0	38.4164	0	0	0	38.4164	0	0	0	19.2082	0	0	19.2082	38.4164	0	19.2082	0	0	0	0	19.2082	0	19.2082
0	0	19.2082	0	0	0	19.2082	19.2082	0	19.2082	0	19.2082	19.2082	0	0	0	0	38.4164	0	19.2082	0	38.4164	0	57.6247	0	19.2082	19.2082	0	19.2082	38.4164	0	19.2082	0	0	38.4164	0	0	0	0	0	19.2082	0	0	0	19.2082	0	0	0	19.2082	0
0	19.2082	0	38.4164	19.2082	19.2082	0	19.2082	0	19.2082	0	0	0	19.2082	0	19.2082	0	0	0	0	19.2082	0	0	0	19.2082	0	19.2082	38.4164	19.2082	19.2082	0	19.2082	19.2082	0	0	0	0	0	0	19.2082	38.4164	19.2082	0	19.2082	0	19.2082	0	38.4164	0	19.2082
19.2082	0	0	19.2082	19.2082	0	0	0	0	19.2082	19.2082	0	19.2082	0	19.2082	0	0	0	0	19.2082	19.2082	38.4164	19.2082	0	19.2082	0	0	0	0	0	0	19.2082	0	0	19.2082	0	0	38.4164	38.4164	38.4164	19.2082	38.4164	0	38.4164	38.4164	57.6247	19.2082	0	0	19.2082
38.4164	0	0	0	19.2082	0	0	0	76.8329	0	38.4164	0	0	0	0	0	0	0	0	0	38.4164	38.4164	19.2082	19.2082	0	0	19.2082	0	19.2082	19.2082	38.4164	0	0	0	0	0	19.2082	0	19.2082	0	19.2082	19.2082	38.4164	19.2082	19.2082	0	0	19.2082	0	0
0	0	19.2082	19.2082	0	19.2082	0	0	0	38.4164	0	0	19.2082	0	19.2082	0	0	0	0	38.4164	0	19.2082	0	0	0	19.2082	0	0	0	0	0	19.2082	0	0	0	19.2082	19.2082	19.2082	19.2082	38.4164	57.6247	19.2082	38.4164	0	38.4164	0	19.2082	0	19.2082	19.2082
0	0	0	38.4164	19.2082	38.4164	19.2082	0	0	0	0	19.2082	0	0	0	0	19.2082	19.2082	0	0	57.6247	0	0	19.2082	57.6247	0	19.2082	19.2082	38.4164	19.2082	0	38.4164	0	38.4164	0	0	0	19.2082	38.4164	0	0	57.6247	0	0	38.4164	0	0	0	19.2082	0
0	0	38.4164	0	19.2082	38.4164	0	19.2082	0	0	0	0	0	38.4164	0	19.2082	0	19.2082	38.4164	0	57.6247	19.2082	0	19.2082	0	19.2082	0	57.6247	0	19.2082	0	19.2082	0	0	0	0	0	19.2082	19.2082	38.4164	38.4164	19.2082	19.2082	57.6247	0	38.4164	0	19.2082	0	0
19.2082	0	19.2082	19.2082	19.2082	76.8329	0	0	19.2082	0	38.4164	0	0	0	0	0	0	0	0	0	19.2082	0	38.4164	19.2082	38.4164	19.2082	0	0	0	0	0	38.4164	0	19.2082	19.2082	19.2082	19.2082	0	19.2082	0	0	0	19.2082	0	0	38.4164	19.2082	38.4164	19.2082	19.2082
0	38.4164	19.2082	76.8329	19.2082	38.4164	19.2082	0	19.2082	19.2082	0	19.2082	0	0	19.2082	0	0	0	0	0	19.2082	19.2082	19.2082	0	0	0	0	19.2082	0	0	38.4164	0	19.2082	19.2082	0	0	0	0	19.2082	0	0	38.4164	0	0	0	19.2082	57.6247	38.4164	0	19.2082
19.2082	0	19.2082	19.2082	38.4164	19.2082	19.2082	0	0	0	0	0	0	0	0	38.4164	0	19.2082	19.2082	19.2082	0	0	19.2082	0	0	0	0	0	0	0	19.2082	19.2082	0	0	38.4164	0	19.2082	19.2082	19.2082	0	19.2082	0	0	0	38.4164	19.2082	0	38.4164	19.2082	38.4164
0	57.6247	19.2082	0	38.4164	57.6247	19.2082	0	0	0	0	19.2082	0	19.2082	0	0	0	19.2082	0	19.2082	0	0	0	0	19.2082	0	0	19.2082	0	0	0	0	38.4164	19.2082	0	0	0	0	0	0	19.2082	0	19.2082	0	0	19.2082	0	38.4164	19.2082	19.2082
0	0	38.4164	38.4164	0	38.4164	0	19.2082	0	0	0	0	0	0	0	0	0	0	0	19.2082	0	19.2082	0	0	19.2082	0	0	0	19.2082	0	38.4164	19.2082	0	0	0	0	19.2082	0	0	38.4164	0	0	0	0	0	0	19.2082	38.4164	19.2082	57.6247
19.2082	57.6247	0	19.2082	38.4164	19.2082	0	19.2082	0	19.2082	0	19.2082	19.2082	0	19.2082	19.2082	0	0	0	0	0	0	0	19.2082	0	0	19.2082	19.2082	0	19.2082	0	0	19.2082	19.2082	19.2082	38.4164	0	0	0	0	57.6247	0	38.4164	0	0	19.2082	0	19.2082	38.4164	38.4164
0	38.4164	19.2082	19.2082	0	38.4164	19.2082	19.2082	19.2082	0	19.2082	0	0	19.2082	19.2082	0	0	0	0	0	19.2082	0	19.2082	0	0	19.2082	19.2082	19.2082	19.2082	38.4164	0	0	19.2082	0	0	0	38.4164	0	0	76.8329	0	0	19.2082	19.2082	0	19.2082	19.2082	38.4164	0	19.2082
38.4164	0	38.4164	0	0	0	19.2082	0	0	0	0	0	19.2082	0	19.2082	57.6247	0	19.2082	0	0	0	19.2082	19.2082	0	0	19.2082	0	38.4164	0	0	0	0	19.2082	0	0	0	0	19.2082	0	0	0	0	19.2082	0	0	0	0	0	0	0
0	19.2082	0	19.2082	0	0	0	0	0	19.2082	0	0	38.4164	19.2082	0	0	0	0	0	0	0	0	0	19.2082	19.2082	0	19.2082	19.2082	57.6247	19.2082	0	0	0	19.2082	0	0	0	0	38.4164	19.2082	0	19.2082	19.2082	0	0	0	0	0	19.2082	0
0	19.2082	19.2082	0	0	38.4164	0	19.2082	0	0	19.2082	19.2082	0	19.2082	0	0	0	19.2082	0	19.2082	0	19.2082	0	0	0	0	19.2082	0	19.2082	19.2082	0	0	19.2082	0	0	0	0	0	19.2082	0	19.2082	0	19.2082	0	19.2082	0	19.2082	0	0	0
19.2082	19.2082	0	19.2082	0	0	0	0	19.2082	0	0	0	0	0	0	0	19.2082	19.2082	0	0	0	0	19.2082	38.4164	19.2082	19.2082	0	19.2082	0	0	0	38.4164	19.2082	19.2082	0	19.2082	0	0	0	19.2082	0	0	57.6247	0	38.4164	0	19.2082	0	19.2082	0
0	0	0	0	0	0	19.2082	38.4164	0	38.4164	0	0	38.4164	19.2082	0	0	19.2082	38.4164	0	19.2082	19.2082	0	0	0	19.2082	0	0	19.2082	0	0	0	19.2082	19.2082	0	0	0	0	0	0	19.2082	38.4164	19.2082	0	19.2082	19.2082	0	0	0	19.2082	0
0	0	0	0	38.4164	0	0	19.2082	19.2082	0	0	0	0	0	0	0	0	0	0	0	19.2082	0	0	19.2082	0	0	0	0	0	0	19.2082	0	38.4164	0	19.2082	19.2082	76.8329	0	19.2082	19.2082	19.2082	0	0	0	19.2082	0	0	38.4164	0	19.2082
38.4164	0	0	19.2082	0	0	0	19.2082	38.4164	0	19.2082	19.2082	0	0	0	0	0	0	0	0	0	0	19.2082	19.2082	0	19.2082	0	19.2082	0	0	0	38.4164	0	0	0	0	0	19.2082	19.2082	38.4164	19.2082	19.2082	19.2082	0	19.2082	0	38.4164	19.2082	0	0
0	0	0	19.2082	19.2082	38.4164	0	38.4164	19.2082	0	38.4164	0	0	19.2082	0	0	0	19.2082	0	0	0	0	0	19.2082	0	0	0	0	19.2082	19.2082	19.2082	0	19.2082	19.2082	38.4164	0	0	0	0	0	0	0	96.0411	19.2082	19.2082	19.2082	0	0	0	19.2082
0	19.2082	0	0	0	0	0	19.2082	0	19.2082	0	0	0	0	0	19.2082	0	19.2082	38.4164	0	0	19.2082	19.2082	0	0	0	0	19.2082	19.2082	19.2082	0	0	19.2082	19.2082	0	0	0	19.2082	19.2082	0	0	19.2082	38.4164	0	38.4164	0	0	38.4164	0	0
0	19.2082	0	0	0	19.2082	38.4164	19.2082	19.2082	0	0	19.2082	0	19.2082	0	0	0	0	0	19.2082	19.2082	38.4164	0	0	0	0	0	0	0	0	19.2082	0	0	0	19.2082	19.2082	0	0	0	19.2082	0	0	38.4164	19.2082	0	19.2082	19.2082	0	0	19.2082
19.2082	19.2082	0	0	0	19.2082	0	0	0	0	0	19.2082	0	0	38.4164	0	19.2082	38.4164	0	19.2082	38.4164	19.2082	19.2082	19.2082	0	0	19.2082	0	38.4164	0	19.2082	19.2082	38.4164	0	0	19.2082	0	0	0	0	19.2082	0	0	19.2082	19.2082	0	0	0	0	0
0	19.2082	19.2082	0	19.2082	19.2082	19.2082	0	19.2082	0	38.4164	19.2082	19.2082	0	0	0	0	19.2082	0	0	0	0	0	0	19.2082	0	19.2082	0	19.2082	19.2082	0	0	0	19.2082	0	0	0	0	0	38.4164	0	19.2082	19.2082	0	0	0	0	19.2082	19.2082	19.2082
38.4164	19.2082	0	0	19.2082	0	0	0	0	0	19.2082	0	0	38.4164	38.4164	0	0	19.2082	19.2082	38.4164	0	0	0	0	19.2082	0	38.4164	0	0	38.4164	19.2082	0	0	0	0	0	19.2082	19.2082	38.4164	19.2082	38.4164	38.4164	0	0	0	0	19.2082	0	0	0
0	19.2082	0	19.2082	0	0	19.2082	0	38.4164	0	19.2082	19.2082	19.2082	0	0	0	0	38.4164	0	0	0	38.4164	19.2082	0	0	0	0	0	19.2082	19.2082	19.2082	0	19.2082	0	0	0	19.2082	0	57.6247	19.2082	0	0	38.4164	19.2082	0	19.2082	0	19.2082	19.2082	0
19.2082	19.2082	19.2082	19.2082	0	19.2082	19.2082	38.4164	19.2082	0	19.2082	0	19.2082	0	19.2082	0	0	0	0	0	0	0	0	0	57.6247	19.2082	19.2082	19.2082	19.2082	38.4164	0	0	19.2082	19.2082	0	19.2082	0	0	19.2082	38.4164	0	19.2082	0	0	0	19.2082	19.2082	19.2082	0	19.2082
0	0	38.4164	0	0	0	0	19.2082	0	19.2082	0	19.2082	19.2082	0	0	0	0	19.2082	0	0	19.2082	0	0	0	0	19.2082	0	38.4164	0	19.2082	0	38.4164	0	0	0	19.2082	0	38.4164	38.4164	19.2082	0	19.2082	19.2082	0	38.4164	0	0	19.2082	19.2082	38.4164
0	0	38.4164	0	19.2082	19.2082	0	19.2082	0	0	0	0	19.2082	0	19.2082	0	19.2082	0	0	0	0	19.2082	0	38.4164	0	38.4164	0	19.2082	0	0	0	0	0	0	0	19.2082	0	0	0	0	19.2082	0	19.2082	0	19.2082	19.2082	0	0	19.2082	38.4164
19.2082	0	57.6247	0	0	0	0	19.2082	19.2082	0	0	19.2082	0	0	0	0	0	0	0	19.2082	19.2082	0	0	0	19.2082	38.4164	0	0	38.4164	0	0	0	19.2082	0	0	19.2082	0	57.6247	0	0	19.2082	19.2082	19.2082	0	38.4164	38.4164	0	19.2082	0	0
0	0	0	0	57.6247	0	57.6247	0	19.2082	19.2082	19.2082	0	0	0	19.2082	0	19.2082	0	0	0	19.2082	0	0	19.2082	57.6247	0	0	19.2082	0	0	0	0	19.2082	0	0	0	0	0	0	0	0	19.2082	0	0	19.2082	0	19.2082	0	0	38.4164
0	38.4164	19.2082	19.2082	19.2082	19.2082	0	19.2082	38.4164	0	19.2082	0	0	0	0	0	19.2082	0	57.6247	0	19.2082	0	19.2082	19.2082	0	19.2082	19.2082	0	19.2082	38.4164	0	0	0	38.4164	0	0	19.2082	0	0	0	0	0	19.2082	0	0	19.2082	19.2082	0	19.2082	0
19.2082	0	0	0	38.4164	57.6247	0	38.4164	38.4164	0	0	0	38.4164	0	0	19.2082	19.2082	0	0	0	0	0	0	38.4164	19.2082	0	0	0	19.2082	0	0	0	19.2082	0	19.2082	0	19.2082	0	38.4164	19.2082	38.4164	0	0	19.2082	0	19.2082	19.2082	0	0	57.6247
[truncated: 113 more columns]

## Sheet: Fig.2e-30ns
0	19.1918	0	0	0	19.1918	19.1918	19.1918	0	38.3835	0	19.1918	0	19.1918	0	0	0	38.3835	19.1918	0	19.1918	0	0	0	0	0	0	19.1918	0	0	19.1918	19.1918	19.1918	0	0	0	0	19.1918	0	38.3835	0	0	19.1918	19.1918	0	19.1918	0	0	0	95.9589
19.1918	0	0	0	19.1918	38.3835	0	0	57.5753	19.1918	19.1918	19.1918	0	0	0	0	38.3835	0	0	0	38.3835	0	19.1918	76.7671	0	38.3835	57.5753	0	19.1918	19.1918	0	38.3835	19.1918	0	19.1918	0	0	19.1918	0	0	19.1918	0	0	19.1918	38.3835	0	19.1918	0	38.3835	0
0	0	0	19.1918	0	0	0	57.5753	0	19.1918	0	19.1918	19.1918	0	19.1918	0	0	0	0	38.3835	0	38.3835	19.1918	0	19.1918	0	0	19.1918	19.1918	0	19.1918	19.1918	0	38.3835	0	0	19.1918	38.3835	0	0	19.1918	0	38.3835	19.1918	0	0	0	19.1918	19.1918	19.1918
38.3835	19.1918	0	0	0	0	0	0	0	19.1918	19.1918	0	19.1918	0	0	19.1918	0	38.3835	19.1918	0	0	19.1918	0	0	0	0	0	0	0	19.1918	0	0	0	0	38.3835	0	19.1918	0	0	0	38.3835	19.1918	38.3835	0	38.3835	57.5753	0	19.1918	0	0
0	0	38.3835	19.1918	0	0	0	19.1918	0	0	19.1918	0	0	0	19.1918	0	0	19.1918	19.1918	38.3835	19.1918	38.3835	38.3835	19.1918	0	0	19.1918	0	38.3835	0	0	0	0	0	0	38.3835	38.3835	0	38.3835	0	19.1918	19.1918	0	0	0	19.1918	0	38.3835	0	19.1918
0	19.1918	0	0	0	19.1918	0	0	0	38.3835	0	0	0	0	0	0	19.1918	0	19.1918	0	19.1918	38.3835	0	0	38.3835	19.1918	0	19.1918	0	0	0	0	19.1918	19.1918	0	0	38.3835	19.1918	19.1918	0	19.1918	19.1918	19.1918	0	0	0	0	0	19.1918	0
19.1918	19.1918	0	19.1918	38.3835	0	0	0	0	38.3835	0	0	19.1918	19.1918	0	0	0	0	0	19.1918	0	0	0	38.3835	0	19.1918	19.1918	0	0	0	0	0	0	0	19.1918	38.3835	19.1918	0	19.1918	19.1918	0	19.1918	19.1918	0	19.1918	0	38.3835	0	19.1918	0
19.1918	19.1918	76.7671	0	19.1918	0	38.3835	0	19.1918	0	38.3835	38.3835	0	19.1918	0	19.1918	0	19.1918	0	19.1918	0	0	0	0	19.1918	0	19.1918	0	19.1918	0	0	0	0	19.1918	0	0	19.1918	38.3835	19.1918	0	0	0	0	0	0	19.1918	19.1918	19.1918	19.1918	19.1918
0	57.5753	0	0	19.1918	0	19.1918	0	19.1918	0	19.1918	0	38.3835	19.1918	19.1918	19.1918	0	0	0	19.1918	0	0	0	19.1918	0	0	19.1918	0	0	0	19.1918	38.3835	0	57.5753	19.1918	19.1918	0	19.1918	0	0	0	0	19.1918	19.1918	19.1918	0	19.1918	19.1918	19.1918	0
38.3835	19.1918	0	0	0	0	38.3835	0	19.1918	19.1918	19.1918	0	0	19.1918	19.1918	19.1918	0	0	19.1918	19.1918	19.1918	0	0	38.3835	38.3835	0	19.1918	0	0	19.1918	0	0	0	0	19.1918	19.1918	0	19.1918	0	0	0	19.1918	19.1918	38.3835	0	38.3835	0	0	0	0
0	0	38.3835	19.1918	0	0	0	19.1918	0	0	19.1918	19.1918	19.1918	0	19.1918	0	0	0	0	0	19.1918	38.3835	0	19.1918	19.1918	38.3835	0	19.1918	0	0	38.3835	0	19.1918	19.1918	0	0	19.1918	19.1918	0	19.1918	0	57.5753	0	0	0	0	0	19.1918	0	0
0	0	0	19.1918	19.1918	0	0	57.5753	19.1918	38.3835	0	19.1918	38.3835	38.3835	0	0	0	19.1918	0	0	38.3835	0	0	0	0	38.3835	0	38.3835	19.1918	0	0	19.1918	0	0	0	19.1918	0	0	19.1918	0	19.1918	0	19.1918	0	0	0	38.3835	0	0	0
0	0	19.1918	0	19.1918	0	0	0	0	19.1918	38.3835	38.3835	19.1918	19.1918	19.1918	19.1918	0	0	19.1918	0	0	19.1918	0	0	0	0	19.1918	19.1918	0	19.1918	0	0	19.1918	0	0	0	0	0	0	0	0	19.1918	0	0	0	0	0	0	0	0
19.1918	0	0	0	19.1918	19.1918	19.1918	0	0	19.1918	0	0	19.1918	76.7671	0	0	0	19.1918	0	38.3835	38.3835	19.1918	38.3835	0	19.1918	19.1918	38.3835	0	57.5753	0	38.3835	0	38.3835	0	19.1918	0	0	19.1918	19.1918	0	0	0	0	0	0	0	19.1918	0	0	19.1918
0	0	0	0	0	0	0	0	0	0	0	19.1918	0	0	0	19.1918	19.1918	0	0	0	0	0	38.3835	19.1918	0	19.1918	0	0	0	19.1918	0	0	0	0	0	38.3835	0	19.1918	0	19.1918	19.1918	0	0	0	0	0	38.3835	0	19.1918	0
19.1918	19.1918	0	0	0	19.1918	0	19.1918	0	19.1918	19.1918	0	0	19.1918	19.1918	0	19.1918	0	19.1918	38.3835	0	19.1918	0	0	19.1918	19.1918	0	57.5753	0	19.1918	38.3835	0	19.1918	0	0	0	19.1918	38.3835	38.3835	0	19.1918	0	0	0	0	0	19.1918	0	19.1918	19.1918
0	38.3835	19.1918	0	0	0	38.3835	0	0	19.1918	19.1918	0	0	19.1918	0	0	38.3835	0	38.3835	19.1918	19.1918	19.1918	0	19.1918	0	0	0	0	19.1918	0	0	0	19.1918	19.1918	0	0	0	0	19.1918	0	0	0	0	19.1918	0	0	76.7671	0	19.1918	38.3835
0	0	0	0	0	0	19.1918	19.1918	0	0	38.3835	0	0	19.1918	0	0	38.3835	0	0	0	38.3835	19.1918	19.1918	19.1918	0	0	19.1918	0	0	19.1918	0	19.1918	19.1918	0	38.3835	0	38.3835	38.3835	19.1918	0	19.1918	0	0	0	0	19.1918	0	0	19.1918	0
0	19.1918	0	38.3835	0	19.1918	0	19.1918	0	19.1918	19.1918	19.1918	0	0	38.3835	0	19.1918	0	38.3835	0	0	0	0	0	0	0	0	0	0	0	0	0	0	0	0	0	19.1918	0	0	0	0	0	38.3835	0	0	19.1918	0	19.1918	0	0
0	0	38.3835	0	0	0	19.1918	19.1918	57.5753	0	19.1918	0	57.5753	0	19.1918	0	0	0	19.1918	0	19.1918	19.1918	19.1918	19.1918	0	19.1918	0	0	0	0	0	0	0	0	0	0	0	19.1918	0	19.1918	0	19.1918	0	0	0	19.1918	19.1918	19.1918	19.1918	19.1918
0	0	0	19.1918	19.1918	38.3835	19.1918	19.1918	0	19.1918	0	19.1918	0	0	19.1918	0	0	19.1918	19.1918	0	19.1918	0	0	0	0	0	19.1918	0	0	0	19.1918	0	38.3835	0	19.1918	0	19.1918	0	19.1918	0	19.1918	19.1918	0	19.1918	19.1918	19.1918	0	19.1918	0	0
19.1918	0	0	0	19.1918	0	0	19.1918	0	0	19.1918	0	57.5753	0	0	19.1918	19.1918	0	0	0	0	19.1918	0	0	19.1918	19.1918	19.1918	0	38.3835	19.1918	0	0	0	0	19.1918	0	19.1918	19.1918	0	38.3835	19.1918	0	19.1918	0	19.1918	38.3835	0	0	0	38.3835
19.1918	0	0	0	0	0	0	19.1918	19.1918	0	19.1918	19.1918	19.1918	38.3835	0	19.1918	19.1918	0	0	19.1918	19.1918	19.1918	0	0	19.1918	19.1918	0	19.1918	19.1918	0	38.3835	0	19.1918	0	0	19.1918	19.1918	19.1918	0	19.1918	0	38.3835	0	19.1918	0	0	0	19.1918	0	19.1918
0	38.3835	19.1918	19.1918	0	19.1918	19.1918	0	19.1918	0	57.5753	0	0	0	0	0	0	0	0	0	0	19.1918	0	0	0	19.1918	0	0	19.1918	0	19.1918	0	19.1918	0	0	19.1918	19.1918	0	19.1918	19.1918	0	19.1918	0	0	0	0	19.1918	38.3835	0	57.5753
0	0	0	0	0	19.1918	0	38.3835	38.3835	0	0	0	0	19.1918	0	19.1918	19.1918	38.3835	19.1918	19.1918	0	19.1918	0	19.1918	0	0	0	0	57.5753	0	19.1918	19.1918	0	19.1918	0	38.3835	0	19.1918	0	19.1918	0	0	0	0	19.1918	19.1918	19.1918	19.1918	0	19.1918
0	57.5753	19.1918	38.3835	19.1918	38.3835	0	0	19.1918	19.1918	0	0	0	38.3835	0	38.3835	19.1918	0	38.3835	19.1918	0	0	19.1918	0	0	0	19.1918	19.1918	0	0	19.1918	0	0	19.1918	0	0	0	19.1918	38.3835	19.1918	0	38.3835	0	19.1918	0	19.1918	19.1918	19.1918	0	0
0	0	19.1918	0	0	38.3835	19.1918	19.1918	19.1918	0	0	19.1918	19.1918	19.1918	19.1918	19.1918	19.1918	0	38.3835	19.1918	0	19.1918	19.1918	0	0	0	0	19.1918	0	19.1918	19.1918	0	0	19.1918	0	19.1918	0	19.1918	19.1918	0	0	0	0	0	0	0	19.1918	19.1918	19.1918	0
19.1918	19.1918	19.1918	0	19.1918	0	0	0	0	0	19.1918	0	0	19.1918	0	57.5753	57.5753	19.1918	19.1918	0	38.3835	0	0	19.1918	0	38.3835	0	19.1918	19.1918	38.3835	0	0	0	0	19.1918	19.1918	0	19.1918	19.1918	19.1918	0	0	0	0	0	0	19.1918	19.1918	38.3835	0
19.1918	0	38.3835	38.3835	19.1918	19.1918	19.1918	0	0	0	0	19.1918	19.1918	0	0	19.1918	19.1918	0	19.1918	19.1918	0	38.3835	0	0	0	0	0	19.1918	19.1918	0	0	0	0	0	0	0	19.1918	0	19.1918	0	0	0	38.3835	0	0	0	0	19.1918	0	19.1918
19.1918	38.3835	38.3835	0	0	0	0	0	0	0	0	0	19.1918	0	0	19.1918	0	0	38.3835	19.1918	19.1918	0	0	19.1918	19.1918	38.3835	19.1918	0	0	0	0	0	0	0	19.1918	19.1918	19.1918	0	19.1918	0	0	0	57.5753	0	0	0	57.5753	19.1918	19.1918	0
0	0	57.5753	19.1918	0	0	19.1918	0	0	19.1918	19.1918	0	38.3835	0	19.1918	0	0	19.1918	0	0	19.1918	19.1918	0	19.1918	0	19.1918	19.1918	19.1918	0	0	0	0	19.1918	19.1918	38.3835	0	38.3835	0	0	0	19.1918	19.1918	0	0	19.1918	19.1918	0	0	0	38.3835
38.3835	19.1918	19.1918	0	19.1918	0	0	0	0	0	19.1918	0	0	38.3835	0	38.3835	19.1918	0	38.3835	38.3835	0	0	0	0	0	19.1918	19.1918	19.1918	0	0	0	38.3835	0	0	0	19.1918	19.1918	0	0	0	38.3835	19.1918	19.1918	19.1918	19.1918	0	19.1918	0	19.1918	19.1918
0	19.1918	0	19.1918	19.1918	0	0	19.1918	0	0	19.1918	19.1918	19.1918	38.3835	19.1918	0	0	0	0	0	19.1918	0	19.1918	19.1918	0	19.1918	0	19.1918	19.1918	0	0	0	0	0	0	0	0	38.3835	0	19.1918	19.1918	0	19.1918	0	0	19.1918	19.1918	0	19.1918	0
0	0	19.1918	0	0	19.1918	19.1918	0	19.1918	19.1918	0	0	0	0	0	0	0	19.1918	19.1918	0	19.1918	0	19.1918	19.1918	0	19.1918	0	0	0	19.1918	19.1918	0	38.3835	0	38.3835	0	0	38.3835	19.1918	19.1918	0	19.1918	0	0	0	0	38.3835	19.1918	19.1918	38.3835
0	19.1918	0	19.1918	19.1918	19.1918	0	38.3835	0	0	38.3835	19.1918	0	19.1918	0	0	0	19.1918	19.1918	0	0	19.1918	0	0	19.1918	0	0	19.1918	19.1918	0	0	19.1918	19.1918	0	19.1918	0	0	0	0	0	0	19.1918	0	0	38.3835	0	19.1918	19.1918	0	0
0	0	0	19.1918	0	38.3835	19.1918	0	19.1918	19.1918	19.1918	0	0	19.1918	38.3835	19.1918	57.5753	0	38.3835	0	0	19.1918	19.1918	0	19.1918	0	0	38.3835	0	0	38.3835	19.1918	19.1918	0	19.1918	0	19.1918	0	0	19.1918	0	0	0	38.3835	0	19.1918	0	0	19.1918	0
0	0	0	0	19.1918	0	19.1918	0	19.1918	0	0	19.1918	0	38.3835	19.1918	19.1918	0	19.1918	0	19.1918	0	0	0	0	19.1918	19.1918	0	0	0	0	0	19.1918	38.3835	0	0	0	0	19.1918	0	0	0	0	0	0	0	0	0	0	0	19.1918
0	0	0	0	38.3835	19.1918	0	38.3835	0	38.3835	19.1918	0	19.1918	0	19.1918	0	0	0	38.3835	19.1918	19.1918	19.1918	0	0	0	0	38.3835	0	19.1918	19.1918	19.1918	19.1918	0	0	0	0	0	38.3835	0	0	19.1918	19.1918	0	19.1918	0	19.1918	0	38.3835	19.1918	0
0	19.1918	0	0	19.1918	0	19.1918	38.3835	19.1918	19.1918	0	0	19.1918	19.1918	19.1918	0	0	0	19.1918	19.1918	0	0	38.3835	19.1918	0	0	0	19.1918	0	0	0	0	0	0	0	0	0	0	19.1918	0	19.1918	38.3835	0	0	0	0	19.1918	19.1918	19.1918	19.1918
0	0	19.1918	0	19.1918	38.3835	57.5753	0	19.1918	19.1918	19.1918	0	0	0	19.1918	19.1918	19.1918	38.3835	57.5753	0	19.1918	0	19.1918	0	0	0	19.1918	0	0	0	0	0	0	0	0	0	19.1918	0	0	19.1918	0	0	0	19.1918	19.1918	0	0	0	38.3835	19.1918
19.1918	0	19.1918	0	38.3835	0	0	0	0	38.3835	0	19.1918	38.3835	0	0	0	0	0	0	0	19.1918	19.1918	19.1918	57.5753	19.1918	38.3835	0	0	0	0	0	0	19.1918	0	0	0	19.1918	19.1918	57.5753	19.1918	38.3835	19.1918	19.1918	0	19.1918	0	0	0	38.3835	0
19.1918	38.3835	19.1918	0	19.1918	0	0	19.1918	19.1918	19.1918	0	0	0	0	0	0	19.1918	19.1918	0	19.1918	19.1918	0	0	0	0	38.3835	0	19.1918	38.3835	0	0	0	0	0	19.1918	0	0	0	19.1918	0	0	0	0	38.3835	0	19.1918	0	19.1918	0	19.1918
0	0	19.1918	0	0	38.3835	19.1918	0	38.3835	19.1918	0	0	19.1918	19.1918	76.7671	0	38.3835	19.1918	0	0	19.1918	38.3835	0	57.5753	19.1918	0	38.3835	0	38.3835	0	0	0	19.1918	0	19.1918	0	0	0	19.1918	0	19.1918	57.5753	0	0	19.1918	0	0	0	38.3835	0
38.3835	19.1918	0	38.3835	0	19.1918	0	0	0	0	0	0	38.3835	19.1918	19.1918	0	19.1918	19.1918	19.1918	19.1918	0	0	19.1918	0	0	0	0	0	0	0	0	0	0	57.5753	0	0	0	0	19.1918	0	19.1918	19.1918	0	0	19.1918	0	0	19.1918	19.1918	0
38.3835	0	19.1918	19.1918	19.1918	0	19.1918	0	0	0	19.1918	0	0	19.1918	0	0	38.3835	0	19.1918	19.1918	0	0	0	0	19.1918	38.3835	0	19.1918	0	19.1918	0	57.5753	38.3835	0	19.1918	19.1918	0	0	19.1918	0	19.1918	19.1918	0	0	0	0	19.1918	19.1918	0	19.1918
19.1918	19.1918	19.1918	0	19.1918	0	0	19.1918	0	0	0	38.3835	0	19.1918	0	19.1918	0	19.1918	0	0	0	0	0	0	0	0	0	0	19.1918	0	38.3835	0	0	0	38.3835	19.1918	0	19.1918	0	0	0	0	0	0	0	19.1918	0	0	19.1918	19.1918
19.1918	19.1918	19.1918	0	57.5753	0	19.1918	0	0	0	19.1918	0	0	0	0	0	38.3835	0	0	19.1918	19.1918	0	19.1918	0	0	0	0	0	19.1918	0	0	0	0	0	0	19.1918	38.3835	19.1918	0	0	0	0	19.1918	0	19.1918	19.1918	0	19.1918	19.1918	19.1918
19.1918	0	38.3835	19.1918	19.1918	19.1918	38.3835	0	0	38.3835	0	0	19.1918	0	19.1918	19.1918	0	0	19.1918	0	0	19.1918	0	0	19.1918	0	19.1918	0	19.1918	0	19.1918	0	38.3835	0	19.1918	19.1918	57.5753	0	0	0	19.1918	0	0	0	0	0	0	19.1918	19.1918	19.1918
19.1918	38.3835	19.1918	57.5753	19.1918	0	38.3835	19.1918	0	0	19.1918	19.1918	0	0	0	19.1918	19.1918	95.9589	0	19.1918	19.1918	19.1918	0	19.1918	0	0	0	0	0	19.1918	0	19.1918	0	0	19.1918	38.3835	0	0	0	19.1918	0	19.1918	0	0	19.1918	19.1918	57.5753	0	0	0
19.1918	0	19.1918	0	0	19.1918	19.1918	0	0	19.1918	19.1918	0	0	0	0	19.1918	0	0	38.3835	0	19.1918	19.1918	0	0	19.1918	19.1918	0	0	0	19.1918	0	19.1918	0	0	0	0	0	38.3835	0	19.1918	19.1918	0	0	0	19.1918	0	19.1918	0	19.1918	0
19.1918	0	0	19.1918	19.1918	19.1918	38.3835	19.1918	19.1918	0	19.1918	0	0	0	0	19.1918	0	38.3835	0	0	19.1918	19.1918	38.3835	0	0	19.1918	19.1918	0	38.3835	0	0	0	0	19.1918	19.1918	0	0	0	38.3835	0	0	0	0	19.1918	19.1918	19.1918	0	0	19.1918	0
0	0	0	0	0	0	0	0	38.3835	0	38.3835	0	19.1918	0	0	0	0	0	38.3835	19.1918	38.3835	0	0	0	19.1918	0	0	19.1918	38.3835	19.1918	0	0	0	19.1918	19.1918	38.3835	0	0	0	38.3835	0	0	0	0	0	0	0	38.3835	0	0
0	19.1918	0	19.1918	19.1918	0	0	0	0	0	0	0	19.1918	0	0	0	0	0	0	19.1918	19.1918	19.1918	0	19.1918	19.1918	19.1918	19.1918	0	19.1918	0	19.1918	38.3835	0	0	38.3835	0	0	0	38.3835	0	0	0	0	19.1918	0	0	0	19.1918	19.1918	0
0	19.1918	19.1918	0	0	0	0	19.1918	19.1918	0	0	0	19.1918	38.3835	0	0	0	0	0	19.1918	0	0	0	0	0	19.1918	38.3835	19.1918	0	19.1918	19.1918	0	19.1918	0	0	0	19.1918	0	19.1918	0	0	19.1918	19.1918	0	0	19.1918	0	19.1918	57.5753	19.1918
57.5753	0	38.3835	0	0	0	0	0	0	0	0	0	0	0	0	38.3835	0	19.1918	0	0	0	0	19.1918	0	38.3835	0	19.1918	0	19.1918	0	38.3835	0	19.1918	0	0	0	0	0	0	0	19.1918	0	0	57.5753	0	0	0	19.1918	0	19.1918
0	0	38.3835	0	19.1918	0	0	0	0	0	0	19.1918	0	0	0	38.3835	0	19.1918	19.1918	0	0	0	19.1918	0	0	0	19.1918	0	19.1918	0	19.1918	0	19.1918	0	19.1918	19.1918	0	19.1918	0	19.1918	0	0	0	38.3835	0	0	19.1918	0	0	38.3835
19.1918	19.1918	19.1918	38.3835	19.1918	0	0	0	0	0	0	38.3835	0	0	0	19.1918	38.3835	0	19.1918	38.3835	0	19.1918	19.1918	19.1918	19.1918	0	0	0	19.1918	0	0	0	0	0	0	0	0	0	38.3835	0	19.1918	38.3835	0	19.1918	0	19.1918	38.3835	0	19.1918	19.1918
0	19.1918	0	19.1918	0	0	0	19.1918	0	0	0	0	0	0	0	0	19.1918	38.3835	0	0	19.1918	19.1918	0	0	0	0	0	0	0	0	0	0	0	0	19.1918	0	0	0	0	19.1918	0	19.1918	38.3835	19.1918	0	0	19.1918	19.1918	0	19.1918
0	0	19.1918	0	0	0	0	19.1918	0	0	19.1918	38.3835	19.1918	0	19.1918	0	0	0	19.1918	0	0	0	0	0	19.1918	0	19.1918	0	0	19.1918	0	0	19.1918	0	19.1918	19.1918	0	0	0	57.5753	0	19.1918	19.1918	57.5753	19.1918	19.1918	38.3835	19.1918	0	0
38.3835	57.5753	0	38.3835	0	0	19.1918	19.1918	0	0	0	0	38.3835	0	19.1918	19.1918	19.1918	0	19.1918	19.1918	0	0	0	19.1918	0	0	0	0	0	0	0	19.1918	0	38.3835	0	0	0	38.3835	19.1918	38.3835	19.1918	19.1918	0	0	19.1918	19.1918	0	0	0	19.1918
0	19.1918	0	0	0	0	0	57.5753	19.1918	19.1918	19.1918	0	0	19.1918	0	19.1918	19.1918	19.1918	19.1918	0	0	19.1918	0	19.1918	38.3835	0	0	0	0	0	0	0	0	0	19.1918	19.1918	0	0	19.1918	19.1918	19.1918	19.1918	19.1918	0	0	0	0	19.1918	19.1918	0
19.1918	0	0	0	19.1918	0	0	0	19.1918	0	0	19.1918	19.1918	0	19.1918	0	19.1918	0	19.1918	0	0	19.1918	0	19.1918	0	0	0	0	0	0	0	0	0	38.3835	0	38.3835	0	0	0	0	0	38.3835	0	0	0	0	0	0	0	0
19.1918	0	0	0	0	0	19.1918	0	0	0	19.1918	0	0	0	0	0	0	19.1918	19.1918	0	0	38.3835	0	19.1918	0	19.1918	19.1918	0	0	19.1918	0	0	0	0	19.1918	19.1918	0	0	0	19.1918	0	19.1918	0	19.1918	0	0	19.1918	0	19.1918	0
19.1918	0	0	0	0	19.1918	0	38.3835	19.1918	0	19.1918	0	19.1918	0	0	19.1918	0	0	0	0	0	0	0	0	19.1918	19.1918	0	19.1918	0	0	0	19.1918	57.5753	0	0	19.1918	19.1918	0	19.1918	0	0	0	0	0	19.1918	0	0	19.1918	19.1918	19.1918
19.1918	19.1918	0	19.1918	19.1918	0	0	0	0	0	0	19.1918	0	0	0	0	0	0	0	0	0	38.3835	19.1918	19.1918	19.1918	19.1918	38.3835	0	0	0	0	0	19.1918	0	0	0	0	0	0	19.1918	0	0	0	19.1918	19.1918	0	57.5753	0	0	19.1918
0	19.1918	0	0	0	19.1918	38.3835	0	19.1918	0	0	0	0	0	0	0	0	0	19.1918	0	19.1918	0	0	19.1918	0	0	0	19.1918	0	0	0	0	19.1918	0	0	0	19.1918	19.1918	0	0	0	0	0	0	38.3835	19.1918	0	19.1918	76.7671	0
0	19.1918	19.1918	0	38.3835	19.1918	0	38.3835	0	0	38.3835	0	0	0	0	0	57.5753	19.1918	19.1918	0	0	0	0	0	0	19.1918	0	19.1918	0	19.1918	19.1918	0	0	0	19.1918	0	19.1918	0	19.1918	0	0	19.1918	0	0	19.1918	38.3835	0	0	0	0
19.1918	0	0	0	0	19.1918	0	19.1918	19.1918	0	0	0	0	38.3835	19.1918	19.1918	0	0	0	0	0	0	0	0	19.1918	19.1918	0	0	0	19.1918	0	0	0	0	0	0	0	38.3835	19.1918	19.1918	0	0	0	19.1918	38.3835	38.3835	19.1918	19.1918	0	57.5753
0	57.5753	38.3835	19.1918	19.1918	19.1918	0	0	19.1918	0	0	0	19.1918	0	0	0	0	19.1918	0	38.3835	0	0	19.1918	0	19.1918	0	19.1918	0	19.1918	0	0	0	0	0	19.1918	19.1918	0	0	0	38.3835	0	19.1918	0	19.1918	0	0	38.3835	19.1918	0	0
0	0	0	0	0	0	0	38.3835	0	0	19.1918	0	19.1918	19.1918	0	0	0	0	0	0	19.1918	0	19.1918	0	0	19.1918	38.3835	0	19.1918	0	0	0	0	0	0	0	0	0	0	0	19.1918	0	0	0	19.1918	19.1918	19.1918	19.1918	19.1918	0
0	0	0	38.3835	0	38.3835	0	0	0	19.1918	0	0	19.1918	0	19.1918	0	19.1918	0	0	0	0	19.1918	0	0	0	0	0	0	0	38.3835	0	19.1918	38.3835	0	0	0	0	0	19.1918	0	19.1918	0	0	19.1918	19.1918	19.1918	0	0	19.1918	0
0	0	0	0	0	38.3835	0	0	0	0	19.1918	0	0	0	0	0	19.1918	0	0	38.3835	0	0	0	38.3835	19.1918	38.3835	0	38.3835	19.1918	38.3835	0	19.1918	0	0	0	0	0	0	0	19.1918	0	0	0	0	19.1918	0	0	0	0	0
0	19.1918	0	0	0	38.3835	19.1918	0	0	0	0	0	0	19.1918	0	0	0	0	0	0	19.1918	19.1918	0	19.1918	0	38.3835	0	19.1918	38.3835	0	0	19.1918	0	0	0	0	0	0	0	0	0	0	0	0	19.1918	0	0	0	19.1918	0
38.3835	0	0	0	0	19.1918	0	0	19.1918	0	0	0	0	19.1918	19.1918	0	0	0	19.1918	19.1918	19.1918	0	0	38.3835	0	0	19.1918	0	0	0	0	0	38.3835	0	0	0	0	19.1918	0	0	0	19.1918	0	0	0	19.1918	0	19.1918	19.1918	0
19.1918	0	0	19.1918	19.1918	0	0	0	0	19.1918	0	0	0	0	0	0	0	0	19.1918	19.1918	0	0	0	19.1918	0	0	0	19.1918	19.1918	19.1918	0	0	38.3835	57.5753	0	19.1918	0	0	0	0	0	38.3835	19.1918	0	19.1918	0	19.1918	0	19.1918	0
0	0	0	0	19.1918	19.1918	0	0	19.1918	0	0	0	0	0	0	0	0	0	19.1918	19.1918	0	19.1918	0	0	0	0	0	0	19.1918	0	19.1918	0	19.1918	19.1918	19.1918	0	38.3835	0	0	0	0	0	0	0	19.1918	19.1918	0	19.1918	0	19.1918
0	0	19.1918	0	19.1918	19.1918	0	0	0	0	0	0	0	0	0	0	0	19.1918	0	19.1918	0	0	19.1918	0	0	0	0	0	19.1918	19.1918	0	19.1918	19.1918	0	0	0	0	0	0	0	0	0	0	0	0	19.1918	0	0	0	0
0	19.1918	0	0	19.1918	0	0	19.1918	0	0	0	19.1918	0	19.1918	19.1918	0	0	19.1918	0	57.5753	19.1918	19.1918	0	38.3835	0	0	19.1918	0	0	0	38.3835	0	0	0	0	0	0	19.1918	0	0	19.1918	0	0	0	0	19.1918	19.1918	19.1918	19.1918	19.1918
0	38.3835	0	0	19.1918	0	0	0	0	0	0	0	19.1918	19.1918	19.1918	0	0	0	0	0	38.3835	0	0	19.1918	0	19.1918	0	0	19.1918	0	0	0	0	19.1918	0	0	0	0	19.1918	19.1918	0	0	0	0	0	19.1918	0	19.1918	0	19.1918
0	0	19.1918	38.3835	19.1918	19.1918	19.1918	0	0	0	57.5753	0	19.1918	19.1918	0	57.5753	0	0	0	19.1918	19.1918	0	0	0	38.3835	0	0	19.1918	0	19.1918	38.3835	0	0	0	38.3835	0	19.1918	0	0	19.1918	19.1918	19.1918	0	0	0	0	0	0	19.1918	0
19.1918	0	19.1918	0	19.1918	19.1918	0	0	0	0	0	0	38.3835	0	0	0	19.1918	0	0	0	38.3835	0	38.3835	19.1918	19.1918	0	0	19.1918	0	19.1918	0	0	0	0	0	19.1918	0	0	19.1918	19.1918	0	0	19.1918	0	0	0	0	0	0	0
0	19.1918	0	19.1918	0	19.1918	19.1918	0	0	0	0	38.3835	38.3835	57.5753	0	19.1918	0	0	0	0	19.1918	0	0	19.1918	0	0	57.5753	19.1918	19.1918	19.1918	19.1918	0	0	19.1918	19.1918	0	0	0	0	19.1918	38.3835	0	19.1918	0	0	0	0	0	0	0
38.3835	0	19.1918	38.3835	19.1918	19.1918	19.1918	19.1918	0	0	0	19.1918	0	19.1918	38.3835	57.5753	19.1918	0	19.1918	0	0	19.1918	0	38.3835	0	19.1918	0	19.1918	0	0	0	0	0	0	19.1918	0	0	0	0	19.1918	0	19.1918	0	0	0	19.1918	0	0	0	0
0	19.1918	38.3835	38.3835	38.3835	19.1918	0	38.3835	0	0	19.1918	38.3835	0	0	0	0	0	0	0	19.1918	19.1918	0	0	38.3835	19.1918	0	19.1918	19.1918	19.1918	0	0	0	0	38.3835	0	0	0	19.1918	38.3835	0	19.1918	0	0	0	0	19.1918	19.1918	0	19.1918	19.1918
0	0	0	57.5753	0	0	0	0	0	0	0	19.1918	0	19.1918	0	0	0	0	0	0	0	0	0	0	19.1918	19.1918	38.3835	19.1918	0	0	0	0	0	0	0	19.1918	19.1918	0	0	19.1918	0	19.1918	38.3835	0	0	0	38.3835	0	38.3835	19.1918
0	0	19.1918	19.1918	19.1918	19.1918	38.3835	19.1918	0	0	0	19.1918	38.3835	0	19.1918	19.1918	0	0	0	0	0	0	0	19.1918	19.1918	19.1918	0	38.3835	19.1918	19.1918	0	19.1918	0	19.1918	0	0	0	0	38.3835	0	0	0	0	0	0	19.1918	0	0	0	19.1918
38.3835	0	19.1918	57.5753	0	38.3835	0	0	0	0	0	0	0	0	0	19.1918	0	19.1918	0	0	19.1918	19.1918	0	19.1918	19.1918	0	0	19.1918	19.1918	0	0	0	19.1918	0	0	0	0	0	19.1918	0	0	0	0	19.1918	0	0	38.3835	19.1918	0	0
0	0	0	19.1918	0	0	0	19.1918	0	0	19.1918	0	19.1918	0	0	19.1918	19.1918	19.1918	0	19.1918	0	19.1918	0	0	0	19.1918	0	0	0	0	19.1918	0	38.3835	19.1918	0	0	0	38.3835	0	19.1918	0	0	0	0	19.1918	0	19.1918	38.3835	0	38.3835
0	0	38.3835	0	0	0	38.3835	0	0	0	19.1918	19.1918	0	0	0	0	0	0	0	0	0	0	0	38.3835	0	0	19.1918	0	19.1918	0	19.1918	0	19.1918	0	0	19.1918	0	19.1918	0	0	0	19.1918	0	19.1918	0	0	19.1918	57.5753	0	19.1918
0	0	0	19.1918	0	0	0	19.1918	0	0	0	0	0	38.3835	19.1918	19.1918	19.1918	0	0	38.3835	19.1918	19.1918	0	0	0	19.1918	0	0	19.1918	0	38.3835	0	19.1918	0	0	19.1918	38.3835	38.3835	0	19.1918	0	0	0	0	19.1918	38.3835	0	0	19.1918	19.1918
0	19.1918	0	0	0	0	0	0	0	0	19.1918	0	0	19.1918	19.1918	0	0	0	38.3835	0	19.1918	0	19.1918	38.3835	0	0	38.3835	0	0	19.1918	0	19.1918	0	19.1918	19.1918	0	0	0	0	38.3835	0	19.1918	0	0	19.1918	0	19.1918	38.3835	38.3835	0
19.1918	0	0	0	0	19.1918	0	19.1918	19.1918	19.1918	0	0	0	0	0	38.3835	0	0	0	19.1918	19.1918	19.1918	0	0	19.1918	0	0	0	19.1918	0	19.1918	0	0	38.3835	0	0	0	0	19.1918	38.3835	0	19.1918	0	19.1918	0	19.1918	0	0	19.1918	19.1918
19.1918	0	0	0	0	0	0	0	19.1918	38.3835	0	0	0	0	0	0	19.1918	0	0	19.1918	0	19.1918	0	19.1918	0	0	0	0	38.3835	0	0	0	19.1918	0	19.1918	0	0	0	19.1918	0	19.1918	57.5753	0	19.1918	0	38.3835	0	0	38.3835	19.1918
19.1918	0	0	19.1918	19.1918	0	19.1918	0	38.3835	0	0	38.3835	0	0	0	19.1918	0	0	0	0	0	0	0	0	0	0	0	19.1918	0	0	0	0	0	0	0	0	0	19.1918	0	19.1918	0	19.1918	19.1918	0	0	0	19.1918	0	0	0
0	19.1918	19.1918	0	0	57.5753	0	19.1918	0	0	19.1918	0	57.5753	38.3835	19.1918	0	0	0	0	0	19.1918	0	19.1918	0	0	0	57.5753	0	19.1918	19.1918	19.1918	0	19.1918	38.3835	0	0	0	0	0	0	0	19.1918	0	0	19.1918	19.1918	19.1918	0	19.1918	0
0	0	0	0	0	19.1918	19.1918	0	38.3835	0	57.5753	0	0	0	0	19.1918	0	19.1918	0	0	0	19.1918	19.1918	0	0	0	0	0	0	0	0	0	0	19.1918	0	0	0	19.1918	0	0	0	0	0	0	0	19.1918	0	38.3835	19.1918	0
0	0	19.1918	0	19.1918	0	0	0	0	19.1918	19.1918	0	0	19.1918	0	19.1918	0	0	19.1918	0	0	19.1918	0	19.1918	0	19.1918	0	0	19.1918	19.1918	19.1918	0	0	0	0	0	0	0	0	19.1918	0	0	0	0	38.3835	19.1918	0	0	19.1918	0
0	19.1918	19.1918	0	0	0	0	19.1918	0	0	19.1918	0	0	0	0	19.1918	0	19.1918	19.1918	0	38.3835	0	0	0	0	19.1918	19.1918	0	0	0	19.1918	0	0	0	0	0	0	0	0	0	0	0	0	0	19.1918	38.3835	0	19.1918	19.1918	0
0	0	19.1918	0	0	0	0	0	0	0	0	0	0	19.1918	0	0	19.1918	0	19.1918	0	0	0	19.1918	0	19.1918	0	19.1918	57.5753	0	19.1918	0	0	19.1918	0	38.3835	38.3835	38.3835	19.1918	0	0	0	0	0	0	0	0	0	19.1918	19.1918	19.1918
0	38.3835	0	0	0	0	0	19.1918	0	0	19.1918	0	0	0	19.1918	0	19.1918	0	0	19.1918	0	19.1918	19.1918	0	19.1918	0	0	19.1918	19.1918	0	0	0	0	38.3835	19.1918	0	0	19.1918	0	0	0	19.1918	0	0	0	19.1918	0	0	38.3835	38.3835
0	19.1918	0	0	19.1918	0	0	0	0	0	0	0	0	0	0	19.1918	0	19.1918	19.1918	0	19.1918	0	0	0	19.1918	0	0	38.3835	0	19.1918	19.1918	19.1918	38.3835	38.3835	19.1918	19.1918	19.1918	38.3835	0	0	0	19.1918	0	19.1918	0	0	19.1918	19.1918	0	0
19.1918	0	0	38.3835	0	0	38.3835	19.1918	0	0	0	38.3835	0	0	0	0	0	0	0	19.1918	38.3835	0	19.1918	19.1918	19.1918	19.1918	19.1918	19.1918	0	19.1918	0	0	0	19.1918	19.1918	38.3835	0	0	0	19.1918	38.3835	0	0	0	0	19.1918	0	0	19.1918	0
0	38.3835	38.3835	0	0	19.1918	19.1918	0	0	19.1918	19.1918	19.1918	19.1918	0	0	0	0	19.1918	0	19.1918	19.1918	0	57.5753	0	0	38.3835	0	19.1918	38.3835	19.1918	0	19.1918	19.1918	0	19.1918	19.1918	0	57.5753	19.1918	19.1918	19.1918	0	0	38.3835	19.1918	19.1918	57.5753	0	0	38.3835
38.3835	19.1918	19.1918	19.1918	57.5753	38.3835	0	0	38.3835	0	0	0	19.1918	0	19.1918	0	19.1918	19.1918	0	19.1918	0	0	19.1918	0	0	0	0	38.3835	19.1918	19.1918	0	0	0	38.3835	19.1918	38.3835	19.1918	0	0	0	0	19.1918	0	19.1918	0	38.3835	19.1918	0	38.3835	0
19.1918	19.1918	0	0	0	0	0	0	0	0	0	0	0	0	19.1918	0	19.1918	38.3835	0	0	0	0	19.1918	0	0	0	19.1918	19.1918	0	0	19.1918	0	0	0	19.1918	0	19.1918	19.1918	0	0	0	19.1918	0	0	0	0	0	0	19.1918	19.1918
0	0	0	0	0	0	0	0	19.1918	19.1918	0	0	19.1918	0	19.1918	38.3835	19.1918	0	0	19.1918	19.1918	0	0	19.1918	0	38.3835	0	0	0	38.3835	0	0	0	19.1918	0	0	0	0	19.1918	38.3835	0	19.1918	0	38.3835	19.1918	0	0	19.1918	19.1918	19.1918
0	0	0	0	19.1918	19.1918	38.3835	19.1918	19.1918	38.3835	0	38.3835	19.1918	19.1918	0	19.1918	0	38.3835	19.1918	0	0	0	19.1918	0	19.1918	19.1918	0	19.1918	19.1918	0	38.3835	0	0	0	0	0	19.1918	0	19.1918	0	19.1918	0	0	0	19.1918	0	0	0	0	38.3835
0	0	38.3835	0	0	0	0	0	38.3835	0	0	0	19.1918	38.3835	38.3835	19.1918	38.3835	19.1918	0	0	0	0	38.3835	19.1918	0	38.3835	0	0	0	57.5753	0	0	0	0	0	0	19.1918	0	38.3835	0	19.1918	0	38.3835	0	19.1918	0	19.1918	0	19.1918	0
0	0	0	19.1918	38.3835	0	19.1918	0	0	0	0	0	19.1918	0	0	38.3835	0	19.1918	0	0	0	19.1918	0	0	0	19.1918	38.3835	0	0	0	38.3835	0	0	19.1918	0	0	0	19.1918	0	19.1918	19.1918	0	0	0	0	0	0	0	19.1918	0
38.3835	0	0	19.1918	0	0	0	19.1918	0	0	0	19.1918	0	0	0	19.1918	19.1918	38.3835	19.1918	0	0	19.1918	0	0	0	0	0	0	0	0	19.1918	0	0	0	0	0	0	0	0	38.3835	0	38.3835	0	0	19.1918	0	0	0	19.1918	0
0	19.1918	0	0	0	38.3835	0	19.1918	38.3835	0	0	0	0	19.1918	19.1918	0	19.1918	19.1918	0	0	0	38.3835	0	0	0	0	19.1918	0	19.1918	0	38.3835	0	0	19.1918	0	0	0	19.1918	19.1918	19.1918	19.1918	0	0	19.1918	0	0	0	0	38.3835	19.1918
0	0	0	0	0	0	0	38.3835	0	19.1918	19.1918	0	0	0	19.1918	38.3835	0	38.3835	0	0	0	0	0	0	19.1918	0	0	19.1918	0	19.1918	0	0	0	0	0	0	0	0	19.1918	0	0	0	0	0	0	0	19.1918	19.1918	0	19.1918
19.1918	19.1918	0	19.1918	0	0	0	0	19.1918	0	38.3835	0	0	0	19.1918	19.1918	0	19.1918	19.1918	0	0	19.1918	19.1918	38.3835	19.1918	0	0	0	0	19.1918	19.1918	0	0	0	0	0	0	0	0	0	0	19.1918	0	38.3835	38.3835	19.1918	0	0	57.5753	0
0	0	0	19.1918	19.1918	0	0	0	19.1918	0	0	0	0	0	0	0	19.1918	19.1918	19.1918	0	19.1918	19.1918	0	19.1918	0	0	0	19.1918	0	0	0	0	0	0	19.1918	0	0	19.1918	19.1918	19.1918	0	19.1918	0	38.3835	19.1918	0	0	19.1918	0	19.1918
0	0	0	19.1918	0	19.1918	0	38.3835	0	0	0	0	19.1918	0	0	0	0	0	0	19.1918	0	0	38.3835	19.1918	19.1918	0	57.5753	0	0	0	0	0	0	0	0	0	0	0	0	19.1918	0	0	0	38.3835	19.1918	19.1918	0	19.1918	19.1918	38.3835
0	0	0	19.1918	19.1918	19.1918	19.1918	0	19.1918	38.3835	19.1918	19.1918	0	19.1918	0	0	0	0	0	0	19.1918	19.1918	0	19.1918	19.1918	19.1918	0	0	0	19.1918	0	0	19.1918	0	19.1918	0	38.3835	19.1918	57.5753	0	19.1918	19.1918	0	0	57.5753	0	0	0	0	19.1918
0	0	0	0	0	0	19.1918	0	19.1918	19.1918	0	19.1918	19.1918	0	0	0	0	0	0	19.1918	0	38.3835	19.1918	38.3835	19.1918	0	0	0	19.1918	0	0	19.1918	0	0	19.1918	0	0	0	0	0	0	38.3835	0	0	38.3835	19.1918	0	19.1918	0	38.3835
19.1918	0	0	19.1918	19.1918	0	19.1918	0	0	0	19.1918	19.1918	19.1918	0	19.1918	0	0	19.1918	19.1918	0	76.7671	19.1918	19.1918	0	19.1918	0	19.1918	19.1918	0	19.1918	0	19.1918	0	0	0	0	19.1918	0	19.1918	19.1918	0	0	19.1918	0	19.1918	19.1918	38.3835	0	19.1918	0
19.1918	0	0	19.1918	19.1918	38.3835	0	0	0	19.1918	0	0	19.1918	0	0	19.1918	38.3835	0	0	19.1918	0	0	19.1918	0	19.1918	19.1918	38.3835	0	19.1918	0	0	0	19.1918	0	19.1918	0	0	0	0	19.1918	0	19.1918	19.1918	0	0	38.3835	19.1918	0	19.1918	0
0	19.1918	0	19.1918	0	19.1918	0	38.3835	19.1918	0	19.1918	19.1918	38.3835	0	0	19.1918	0	0	19.1918	0	0	19.1918	0	0	19.1918	19.1918	0	19.1918	19.1918	0	19.1918	0	0	0	0	0	0	0	57.5753	0	0	0	0	0	19.1918	0	19.1918	19.1918	19.1918	0
0	0	0	0	0	0	0	19.1918	0	0	19.1918	19.1918	19.1918	19.1918	19.1918	38.3835	19.1918	0	19.1918	0	0	0	19.1918	0	19.1918	19.1918	19.1918	0	57.5753	0	19.1918	0	0	0	19.1918	19.1918	0	19.1918	0	0	0	0	0	19.1918	0	19.1918	19.1918	19.1918	0	0
0	0	0	19.1918	0	19.1918	0	0	19.1918	0	19.1918	19.1918	0	0	19.1918	0	19.1918	0	0	0	0	0	19.1918	19.1918	38.3835	19.1918	38.3835	0	38.3835	19.1918	19.1918	19.1918	0	19.1918	0	0	19.1918	0	0	0	0	0	0	0	0	19.1918	19.1918	19.1918	19.1918	0
0	38.3835	0	0	0	19.1918	19.1918	0	19.1918	0	57.5753	0	19.1918	19.1918	38.3835	38.3835	0	19.1918	0	38.3835	0	19.1918	0	0	19.1918	57.5753	38.3835	19.1918	19.1918	19.1918	19.1918	0	0	19.1918	0	19.1918	0	0	0	0	0	0	19.1918	0	19.1918	0	38.3835	38.3835	0	19.1918
0	0	19.1918	0	0	0	0	0	0	19.1918	0	0	19.1918	19.1918	0	0	0	38.3835	19.1918	0	0	0	19.1918	0	0	38.3835	0	19.1918	0	38.3835	0	38.3835	0	0	19.1918	38.3835	19.1918	0	38.3835	19.1918	19.1918	0	0	0	38.3835	19.1918	0	19.1918	0	19.1918
0	0	0	0	0	19.1918	19.1918	19.1918	19.1918	19.1918	0	19.1918	0	0	19.1918	0	0	19.1918	0	19.1918	19.1918	19.1918	0	19.1918	0	19.1918	0	19.1918	19.1918	38.3835	19.1918	19.1918	19.1918	19.1918	0	38.3835	19.1918	19.1918	19.1918	19.1918	0	0	0	19.1918	0	0	19.1918	38.3835	0	19.1918
0	0	19.1918	0	19.1918	0	0	19.1918	19.1918	0	0	0	0	0	0	19.1918	0	38.3835	0	0	0	0	0	19.1918	0	0	0	19.1918	0	0	19.1918	38.3835	0	0	38.3835	19.1918	0	19.1918	19.1918	0	0	0	19.1918	0	0	19.1918	19.1918	38.3835	0	0
0	19.1918	0	0	19.1918	0	38.3835	0	19.1918	19.1918	0	0	0	0	19.1918	0	0	0	38.3835	19.1918	19.1918	19.1918	0	0	0	0	19.1918	19.1918	19.1918	0	19.1918	19.1918	0	0	0	0	19.1918	19.1918	0	0	19.1918	0	0	0	19.1918	19.1918	0	0	19.1918	19.1918
19.1918	19.1918	19.1918	0	19.1918	19.1918	57.5753	19.1918	19.1918	38.3835	19.1918	19.1918	0	0	0	0	0	19.1918	0	0	0	0	19.1918	19.1918	19.1918	0	0	0	0	0	19.1918	19.1918	0	19.1918	19.1918	0	19.1918	19.1918	0	0	0	0	19.1918	19.1918	38.3835	0	19.1918	0	38.3835	19.1918
38.3835	19.1918	0	38.3835	0	19.1918	0	0	0	19.1918	0	19.1918	19.1918	0	0	0	0	0	19.1918	19.1918	19.1918	0	19.1918	0	0	0	0	0	0	0	0	0	0	19.1918	0	0	0	0	0	0	0	0	19.1918	19.1918	0	0	0	0	0	38.3835
0	19.1918	19.1918	0	0	0	0	19.1918	19.1918	19.1918	0	0	19.1918	19.1918	0	19.1918	0	0	19.1918	0	0	19.1918	0	19.1918	19.1918	19.1918	0	0	0	0	0	19.1918	19.1918	38.3835	0	0	38.3835	0	0	19.1918	0	19.1918	19.1918	19.1918	0	0	0	0	19.1918	19.1918
19.1918	0	0	19.1918	19.1918	19.1918	19.1918	0	38.3835	19.1918	0	0	38.3835	0	0	0	0	0	0	0	0	19.1918	0	19.1918	19.1918	0	19.1918	19.1918	0	0	38.3835	0	19.1918	19.1918	19.1918	0	0	19.1918	19.1918	0	0	0	0	0	57.5753	0	0	0	0	0
19.1918	0	0	0	0	0	0	0	0	19.1918	19.1918	0	57.5753	19.1918	19.1918	19.1918	19.1918	0	0	0	0	19.1918	19.1918	19.1918	0	0	19.1918	0	19.1918	19.1918	0	38.3835	19.1918	0	19.1918	38.3835	0	0	0	19.1918	19.1918	0	0	19.1918	0	0	0	0	0	0
0	0	19.1918	0	0	0	0	0	0	19.1918	38.3835	0	0	19.1918	38.3835	0	19.1918	19.1918	0	0	0	19.1918	0	38.3835	0	38.3835	0	0	19.1918	19.1918	19.1918	19.1918	38.3835	38.3835	38.3835	0	19.1918	19.1918	0	38.3835	0	38.3835	0	0	19.1918	0	0	0	19.1918	0
19.1918	19.1918	0	0	0	0	0	19.1918	0	38.3835	0	0	0	0	19.1918	19.1918	0	0	57.5753	0	38.3835	0	0	0	0	0	0	38.3835	0	19.1918	38.3835	0	38.3835	0	19.1918	19.1918	0	19.1918	19.1918	0	19.1918	19.1918	19.1918	0	38.3835	0	38.3835	19.1918	0	0
19.1918	19.1918	0	0	0	0	0	0	19.1918	19.1918	19.1918	0	0	38.3835	19.1918	0	0	19.1918	0	0	19.1918	19.1918	19.1918	19.1918	38.3835	0	19.1918	19.1918	0	19.1918	0	19.1918	19.1918	0	19.1918	0	0	38.3835	0	19.1918	19.1918	0	19.1918	0	19.1918	0	0	0	0	0
0	19.1918	19.1918	0	19.1918	19.1918	19.1918	0	19.1918	19.1918	0	0	0	0	38.3835	0	0	0	0	19.1918	0	38.3835	0	0	0	0	0	0	0	19.1918	0	0	0	0	38.3835	0	0	19.1918	38.3835	0	0	19.1918	19.1918	19.1918	19.1918	19.1918	0	19.1918	0	57.5753
38.3835	38.3835	0	19.1918	0	19.1918	0	19.1918	0	57.5753	0	0	0	0	0	0	0	19.1918	19.1918	0	19.1918	0	0	57.5753	0	0	0	0	19.1918	0	0	0	0	0	19.1918	0	0	0	0	0	19.1918	38.3835	0	19.1918	19.1918	0	0	19.1918	19.1918	0
0	0	19.1918	0	19.1918	0	19.1918	19.1918	38.3835	19.1918	38.3835	19.1918	19.1918	0	38.3835	0	19.1918	57.5753	0	57.5753	19.1918	19.1918	19.1918	0	0	0	0	0	0	0	0	0	0	0	0	0	0	0	19.1918	19.1918	19.1918	0	0	0	0	38.3835	0	0	19.1918	0
0	38.3835	19.1918	19.1918	0	0	0	19.1918	19.1918	19.1918	0	0	0	19.1918	0	0	0	19.1918	19.1918	0	0	19.1918	0	0	0	0	19.1918	0	0	0	0	0	19.1918	19.1918	38.3835	19.1918	0	0	0	19.1918	19.1918	0	0	0	57.5753	0	57.5753	0	19.1918	38.3835
0	0	38.3835	0	19.1918	0	0	19.1918	0	38.3835	19.1918	19.1918	0	0	19.1918	19.1918	0	19.1918	0	38.3835	0	0	0	0	0	19.1918	0	19.1918	0	19.1918	19.1918	0	19.1918	0	19.1918	0	0	0	19.1918	19.1918	0	0	0	0	0	0	0	0	0	0
0	0	19.1918	0	19.1918	0	38.3835	0	0	19.1918	57.5753	0	0	0	0	0	0	19.1918	19.1918	0	19.1918	19.1918	0	0	0	19.1918	19.1918	19.1918	0	38.3835	0	19.1918	38.3835	19.1918	0	19.1918	38.3835	0	0	0	0	0	0	0	0	19.1918	0	19.1918	0	19.1918
38.3835	0	38.3835	0	0	57.5753	19.1918	19.1918	19.1918	0	19.1918	19.1918	19.1918	38.3835	19.1918	0	19.1918	19.1918	38.3835	19.1918	19.1918	0	0	0	19.1918	19.1918	0	0	0	0	0	0	0	38.3835	0	19.1918	38.3835	19.1918	57.5753	0	0	0	0	19.1918	0	38.3835	0	19.1918	0	0
0	0	19.1918	0	0	0	19.1918	19.1918	38.3835	19.1918	38.3835	19.1918	19.1918	0	0	0	0	19.1918	0	0	0	0	0	19.1918	0	57.5753	0	0	19.1918	0	0	0	0	0	19.1918	38.3835	0	38.3835	0	0	19.1918	0	0	0	0	19.1918	0	38.3835	0	19.1918
0	19.1918	57.5753	0	19.1918	19.1918	0	0	19.1918	0	19.1918	0	0	19.1918	19.1918	0	38.3835	0	0	0	0	0	0	0	57.5753	0	19.1918	0	19.1918	19.1918	19.1918	0	0	0	0	38.3835	19.1918	0	19.1918	0	19.1918	0	19.1918	0	19.1918	0	0	38.3835	38.3835	0
19.1918	19.1918	0	0	19.1918	0	0	19.1918	0	0	38.3835	0	0	0	0	0	0	19.1918	19.1918	0	0	0	19.1918	19.1918	0	19.1918	19.1918	19.1918	19.1918	0	0	0	19.1918	0	19.1918	0	38.3835	0	19.1918	0	0	0	0	0	19.1918	19.1918	19.1918	0	19.1918	0
19.1918	0	0	0	0	19.1918	0	0	19.1918	0	19.1918	0	19.1918	0	0	0	0	19.1918	19.1918	0	19.1918	0	0	0	0	0	19.1918	0	0	0	0	38.3835	19.1918	0	38.3835	0	76.7671	0	19.1918	0	0	0	38.3835	0	0	38.3835	19.1918	19.1918	19.1918	38.3835
0	0	0	0	0	0	0	0	0	0	0	0	19.1918	0	19.1918	0	19.1918	0	19.1918	19.1918	0	19.1918	0	19.1918	19.1918	19.1918	19.1918	19.1918	38.3835	0	0	0	0	0	19.1918	95.9589	19.1918	19.1918	0	19.1918	0	0	0	0	0	0	38.3835	0	19.1918	0
38.3835	38.3835	0	0	0	0	0	0	19.1918	0	19.1918	0	0	19.1918	0	0	19.1918	19.1918	0	0	19.1918	0	0	0	0	0	19.1918	0	38.3835	19.1918	19.1918	19.1918	0	0	0	19.1918	0	38.3835	0	38.3835	19.1918	0	0	0	38.3835	19.1918	19.1918	19.1918	0	19.1918
0	0	0	0	0	0	0	0	19.1918	19.1918	0	0	0	0	0	19.1918	38.3835	0	19.1918	0	19.1918	0	19.1918	19.1918	0	0	19.1918	19.1918	0	0	19.1918	19.1918	0	19.1918	19.1918	19.1918	0	0	0	38.3835	0	0	19.1918	0	0	0	0	0	19.1918	19.1918
19.1918	0	0	0	0	19.1918	19.1918	0	0	0	0	0	19.1918	0	0	19.1918	19.1918	19.1918	0	19.1918	0	0	19.1918	0	0	0	19.1918	19.1918	0	0	19.1918	19.1918	38.3835	0	19.1918	0	19.1918	19.1918	0	0	19.1918	0	0	0	57.5753	0	0	0	0	19.1918
0	0	0	0	0	0	0	19.1918	19.1918	19.1918	19.1918	0	0	19.1918	19.1918	0	0	0	0	0	19.1918	0	0	0	19.1918	0	19.1918	0	19.1918	19.1918	19.1918	0	0	0	0	19.1918	0	0	0	19.1918	0	0	0	0	0	19.1918	0	0	0	38.3835
0	0	0	0	0	0	0	0	19.1918	0	0	38.3835	19.1918	0	0	38.3835	0	0	19.1918	0	0	0	19.1918	19.1918	0	0	19.1918	0	19.1918	0	19.1918	0	38.3835	19.1918	38.3835	0	19.1918	19.1918	0	19.1918	19.1918	0	0	38.3835	38.3835	0	0	0	38.3835	19.1918
0	19.1918	0	19.1918	19.1918	0	38.3835	19.1918	0	38.3835	0	0	0	19.1918	0	0	0	0	0	0	0	0	0	0	0	19.1918	0	57.5753	0	0	38.3835	0	19.1918	0	0	0	0	0	0	0	0	38.3835	0	38.3835	19.1918	19.1918	0	38.3835	19.1918	0
19.1918	0	0	0	38.3835	0	0	19.1918	19.1918	0	19.1918	38.3835	0	19.1918	19.1918	19.1918	0	19.1918	0	19.1918	0	0	0	19.1918	19.1918	0	0	0	0	0	0	19.1918	0	19.1918	38.3835	0	0	19.1918	0	0	19.1918	0	0	19.1918	19.1918	0	19.1918	0	0	19.1918
0	38.3835	0	0	0	19.1918	0	0	19.1918	19.1918	0	19.1918	19.1918	19.1918	19.1918	0	0	0	0	0	19.1918	0	38.3835	0	0	0	19.1918	19.1918	0	0	0	19.1918	0	0	0	0	0	0	0	0	0	0	0	19.1918	0	19.1918	0	19.1918	0	0
0	0	0	0	0	0	19.1918	0	19.1918	0	0	0	19.1918	19.1918	0	19.1918	0	19.1918	0	0	19.1918	19.1918	0	0	19.1918	0	0	19.1918	38.3835	19.1918	19.1918	0	19.1918	19.1918	0	19.1918	0	0	0	19.1918	0	19.1918	57.5753	0	19.1918	0	19.1918	0	0	0
19.1918	19.1918	19.1918	19.1918	0	0	19.1918	0	0	0	0	19.1918	0	19.1918	0	0	19.1918	19.1918	0	0	19.1918	0	0	38.3835	38.3835	0	19.1918	38.3835	0	19.1918	19.1918	0	38.3835	0	0	0	0	0	0	0	0	38.3835	19.1918	19.1918	19.1918	19.1918	0	0	0	0
19.1918	19.1918	0	0	0	0	19.1918	0	0	0	0	0	0	19.1918	0	0	0	0	0	38.3835	0	0	19.1918	0	19.1918	19.1918	0	0	0	0	0	0	0	0	0	0	0	19.1918	0	19.1918	38.3835	19.1918	0	0	0	0	0	0	0	0
0	0	19.1918	0	19.1918	0	0	19.1918	19.1918	19.1918	0	38.3835	19.1918	0	19.1918	19.1918	0	19.1918	19.1918	0	0	0	0	0	0	0	0	0	0	0	19.1918	19.1918	0	0	0	0	0	0	0	19.1918	19.1918	38.3835	0	0	38.3835	0	0	19.1918	38.3835	19.1918
0	0	19.1918	0	0	0	19.1918	0	0	0	19.1918	0	0	19.1918	0	0	19.1918	19.1918	0	19.1918	0	38.3835	0	0	0	0	19.1918	38.3835	19.1918	19.1918	0	19.1918	38.3835	0	19.1918	0	0	0	0	19.1918	0	0	0	0	0	19.1918	0	0	19.1918	0
19.1918	0	0	0	0	0	0	0	0	0	0	0	19.1918	19.1918	0	19.1918	0	19.1918	0	0	19.1918	0	0	19.1918	0	0	0	0	0	38.3835	0	76.7671	0	0	19.1918	0	0	0	38.3835	0	0	19.1918	38.3835	57.5753	0	38.3835	0	19.1918	57.5753	38.3835
0	0	0	19.1918	0	19.1918	0	57.5753	19.1918	38.3835	38.3835	38.3835	0	19.1918	19.1918	0	0	19.1918	19.1918	19.1918	19.1918	19.1918	0	0	0	57.5753	0	0	19.1918	19.1918	0	0	19.1918	0	19.1918	0	0	0	0	0	0	0	19.1918	19.1918	0	0	38.3835	0	0	0
[truncated: 113 more columns]

## Sheet: Fig.2f
19.8614	14.4063	9.64434	5.89281	2.82477	0.96149	0.2777	0.06682	0.00375	0	0	0	0	0	0	0.00188	0.02787	0.13738	0.60163	1.92204	4.51626	8.84375	14.2974	19.2469	24.0836	27.2116	28.78	29.4167	29.3401	27.9614	26.5517	23.9153	--
13.6478	9.61691	5.78693	2.91414	1.16746	0.37515	0.09216	0.01134	0.000375638	0	0	0	0	0	0	0	0.00488	0.06707	0.3223	0.99811	2.66168	5.45139	9.34886	13.7725	17.8999	21.1433	23.0686	23.3723	23.0265	21.5002	19.543	17.4636	--
8.32774	5.53896	3.05235	1.37313	0.45814	0.12313	0.01134	0	0	0	0	0	0	0	0	0	0.00188	0.02186	0.1382	0.47722	1.2972	2.88639	5.38222	8.45138	11.2	13.7746	15.4369	15.9218	15.6823	14.648	13.1359	11.233	--
4.20729	2.60294	1.31671	0.52501	0.16203	0.02525	0.0003767	0	0	0	0	0	0	0	0	0	0	0.000757891	0.03592	0.17009	0.60644	1.33479	2.49421	4.36736	6.0977	7.72751	9.18454	9.82004	9.42008	8.76442	7.77977	6.02795	--
1.81066	1.02325	0.4454	0.13854	0.02448	0.00301	0	0	0	0	0	0	0	0	0	0	0	0	0.000756444	0.02646	0.14284	0.41643	0.96422	1.88141	2.81182	3.94153	4.86722	5.15372	4.83656	4.27741	3.61536	2.7082	--
0.59598	0.34981	0.12299	0.0147	0.000378037	0	0	0	0	0	0	0	0	0	0	0	0	0	0	0.000377937	0.00948	0.09071	0.27521	0.55522	1.04368	1.72237	2.0472	1.99194	1.74952	1.47379	1.20556	0.89893	--
0.1264	0.11221	0.03544	0.00638	0	0	0	0	0	0	0	0	0	0	0	0	0	0	0	0	0	0.00378	0.03059	0.12128	0.24409	0.39915	0.54071	0.45647	0.43158	0.36888	0.28818	0.15672	--
0.0079	0.01509	0.0083	0.00188	0	0	0	0	0	0	0	0	0	0	0	0	0	0	0	0	0	0	0.00829	0.01885	0.02907	0.04799	0.05549	0.06496	0.05523	0.05224	0.0416	0.01438	--
0	0	0	0	0	0	0	0	0	0	0	0	0	0	0	0	0	0	0	0	0	0	0	0	0	0.00151	0	0.00339	0.00225	0	0.000757962	0	--
0	0	0	0	0	0	0	0	0	0	0	0	0	0	0	0	0	0	0	0	0	0	0	0	0	0	0	0	0	0	0	0	--
0	0	0	0	0	0	0	0	0	0	0	0	0	0	0	0	0	0	0	0	0	0	0	0	0	0	0	0	0	0	0	0.000379375	--
0.00151	0.000375949	0	0.00151	0	0	0	0	0	0	0	0	0	0	0	0	0	0	0	0	0	0	0	0	0.0015	0.00225	0.00151	0.00377	0.00339	0.00641	0.00643	0.00417	--
0.04003	0.02756	0.01021	0.00679	0.000754589	0	0.000750858	0	0	0	0	0	0	0	0	0	0	0	0	0	0	0	0.00037783	0.0034	0.00979	0.02896	0.03656	0.04765	0.0651	0.07563	0.05371	0.03476	--
0.25473	0.20718	0.12709	0.08465	0.03808	0.00716	0.00978	0.00188	0	0	0	0	0	0	0	0	0	0	0	0	0	0	0.00378	0.02567	0.04184	0.07317	0.18771	0.35357	0.46055	0.52442	0.47229	0.32813	--
1.08628	0.72677	0.56738	0.42927	0.25807	0.16883	0.08791	0.02564	0.00339	0	0	0	0	0	0	0	0	0	0	0	0.000377419	0.000752811	0.01699	0.0755	0.20346	0.43604	0.90467	1.42842	1.88477	2.10867	1.8944	1.50791	--
2.98069	2.2261	1.75242	1.40591	1.03816	0.63098	0.35034	0.13639	0.02641	0.000755097	0	0	0	0	0	0	0	0	0	0.000755131	0.00903	0.02979	0.09214	0.30737	0.80219	1.60226	2.93955	4.25097	4.92895	5.15258	4.77487	3.92035	--
6.95033	5.74718	4.59549	3.48438	2.45493	1.55408	0.78832	0.32054	0.08463	0.00415	0	0	0	0	0	0	0	0	0	0.00453	0.03921	0.15322	0.46015	1.12769	2.38964	4.09558	6.59986	9.05492	9.85336	10.2359	9.56893	8.30677	--
13.0648	11.5195	9.41116	7.20861	4.84378	2.76607	1.26823	0.43399	0.08612	0.00303	0	0	0	0	0	0	0	0	0.00341	0.02601	0.14066	0.46288	1.26493	2.86009	5.13457	8.45563	12.1994	15.4798	16.8902	17.0101	16.2635	14.6757	--
19.6501	17.5473	14.9902	11.4965	7.71146	4.36475	1.96061	0.6129	0.14472	0.01697	0.000374898	0	0	0	0	0	0	0.000757695	0.01057	0.06035	0.38052	1.26885	3.1086	6.05008	9.56695	14.3094	18.9986	22.2506	24.5657	24.3072	23.662	21.7368	--
25.1095	22.8027	19.2352	14.9897	10.3857	6.02829	2.92917	1.0841	0.32918	0.07326	0.00603	0	0	0	0	0	0	0.00263	0.04599	0.22217	1.06365	3.12827	6.48616	10.7187	15.6089	21.212	25.7498	28.1971	29.7993	29.8688	29.2015	26.8673	--
28.9077	26.4749	22.6905	18.1784	13.1077	8.08753	4.39019	1.93012	0.65656	0.15571	0.01508	0	0	0	0	0	0.000375976	0.01432	0.16602	0.84843	2.52564	5.67786	10.4211	16.052	22.2698	27.4462	30.7448	32.3015	33.0611	33.1086	32.3026	30.6985	--
31.0592	29.0489	25.9485	21.3005	15.8901	10.3774	5.71397	2.71987	0.99439	0.27319	0.04913	0.00378	0	0	0	0	0.0049	0.06446	0.41	1.76769	4.30603	8.42104	14.8351	21.7464	27.4531	31.8837	33.2263	34.0501	34.3382	34.0863	33.9269	33.0881	--
33.1236	31.2835	28.5769	24.2327	18.4505	12.4135	6.62086	3.05819	1.20161	0.3718	0.08698	0.01136	0	0	0	0.000380687	0.00907	0.11733	0.73236	2.86589	6.29792	11.5381	19.0704	25.7838	30.6131	33.3369	34.4295	34.5276	34.3203	34.1774	34.0094	33.8001	--
33.9127	33.0066	30.073	26.064	20.0622	13.3327	7.47065	3.47907	1.3476	0.44942	0.09336	0.01023	0	0	0	0.0019	0.01925	0.21323	1.11992	3.81876	8.19847	14.4411	21.7085	28.1043	32.4262	34.4812	34.511	34.4113	33.7975	33.6701	33.5068	33.5899	--
33.7944	33.2303	31.2249	26.8012	20.4183	13.8724	7.66662	3.56973	1.35149	0.42172	0.07519	0.00985	0	0	0	0.000374883	0.03963	0.35032	1.6457	4.82471	9.70789	16.4446	23.5307	29.5708	32.9234	34.4526	34.3759	33.9443	32.9981	32.6103	32.5808	33.3641	--
34.3929	33.3653	30.3524	25.8796	19.9154	13.3201	7.60853	3.51846	1.24274	0.33268	0.07244	0.00793	0	0	0	0.00339	0.09329	0.61898	2.20862	5.4064	10.6075	17.7283	24.8691	30.5015	33.4714	34.5174	34.3019	33.2068	32.3844	31.99	33.1108	33.5263	--
34.7765	33.7903	30.5783	25.5467	19.3155	12.7859	7.16028	3.13386	1.02296	0.25133	0.05305	0.00376	0	0	0	0.01622	0.13371	0.7631	2.52697	5.99017	11.6245	18.7213	25.6363	30.8451	33.3704	34.0983	34.1326	33.1395	32.4922	31.7436	32.8216	33.7838	--
35.0248	33.3683	30.0146	24.0001	17.9647	11.6411	6.10741	2.47619	0.79004	0.20535	0.04338	0.00415	0	0	0.0015	0.01925	0.16581	0.72922	2.42688	6.13688	11.8686	18.8794	25.7988	30.4408	33.2936	34.1775	34.0874	33.114	32.4375	32.8695	33.7541	34.6124	--
33.7989	31.8703	27.0846	21.233	14.8213	9.05937	4.47472	1.67287	0.48632	0.0932	0.026	0.00414	0	0	0.00264	0.01697	0.16795	0.70538	2.34029	5.85547	11.5676	18.5334	25.2292	30.1381	32.7234	33.4277	33.7388	33.5554	33.1473	33.7329	34.1786	34.1198	--
32.112	28.8795	23.6143	16.9821	11.1418	6.07954	2.78917	0.96332	0.20749	0.0464	0.01621	0	0	0	0.00454	0.02609	0.1412	0.62381	1.98686	5.16153	10.4886	17.2117	23.9797	29.1322	32.1836	33.2425	33.7315	33.8134	34	34.2254	34.4912	34.1333	--
29.1198	24.0908	18.8713	13.1975	7.58658	3.53301	1.37543	0.38623	0.0779	0.01434	0.00639	0	0	0	0.00114	0.02607	0.11548	0.53262	1.54657	4.06763	8.87695	15.1702	22.1783	27.3973	30.4472	32.3014	33.3884	33.5748	33.9259	33.9591	33.4557	32.4016	--
25.3136	19.5497	14.2005	9.42453	4.87843	1.85906	0.65467	0.17744	0.02609	0.00113	0	0	0	0	0.000378177	0.01018	0.06601	0.34406	1.15332	3.17942	6.74287	12.173	18.7461	24.2106	28.1517	30.8473	31.9091	32.402	32.7252	32.4015	31.6795	29.112	--

## Sheet: Fig.2g
18.5869	19.8723	18.3899	17.3477	18.9994	19.1722	19.0813	20.0375	19.0019	18.1039	17.1458	17.4237	17.4067	16.4711	16.1847	16.7645	16.0678	16.5112	16.0994	15.899	16.7654	18.4303	18.4624	17.7828	17.3146	17.4893	18.343	18.4537	17.1859	17.9626	18.5693	18.7415	--
18.0773	18.2507	16.7409	16.9882	18.4	18.548	19.0954	18.1303	17.6773	17.3252	18.0418	18.4535	17.9467	17.3983	16.5244	16.6475	15.9588	16.728	16.2734	16.783	16.5315	17.2782	18.7436	18.4059	17.5227	17.214	16.8601	17.2036	17.1975	18.1365	18.2803	18.7373	--
16.9313	16.3104	16.1379	15.9312	16.4308	17.1909	17.4415	16.9576	17.3806	17.4055	18.4255	19.048	19.0344	18.7399	18.1049	17.619	17.3902	17.2797	17.477	16.7648	16.5967	17.0933	18.3317	17.719	18.0266	16.7123	16.9026	16.6319	16.1117	17.2547	17.4008	17.4456	--
17.5712	16.8461	16.6434	16.4603	16.6112	17.3496	16.7695	16.8636	16.2908	17.1461	16.9712	17.0143	17.7599	17.6568	17.64	17.1553	17.2803	18.1058	18.6917	17.9939	17.2309	17.1357	18.3278	18.3919	18.0897	16.9976	17.5907	17.6596	16.671	16.2866	17.3178	16.8587	--
17.4375	18.2827	18.2459	17.2137	17.3903	17.285	17.7446	17.8091	17.3447	16.8255	16.3908	16.5519	16.0166	17.3364	17.1364	17.5701	16.8782	17.6803	18.3784	17.5387	17.8588	18.1763	17.5315	18.3944	17.795	16.9623	17.9582	18.2537	17.7533	17.3719	17.7841	16.7422	--
16.3093	16.9504	18.2137	17.4312	17.7198	16.8351	17.2872	18.464	18.5309	18.7415	17.7494	17.8122	17.0592	17.59	16.4818	16.2497	16.4664	17.1428	17.2899	17.5256	17.7234	17.9846	17.2322	19.1	18.4054	17.1765	17.8183	18.2717	17.9376	17.5866	16.4281	15.7047	--
14.7842	15.5302	16.2434	16.3411	17.2679	17.0172	16.2369	17.3649	17.4936	18.4152	18.9866	17.7875	17.4779	18.5651	18.797	18.275	18.6711	18.0938	17.4541	16.543	17.5637	17.6739	18.0653	18.491	17.9413	16.4489	17.0157	17.3437	16.0085	15.9032	15.0467	15.2167	--
14.9838	15.23	15.6957	15.862	15.9456	16.245	15.5299	15.8532	16.0739	16.7173	17.6728	17.4326	16.8172	18.251	18.5991	18.2982	18.9182	18.0179	18.2544	17.1097	17.6604	17.4518	17.9732	17.8614	16.6772	16.2803	15.4645	15.469	15.7313	15.1628	15.1361	15.1773	--
14.9157	15.2768	16.2985	17.1519	16.321	15.7128	15.6566	15.78	16.1471	16.8993	16.7343	16.5509	15.924	17.0602	17.6212	16.9566	16.964	16.7348	17.4044	17.545	18.7749	18.7599	18.3948	17.5402	16.5939	16.0415	15.6653	15.6607	16.1709	16.577	16.3977	15.2498	--
16.4608	15.9577	16.9034	17.8594	17.2652	15.2027	15.7734	16.6775	17.6516	18.3102	18.237	18.0497	16.618	16.4272	16.2027	15.7098	15.6771	16.3059	17.2209	17.8384	18.971	18.2481	17.7301	16.9596	17.0009	15.9056	15.7859	15.299	16.2776	17.3925	17.7575	16.5448	--
16.8362	16.4634	16.6451	17.5206	17.3754	15.8118	15.9671	16.445	17.3894	19.3432	19.4743	18.1973	17.9181	17.1463	15.9963	15.3924	15.9079	16.3346	16.9995	18.1444	18.7353	18.1741	16.1355	17.0547	17.9603	17.0957	16.6291	15.6287	16.1456	16.477	17.7895	17.7597	--
16.5827	17.3593	16.4507	16.4634	17.5821	16.7394	17.188	17.1898	18.7234	19.4295	18.7291	17.8176	17.8927	18.1016	17.2067	17.0251	16.1719	16.6343	17.0185	18.8404	19.22	17.156	15.9549	17.2083	18.9852	18.5092	18.2692	16.4983	15.0955	15.4761	16.288	17.107	--
15.9964	16.4552	16.4835	16.0118	18.3531	17.7582	16.9206	17.1878	18.2863	18.4356	17.6587	16.78	17.7994	19.2382	18.4375	18.8088	18.0831	17.8173	17.0608	17.8448	18.5187	16.8453	16.0574	16.5533	17.8533	19.7339	19.6637	18.0376	16.4258	16.2982	16.132	15.8949	--
15.9506	15.785	15.7133	15.6377	17.9043	16.0103	16.1484	16.8408	18.0364	17.9264	17.4429	16.2755	17.1774	18.3144	17.845	18.2577	18.628	18.1064	17.7579	17.9197	17.1458	16.8878	15.6009	16.67	16.7364	17.9931	19.2182	18.6085	17.5729	17.5548	16.654	16.0412	--
17.5013	16.0423	15.2811	16.2675	18.311	17.1328	16.6146	16.7269	17.7894	17.7067	17.0147	16.146	15.9923	16.4947	15.7882	16.3099	16.627	17.1775	16.8362	18.7716	18.167	17.1914	16.6894	16.598	17.2161	18.5033	18.0767	18.5291	17.9387	18.1204	17.3736	17.6153	--
17.959	16.2316	16.1251	16.559	17.4226	18.3419	17.8128	17.5372	17.9157	18.8679	17.786	16.9609	16.5059	17.1877	14.8225	14.8405	15.2477	15.9444	16.6416	18.3018	17.8495	16.8735	17.4073	17.3666	17.4725	18.6773	18.7524	19.2612	18.6066	18.4068	18.6547	17.9524	--
17.3878	17.4777	16.6006	16.3818	18.0669	18.4286	17.5628	16.4508	16.6633	18.1776	17.5417	16.7761	16.5303	16.8511	15.8538	15.7266	14.3366	15.3051	15.8803	17.7458	17.3214	17.3196	17.9589	18.0808	18.1884	18.949	18.7146	19.066	18.0557	18.8959	19.7924	18.1357	--
16.5939	16.4892	16.676	17.2187	18.0234	16.9346	15.5944	15.3379	15.8064	17.6993	17.3526	17.1584	17.2586	17.2344	16.9757	15.7535	15.3806	15.7761	16.433	18.6177	17.4318	17.5175	18.5688	17.9275	18.4192	18.2005	17.2286	17.2978	17.3218	18.5775	18.0304	17.8298	--
17.1938	16.6347	17.2555	17.99	17.8338	17.3989	16.2433	16.167	16.5332	17.4472	17.281	17.1045	16.9587	18.1458	17.7988	16.8209	16.3699	15.608	16.785	17.4672	18.8244	17.6676	17.6873	17.5352	18.0597	17.5038	16.7292	17.0754	16.798	17.1172	16.8596	17.7312	--
17.8763	17.0914	17.2425	17.0856	17.694	18.0019	17.4101	16.7647	16.9882	17.9706	17.6798	16.7439	17.6054	18.4133	18.1848	17.6595	16.7649	16.2086	16.3559	16.6444	17.8574	17.286	18.4056	18.1677	17.9548	18.4393	17.4507	16.7246	16.7997	17.3785	17.3244	18.2005	--
19.1554	17.8442	17.2574	17.3334	17.925	18.1646	16.9773	16.1548	17.1809	16.9423	17.0589	16.8181	16.8982	17.8791	18.3602	19.0789	18.3195	17.296	17.8244	18.3889	17.635	17.8934	19.0496	19.1214	18.3584	19.0574	17.9278	17.4687	16.5534	16.5172	17.767	18.9213	--
18.5796	17.7425	16.4314	17.2219	19.252	17.8372	16.681	16.632	17.8103	18.0798	18.3028	17.2907	16.5245	16.845	16.9494	18.3146	18.6752	18.1537	18.3142	19.3441	19.3766	19.4364	19.5396	19.1514	18.0546	19.2085	19.3983	18.9638	18.269	17.3399	17.9407	18.2541	--
18.5768	17.9412	17.3019	17.1758	17.979	18.9247	18.8112	18.2288	18.2683	19.4909	20.022	18.4283	17.9703	17.0497	16.8305	17.6215	17.3838	18.0687	18.1189	19.6562	19.9152	19.9786	18.6762	17.3551	17.7035	18.2821	19.8245	20.199	19.6737	18.4792	18.3075	18.2672	--
17.9351	16.898	16.8035	16.5785	16.7054	18.414	19.0502	18.1576	17.1449	18.4175	19.7355	18.9887	18.818	18.0674	17.6814	17.1699	17.7843	17.0725	18.7378	19.3859	18.7452	17.4007	17.2772	16.4303	17.582	17.9511	18.6218	18.722	18.6466	17.6641	17.1528	17.7765	--
16.9336	16.4361	16.8474	16.7877	16.7722	16.3757	17.5964	16.7927	17.0515	16.8999	16.8008	18.489	18.7037	18.0791	18.3884	19.2341	19.3869	17.7596	18.5977	18.3361	18.3768	17.3237	17.8227	17.7274	18.2653	18.0222	18.6465	18.3304	17.2063	16.5796	16.5118	16.2467	--
17.5426	16.8988	17.9562	18.3071	18.5284	17.6794	17.7424	17.6749	18.2392	17.1372	17.2017	17.4431	18.0069	17.0275	17.7632	19.7199	19.6231	19.1994	19.3999	18.6628	18.1461	19.6166	19.138	18.9087	18.5544	17.9211	18.776	19.1076	18.0885	17.4044	16.844	15.8764	--
17.7336	18.1034	19.1547	18.672	18.7796	18.5456	18.1854	19.1524	18.8857	17.9929	18.1457	17.3932	16.2282	15.6893	16.0698	17.2722	18.3739	18.8321	18.7227	18.5353	17.981	19.2167	18.8198	17.2881	17.8594	18.1794	18.1839	18.8561	19.1792	19.6207	18.6104	17.4183	--
17.7591	19.4236	18.0317	17.1967	17.3739	17.3864	17.992	19.102	18.3527	18.3079	18.0777	17.5008	15.5203	15.1582	15.0903	15.7975	15.9971	17.1608	18.132	16.778	17.1272	17.2415	17.6805	16.2632	16.8045	17.251	16.9928	17.2193	17.8839	18.4779	17.7013	17.1153	--
18.1576	18.7596	17.1409	16.8689	16.3704	17.3164	17.9655	18.398	17.488	18.2569	18.0681	17.6494	15.8709	15.8877	16.4186	17.3524	17.2194	17.1255	17.0437	16.8421	17.3147	16.9314	17.332	17.7249	17.9546	17.2422	17.2021	17.7458	17.404	18.0285	17.3642	16.6932	--
18.0534	17.7186	17.3696	16.9716	18.2463	19.0869	18.9437	17.7895	16.7329	17.7622	18.5525	18.1801	17.1603	16.201	16.9238	17.8008	18.6335	18.2447	18.0755	18.5333	18.004	17.1745	17.7123	18.4278	18.2714	17.9392	18.1747	17.6803	18.0869	17.8968	17.6629	17.1275	--
18.1757	18.1618	18.8078	17.5103	17.8918	18.3551	19.024	17.2077	17.7235	17.8093	18.2036	18.9366	18.0196	16.8097	17.0819	17.4872	17.261	16.9328	17.3162	17.4186	17.5282	16.9608	18.5281	18.0641	18.1322	18.479	18.0774	17.8461	18.2438	17.2484	17.3464	17.697	--
18.4906	19.7375	19.4996	18.3044	18.8619	19.0911	18.7703	18.7086	19.2163	18.1165	16.8225	17.1296	17.7701	17.2117	15.88	16.0678	16.5531	16.0403	16.4179	16.1153	17.2627	18.7903	19.1677	18.0607	18.0294	18.1198	18.2467	18.7772	17.5176	16.6872	16.8243	17.6948	--
