# Supplementary material for: Microwave assisted antibacterial action of Garcinia nanoparticles on Gram-negative bacteria
Source: Nat Commun. 2022 May 5;13:2461. doi: 10.1038/s41467-022-30125-w (PMC9072325; doi:10.1038/s41467-022-30125-w)
Supplement: Supplementary file 12 — Source Data [file 41467_2022_30125_MOESM12_ESM.zip › Source Data/Fig.3.xlsx]

## Sheet: Fig.3a Insert
Diameter (nm)	Intensity (%)
9.5	2.86
10.5	14.29
11.5	11.43
12.5	18.57
13.5	21.43
14.5	11.43
15.5	5.71
16.5	5.71
17.5	7.14
18.5	1.43

## Sheet: Fig.3c
Absorbance	1024 ppm	512 ppm	256 ppm	128 ppm	64 ppm	32 ppm	16 ppm
300	0.615	0.5	0.451	0.43	0.42	0.411	0.403
305	0.478	0.379	0.338	0.319	0.309	0.302	0.295
310	0.399	0.319	0.285	0.271	0.264	0.257	0.252
315	0.361	0.288	0.257	0.245	0.237	0.232	0.227
320	0.338	0.265	0.234	0.223	0.214	0.208	0.204
325	0.32	0.245	0.214	0.2	0.192	0.187	0.182
330	0.304	0.228	0.195	0.181	0.172	0.167	0.162
335	0.293	0.213	0.178	0.163	0.153	0.148	0.143
340	0.289	0.204	0.167	0.15	0.14	0.135	0.13
345	0.29	0.2	0.16	0.143	0.132	0.126	0.121
350	0.293	0.198	0.155	0.137	0.125	0.119	0.113
355	0.294	0.194	0.149	0.13	0.117	0.111	0.105
360	0.287	0.186	0.14	0.12	0.108	0.101	0.096
365	0.275	0.175	0.13	0.11	0.098	0.091	0.086
370	0.255	0.16	0.115	0.096	0.084	0.078	0.073
375	0.227	0.142	0.101	0.082	0.071	0.066	0.061
380	0.2	0.125	0.089	0.073	0.063	0.059	0.054
385	0.168	0.108	0.079	0.066	0.058	0.054	0.051
390	0.144	0.095	0.072	0.061	0.054	0.051	0.048
395	0.127	0.086	0.066	0.058	0.052	0.049	0.047
400	0.11	0.077	0.061	0.055	0.05	0.048	0.046
405	0.098	0.071	0.058	0.053	0.048	0.046	0.045
410	0.09	0.067	0.055	0.051	0.047	0.045	0.044
415	0.086	0.064	0.054	0.05	0.046	0.045	0.044
420	0.082	0.062	0.052	0.049	0.045	0.044	0.043
425	0.078	0.06	0.051	0.048	0.045	0.043	0.043
430	0.075	0.058	0.05	0.047	0.044	0.043	0.042
435	0.072	0.056	0.049	0.046	0.044	0.042	0.042
440	0.069	0.055	0.048	0.046	0.043	0.042	0.042
445	0.067	0.054	0.047	0.045	0.043	0.042	0.041
450	0.064	0.052	0.046	0.045	0.042	0.041	0.041
455	0.061	0.051	0.046	0.045	0.042	0.041	0.041
460	0.059	0.05	0.045	0.044	0.042	0.041	0.04
465	0.058	0.049	0.044	0.044	0.041	0.04	0.04
470	0.056	0.048	0.044	0.043	0.041	0.04	0.04
475	0.054	0.047	0.043	0.043	0.041	0.04	0.04
480	0.052	0.046	0.042	0.042	0.04	0.04	0.04
485	0.051	0.045	0.042	0.042	0.04	0.04	0.039
490	0.05	0.045	0.042	0.042	0.04	0.039	0.039
495	0.05	0.044	0.041	0.041	0.04	0.039	0.039
500	0.049	0.044	0.041	0.041	0.039	0.039	0.039
505	0.048	0.043	0.041	0.041	0.039	0.039	0.039
510	0.047	0.043	0.04	0.041	0.039	0.039	0.039
515	0.047	0.043	0.04	0.041	0.039	0.039	0.039
520	0.046	0.043	0.04	0.04	0.039	0.039	0.039
525	0.046	0.042	0.04	0.04	0.039	0.039	0.039
530	0.045	0.042	0.04	0.04	0.039	0.038	0.039
535	0.045	0.042	0.04	0.04	0.039	0.038	0.039
540	0.045	0.042	0.04	0.04	0.039	0.038	0.038
545	0.045	0.042	0.04	0.04	0.038	0.038	0.038
550	0.044	0.042	0.039	0.04	0.038	0.038	0.038
555	0.044	0.041	0.039	0.04	0.038	0.038	0.038
560	0.044	0.041	0.039	0.04	0.038	0.038	0.038
565	0.044	0.041	0.039	0.04	0.038	0.038	0.038
570	0.043	0.041	0.039	0.04	0.038	0.038	0.038
575	0.043	0.041	0.039	0.039	0.038	0.038	0.038
580	0.043	0.041	0.039	0.04	0.038	0.038	0.038
585	0.043	0.041	0.039	0.04	0.038	0.038	0.038
590	0.043	0.041	0.039	0.04	0.038	0.038	0.038
595	0.043	0.04	0.039	0.04	0.038	0.038	0.038
600	0.043	0.04	0.039	0.04	0.038	0.038	0.038
605	0.043	0.04	0.039	0.04	0.038	0.038	0.038
610	0.042	0.04	0.039	0.04	0.038	0.038	0.038
615	0.042	0.04	0.039	0.04	0.038	0.038	0.038
620	0.042	0.04	0.039	0.039	0.038	0.038	0.038
625	0.042	0.04	0.039	0.039	0.038	0.038	0.038
630	0.042	0.04	0.039	0.039	0.038	0.038	0.038
635	0.041	0.039	0.039	0.039	0.038	0.038	0.038
640	0.041	0.039	0.039	0.039	0.038	0.038	0.038
645	0.041	0.039	0.038	0.039	0.038	0.038	0.038
650	0.041	0.039	0.038	0.039	0.038	0.037	0.038
655	0.041	0.039	0.038	0.039	0.038	0.037	0.038
660	0.041	0.039	0.038	0.039	0.038	0.037	0.038
665	0.041	0.039	0.038	0.039	0.038	0.037	0.038
670	0.041	0.039	0.038	0.039	0.038	0.037	0.037
675	0.041	0.038	0.038	0.039	0.038	0.037	0.038
680	0.04	0.038	0.038	0.039	0.038	0.037	0.037
685	0.04	0.038	0.038	0.038	0.038	0.037	0.037
690	0.04	0.038	0.038	0.038	0.038	0.037	0.037
695	0.04	0.038	0.038	0.039	0.038	0.037	0.038
700	0.04	0.038	0.038	0.039	0.038	0.037	0.038

## Sheet: Fig.3e
Time (min)	Ctrl			1 mg mL-1			2 mg mL-1			4 mg mL-1
0	29.1	29	26.7	25.3	25	26.4	27.3	26.4	28	26.6	27.6	28.3
1	32.6	31.2	31.3	31.6	27.3	32.6	35.3	33.2	34.6	35.7	37.4	36.4
2	34.9	32.2	33.6	36.2	32.2	34.7	38.4	36.7	37.2	39.4	40.1	39
3	36.8	33.8	34.3	38.8	36.2	37.6	40.5	38.1	39.4	42.1	44.3	41.8
4	38.1	35	36.4	40.6	38.1	37.9	42.8	40.5	41.6	43.9	45.5	44.7
5	39.3	36.1	37.9	42.5	39.1	41.6	44.6	42.3	43.3	45.6	47.3	46.3
6	40.3	37.3	38.5	43.9	42	42.7	46	44.4	45.8	47.3	49.1	48.6
7	39.5	38.5	39	44.6	42.2	43.8	47.3	45.2	46.7	48.5	50.4	49.2
8	38.8	38.4	39.3	46	43.8	45.4	48.1	46.4	47.3	49.6	51.3	49.9
9	40.1	38.8	40.1	46.5	44.5	46.1	49.1	47.2	48.7	50.3	52.6	51.3
10	41	39	40.3	47.5	44.5	47.1	49.7	47.9	49	51	53.4	52.4
11	41.6	40.7	40.9	48	45.7	47.8	50.3	48.3	49.7	51.6	53.9	53
12	42.1	40.4	41.3	48.5	46.6	48.4	50.8	48.8	50.4	51.9	54.4	53.8
13	42.3	40.9	41.7	48.9	47	48.9	51.1	49.3	51	52.2	54.8	54
14	42.8	41.3	42.2	49	46.2	49.1	51.5	49.8	51.6	52.5	55.2	54.4
15	43.3	41.8	42.8	49.2	47.1	49.3	51.7	50.1	51.9	52.7	55.7	54.6
