# Supplementary material for: Microwave assisted antibacterial action of Garcinia nanoparticles on Gram-negative bacteria
Source: Nat Commun. 2022 May 5;13:2461. doi: 10.1038/s41467-022-30125-w (PMC9072325; doi:10.1038/s41467-022-30125-w)
Supplement: Supplementary file 12 — Source Data [file 41467_2022_30125_MOESM12_ESM.zip › Source Data/Fig.4.xlsx]

## Sheet: Fig.4b
Time (h)	2 MIC			MIC			0.5 MIC			0.25 MIC			0.125 MIC
0	0.059	0.059	0.059	0.051	0.051	0.051	0.047	0.046	0.047	0.045	0.045	0.045	0.045	0.045	0.045
4	0.053	0.053	0.053	0.048	0.049	0.049	0.047	0.046	0.049	0.047	0.046	0.046	0.047	0.046	0.047
7	0.053	0.053	0.052	0.052	0.049	0.049	0.047	0.049	0.05	0.058	0.062	0.068	0.063	0.073	0.078
10	0.055	0.055	0.054	0.052	0.049	0.051	0.065	0.094	0.074	0.347	0.385	0.447	0.562	0.661	0.669
11	0.06	0.056	0.058	0.055	0.05	0.051	0.129	0.323	0.27	0.791	0.764	0.866	1.003	1.255	1.246
12	0.059	0.057	0.058	0.054	0.052	0.054	0.203	0.509	0.421	0.978	0.902	0.953	1.131	1.369	1.365
23	0.051	0.049	0.052	0.095	0.159	0.18	1.277	1.292	1.228	1.482	1.409	1.365	1.571	1.496	1.51

## Sheet: Fig.4c
2 MIC	MIC	0.5 MIC	0.25 MIC	0.125 MIC	Ctrl
0	250000	65000000	1302500000	1357500000	1740000000
0	150000	627500000	960000000	1865000000	2850000000
0	200000	447500000	522500000	2662500000	3105000000

## Sheet: Fig.4e
Time (days)	TH	Gent	Ofloxacin
0	1	1	1
5	1	3	2
10	1	125	8
15	1	500	16
20	1	500	16
25	1	500	256
30	1	500	256

## Sheet: Fig.4f
Time (min)	Ctrl			MIC			16 MIC
0	18.8429	18.6792	20.8975	24.1568	22.2228	21.4157	25.7197	25.0824	24.9005
2	17.7812	17.8965	20.1241	23.293	21.3627	20.3902	25.0905	24.4908	24.1893
4	16.855	17.1396	19.1971	22.1363	20.412	19.247	23.1594	22.7893	22.4011
6	15.8591	16.0725	18.2871	21.1491	19.5946	18.4325	22.4491	22.2415	21.6855
8	15.6529	15.9194	18.2181	20.6513	19.2454	18.496	22.4984	22.1731	21.7757
10	15.7819	16.0678	18.458	20.9774	19.3591	18.7428	22.3816	21.9761	21.8044
12	15.9366	16.0652	18.5196	20.2193	19.4419	19.9748	22.3027	21.7279	21.8339
14	15.9048	16.0896	18.6523	20.9722	19.2438	18.7376	22.1045	21.8498	21.6128
16	15.8675	16.0762	18.5603	20.7712	19.0951	18.7387	21.9606	21.4923	21.6095
18	16.2192	16.4082	19.0941	21.1056	19.3209	19.2339	21.8977	21.4218	21.507
22	16.2717	16.3899	19.1274	21.1625	19.3398	19.2393	21.553	21.2816	21.3781

## Sheet: Fig.4g
	Ctrl			GNs
	8.4507	8.39789	6.8838	56.5669	63.2747	62.5268
