# Supplementary material for: Microwave assisted antibacterial action of Garcinia nanoparticles on Gram-negative bacteria
Source: Nat Commun. 2022 May 5;13:2461. doi: 10.1038/s41467-022-30125-w (PMC9072325; doi:10.1038/s41467-022-30125-w)
Supplement: Supplementary file 12 — Source Data [file 41467_2022_30125_MOESM12_ESM.zip › Source Data/Fig.5.xlsx]

## Sheet: Fig.5b
Ctrl			GNs			MV			GNs+MV
1.01225	0.9955	0.93625	1.0005	0.96975	0.814	0.50575	0.66425	0.75475	0.0005	0.01075	0.004

## Sheet: Fig.5c
GNs			MV			GNs+MV
1.95313	1.18037	17.0516	48.463	32.3115	23.0893	99.949	98.9046	99.5924

## Sheet: Fig.5d
Ctrl			GNs			MV			GNs+MV
0.864	0.943	0.995	0.98	0.939	0.77	0.894	0.911	0.856	0.007	0.008	0.006

## Sheet: Fig.5h 0 ns
33.8888	16.9444	16.9444	0	16.9444	16.9444	0	33.8888	16.9444	16.9444	16.9444	16.9444	16.9444	0	16.9444	50.8332	67.7776	0	16.9444	16.9444	33.8888	50.8332	0	16.9444	16.9444	16.9444	0	16.9444	16.9444	16.9444	16.9444	33.8888	33.8888	16.9444	16.9444	0	0	33.8888	16.9444	16.9444	50.8332	0	33.8888	0	84.722	16.9444	16.9444	33.8888	16.9444	33.8888
0	33.8888	16.9444	0	16.9444	0	16.9444	16.9444	33.8888	0	67.7776	16.9444	67.7776	16.9444	16.9444	50.8332	16.9444	16.9444	50.8332	0	0	67.7776	0	0	16.9444	16.9444	0	0	33.8888	50.8332	16.9444	33.8888	16.9444	33.8888	0	33.8888	0	67.7776	33.8888	0	67.7776	33.8888	50.8332	33.8888	0	16.9444	33.8888	0	50.8332	16.9444
50.8332	33.8888	0	16.9444	33.8888	67.7776	16.9444	16.9444	0	0	33.8888	16.9444	16.9444	16.9444	33.8888	16.9444	67.7776	16.9444	16.9444	16.9444	50.8332	0	0	16.9444	0	0	0	16.9444	33.8888	16.9444	0	50.8332	16.9444	50.8332	16.9444	33.8888	33.8888	16.9444	16.9444	50.8332	50.8332	50.8332	50.8332	16.9444	0	0	16.9444	0	50.8332	16.9444
16.9444	33.8888	0	0	33.8888	0	16.9444	84.722	16.9444	33.8888	33.8888	33.8888	67.7776	16.9444	50.8332	33.8888	33.8888	0	16.9444	16.9444	33.8888	16.9444	0	16.9444	50.8332	0	0	16.9444	0	16.9444	33.8888	16.9444	33.8888	16.9444	33.8888	33.8888	33.8888	0	16.9444	33.8888	50.8332	50.8332	33.8888	16.9444	0	33.8888	16.9444	33.8888	0	0
0	33.8888	0	16.9444	16.9444	16.9444	33.8888	16.9444	50.8332	67.7776	0	33.8888	50.8332	33.8888	16.9444	16.9444	33.8888	16.9444	0	0	16.9444	16.9444	16.9444	33.8888	0	16.9444	33.8888	0	0	0	16.9444	50.8332	33.8888	0	50.8332	16.9444	16.9444	0	16.9444	67.7776	16.9444	33.8888	50.8332	16.9444	0	50.8332	16.9444	33.8888	16.9444	16.9444
16.9444	33.8888	33.8888	33.8888	16.9444	0	16.9444	0	16.9444	0	0	0	0	33.8888	33.8888	16.9444	16.9444	0	50.8332	0	16.9444	33.8888	0	33.8888	0	0	0	16.9444	0	0	16.9444	0	33.8888	0	16.9444	33.8888	33.8888	16.9444	16.9444	16.9444	16.9444	0	0	50.8332	0	0	67.7776	33.8888	0	0
33.8888	0	33.8888	33.8888	33.8888	33.8888	16.9444	16.9444	0	67.7776	33.8888	50.8332	16.9444	0	0	16.9444	16.9444	16.9444	16.9444	33.8888	16.9444	0	33.8888	16.9444	0	0	16.9444	0	0	16.9444	16.9444	0	16.9444	16.9444	0	0	33.8888	33.8888	50.8332	0	0	16.9444	33.8888	0	16.9444	16.9444	0	16.9444	33.8888	16.9444
16.9444	0	16.9444	16.9444	16.9444	16.9444	16.9444	16.9444	16.9444	0	16.9444	0	33.8888	67.7776	50.8332	33.8888	16.9444	50.8332	16.9444	16.9444	16.9444	0	16.9444	50.8332	0	33.8888	0	0	33.8888	16.9444	0	33.8888	0	16.9444	16.9444	0	16.9444	0	16.9444	16.9444	0	33.8888	67.7776	50.8332	16.9444	0	50.8332	16.9444	16.9444	0
0	33.8888	0	0	50.8332	50.8332	33.8888	0	0	33.8888	16.9444	50.8332	0	16.9444	16.9444	16.9444	16.9444	16.9444	33.8888	16.9444	16.9444	16.9444	33.8888	0	16.9444	16.9444	16.9444	0	33.8888	0	16.9444	0	84.722	0	16.9444	16.9444	33.8888	0	0	50.8332	0	16.9444	33.8888	0	50.8332	16.9444	0	16.9444	0	50.8332
33.8888	16.9444	16.9444	33.8888	16.9444	16.9444	0	0	16.9444	50.8332	0	16.9444	16.9444	67.7776	16.9444	33.8888	16.9444	16.9444	16.9444	0	33.8888	33.8888	33.8888	16.9444	33.8888	0	50.8332	16.9444	16.9444	16.9444	0	0	16.9444	0	33.8888	16.9444	0	16.9444	16.9444	16.9444	16.9444	0	0	16.9444	50.8332	16.9444	0	16.9444	0	16.9444
33.8888	0	33.8888	0	0	33.8888	33.8888	0	16.9444	50.8332	16.9444	16.9444	16.9444	0	16.9444	0	0	16.9444	16.9444	0	0	33.8888	33.8888	33.8888	16.9444	84.722	50.8332	33.8888	0	33.8888	33.8888	33.8888	50.8332	16.9444	16.9444	16.9444	16.9444	33.8888	50.8332	33.8888	33.8888	0	0	33.8888	0	50.8332	16.9444	16.9444	0	16.9444
50.8332	16.9444	0	0	16.9444	0	16.9444	0	16.9444	0	16.9444	16.9444	0	16.9444	33.8888	67.7776	50.8332	16.9444	16.9444	50.8332	16.9444	50.8332	0	0	16.9444	16.9444	0	16.9444	0	50.8332	16.9444	16.9444	16.9444	16.9444	33.8888	50.8332	50.8332	0	50.8332	16.9444	50.8332	33.8888	16.9444	16.9444	50.8332	16.9444	0	33.8888	16.9444	16.9444
0	0	0	0	0	16.9444	0	33.8888	16.9444	33.8888	33.8888	33.8888	16.9444	84.722	16.9444	33.8888	33.8888	0	67.7776	0	33.8888	0	16.9444	0	16.9444	0	16.9444	16.9444	16.9444	67.7776	16.9444	50.8332	0	50.8332	67.7776	33.8888	33.8888	33.8888	84.722	33.8888	16.9444	0	33.8888	33.8888	33.8888	16.9444	16.9444	33.8888	33.8888	16.9444
16.9444	0	0	0	33.8888	16.9444	0	16.9444	33.8888	33.8888	33.8888	0	33.8888	0	33.8888	16.9444	16.9444	33.8888	16.9444	50.8332	33.8888	33.8888	0	16.9444	16.9444	33.8888	33.8888	0	16.9444	67.7776	16.9444	50.8332	16.9444	16.9444	16.9444	67.7776	50.8332	67.7776	50.8332	16.9444	0	67.7776	50.8332	33.8888	16.9444	0	0	16.9444	16.9444	16.9444
0	50.8332	0	0	16.9444	33.8888	33.8888	16.9444	33.8888	0	50.8332	0	84.722	16.9444	16.9444	50.8332	16.9444	33.8888	0	0	0	16.9444	0	33.8888	16.9444	33.8888	16.9444	16.9444	16.9444	16.9444	16.9444	16.9444	50.8332	33.8888	16.9444	50.8332	16.9444	16.9444	33.8888	16.9444	33.8888	16.9444	16.9444	50.8332	33.8888	50.8332	16.9444	33.8888	33.8888	33.8888
16.9444	33.8888	0	33.8888	0	33.8888	0	16.9444	67.7776	84.722	16.9444	50.8332	33.8888	67.7776	33.8888	0	0	33.8888	16.9444	16.9444	0	0	33.8888	0	16.9444	16.9444	33.8888	16.9444	0	16.9444	33.8888	16.9444	33.8888	16.9444	33.8888	0	16.9444	33.8888	67.7776	33.8888	50.8332	16.9444	50.8332	0	16.9444	16.9444	33.8888	33.8888	0	16.9444
33.8888	33.8888	0	0	16.9444	50.8332	0	16.9444	67.7776	67.7776	33.8888	33.8888	16.9444	16.9444	16.9444	0	16.9444	33.8888	16.9444	50.8332	0	16.9444	16.9444	33.8888	0	0	16.9444	0	0	16.9444	0	0	33.8888	33.8888	50.8332	33.8888	67.7776	16.9444	16.9444	67.7776	0	67.7776	33.8888	0	67.7776	0	33.8888	33.8888	33.8888	50.8332
0	16.9444	0	0	16.9444	50.8332	16.9444	33.8888	50.8332	0	67.7776	33.8888	67.7776	67.7776	0	16.9444	16.9444	33.8888	16.9444	33.8888	16.9444	16.9444	0	33.8888	0	16.9444	16.9444	16.9444	50.8332	0	16.9444	0	67.7776	33.8888	33.8888	84.722	16.9444	33.8888	33.8888	0	0	33.8888	33.8888	16.9444	50.8332	16.9444	50.8332	33.8888	16.9444	50.8332
16.9444	50.8332	0	0	67.7776	33.8888	33.8888	0	67.7776	84.722	101.666	50.8332	50.8332	33.8888	16.9444	33.8888	33.8888	0	16.9444	0	50.8332	16.9444	0	33.8888	16.9444	33.8888	33.8888	0	16.9444	16.9444	16.9444	0	33.8888	16.9444	16.9444	33.8888	0	16.9444	33.8888	33.8888	33.8888	0	33.8888	33.8888	50.8332	84.722	0	16.9444	33.8888	50.8332
0	0	0	33.8888	0	67.7776	50.8332	16.9444	84.722	0	16.9444	33.8888	67.7776	67.7776	67.7776	67.7776	67.7776	33.8888	50.8332	33.8888	33.8888	67.7776	67.7776	67.7776	33.8888	16.9444	50.8332	0	0	0	33.8888	16.9444	0	50.8332	16.9444	0	33.8888	0	101.666	0	16.9444	50.8332	50.8332	67.7776	33.8888	16.9444	67.7776	33.8888	84.722	16.9444
33.8888	16.9444	0	33.8888	16.9444	33.8888	33.8888	33.8888	33.8888	67.7776	67.7776	84.722	84.722	33.8888	0	33.8888	16.9444	16.9444	33.8888	16.9444	33.8888	16.9444	16.9444	33.8888	33.8888	50.8332	0	16.9444	0	0	16.9444	16.9444	0	0	16.9444	33.8888	33.8888	33.8888	67.7776	50.8332	33.8888	84.722	67.7776	50.8332	33.8888	0	33.8888	16.9444	16.9444	84.722
16.9444	0	50.8332	50.8332	16.9444	16.9444	16.9444	16.9444	33.8888	0	33.8888	50.8332	16.9444	50.8332	0	16.9444	67.7776	67.7776	67.7776	50.8332	16.9444	16.9444	16.9444	0	16.9444	0	16.9444	33.8888	33.8888	16.9444	16.9444	0	0	16.9444	50.8332	16.9444	0	84.722	33.8888	16.9444	101.666	16.9444	50.8332	16.9444	16.9444	33.8888	67.7776	16.9444	50.8332	50.8332
0	33.8888	50.8332	50.8332	33.8888	0	0	67.7776	33.8888	33.8888	16.9444	50.8332	135.555	50.8332	50.8332	50.8332	67.7776	16.9444	0	0	50.8332	0	50.8332	16.9444	67.7776	0	33.8888	16.9444	0	33.8888	0	16.9444	16.9444	0	16.9444	16.9444	33.8888	67.7776	50.8332	0	50.8332	16.9444	16.9444	0	84.722	0	33.8888	33.8888	33.8888	50.8332
50.8332	0	0	33.8888	16.9444	33.8888	50.8332	84.722	16.9444	50.8332	0	16.9444	16.9444	0	16.9444	16.9444	33.8888	33.8888	33.8888	33.8888	16.9444	16.9444	33.8888	16.9444	33.8888	33.8888	16.9444	16.9444	16.9444	16.9444	50.8332	0	0	16.9444	16.9444	16.9444	16.9444	16.9444	0	16.9444	16.9444	16.9444	50.8332	0	33.8888	16.9444	0	16.9444	16.9444	16.9444
16.9444	0	0	0	50.8332	33.8888	0	16.9444	50.8332	67.7776	33.8888	67.7776	50.8332	67.7776	33.8888	33.8888	67.7776	16.9444	16.9444	0	33.8888	33.8888	50.8332	33.8888	16.9444	16.9444	0	16.9444	0	0	16.9444	0	16.9444	0	16.9444	16.9444	16.9444	67.7776	0	33.8888	67.7776	84.722	16.9444	16.9444	33.8888	0	16.9444	16.9444	0	16.9444
16.9444	0	0	0	50.8332	50.8332	33.8888	16.9444	33.8888	67.7776	16.9444	50.8332	0	84.722	67.7776	67.7776	50.8332	67.7776	16.9444	33.8888	33.8888	67.7776	16.9444	0	16.9444	16.9444	50.8332	0	0	0	16.9444	0	33.8888	16.9444	50.8332	0	33.8888	33.8888	50.8332	50.8332	33.8888	16.9444	33.8888	0	0	16.9444	16.9444	33.8888	33.8888	33.8888
0	0	0	16.9444	67.7776	0	67.7776	67.7776	33.8888	16.9444	16.9444	16.9444	50.8332	33.8888	0	33.8888	16.9444	50.8332	50.8332	67.7776	33.8888	16.9444	33.8888	33.8888	33.8888	16.9444	16.9444	16.9444	50.8332	16.9444	16.9444	33.8888	0	16.9444	33.8888	16.9444	50.8332	33.8888	101.666	33.8888	50.8332	16.9444	16.9444	16.9444	16.9444	33.8888	50.8332	50.8332	67.7776	50.8332
0	33.8888	33.8888	0	33.8888	0	16.9444	50.8332	16.9444	67.7776	16.9444	16.9444	16.9444	50.8332	67.7776	50.8332	33.8888	16.9444	33.8888	16.9444	16.9444	16.9444	33.8888	16.9444	0	50.8332	50.8332	0	33.8888	16.9444	0	16.9444	50.8332	16.9444	16.9444	0	16.9444	16.9444	16.9444	16.9444	16.9444	33.8888	16.9444	16.9444	16.9444	16.9444	50.8332	0	16.9444	0
33.8888	50.8332	0	33.8888	33.8888	33.8888	84.722	16.9444	50.8332	33.8888	16.9444	0	16.9444	16.9444	16.9444	67.7776	16.9444	16.9444	16.9444	0	0	16.9444	16.9444	16.9444	16.9444	33.8888	16.9444	0	16.9444	16.9444	0	33.8888	33.8888	16.9444	0	0	16.9444	33.8888	33.8888	16.9444	0	33.8888	84.722	16.9444	0	16.9444	33.8888	0	0	16.9444
0	33.8888	0	0	0	0	0	0	0	50.8332	50.8332	33.8888	16.9444	33.8888	33.8888	33.8888	0	16.9444	0	0	50.8332	0	0	16.9444	16.9444	0	0	50.8332	16.9444	0	0	16.9444	0	16.9444	0	16.9444	0	16.9444	0	16.9444	16.9444	16.9444	0	33.8888	16.9444	0	16.9444	16.9444	50.8332	0
16.9444	0	16.9444	0	0	16.9444	0	50.8332	16.9444	33.8888	16.9444	16.9444	33.8888	16.9444	16.9444	0	50.8332	0	16.9444	0	16.9444	16.9444	33.8888	0	33.8888	33.8888	0	16.9444	0	16.9444	0	16.9444	33.8888	33.8888	33.8888	0	33.8888	33.8888	0	33.8888	50.8332	33.8888	16.9444	0	16.9444	0	16.9444	84.722	33.8888	33.8888
50.8332	16.9444	0	0	33.8888	16.9444	0	50.8332	0	0	16.9444	67.7776	33.8888	84.722	33.8888	33.8888	50.8332	0	16.9444	0	16.9444	0	0	16.9444	16.9444	0	16.9444	0	16.9444	16.9444	16.9444	16.9444	50.8332	33.8888	16.9444	0	84.722	16.9444	67.7776	16.9444	33.8888	0	0	0	33.8888	16.9444	16.9444	16.9444	16.9444	0
0	50.8332	33.8888	33.8888	50.8332	33.8888	0	33.8888	50.8332	16.9444	16.9444	0	0	16.9444	0	0	0	0	16.9444	0	16.9444	16.9444	16.9444	16.9444	0	50.8332	16.9444	50.8332	0	0	0	16.9444	67.7776	33.8888	67.7776	33.8888	33.8888	16.9444	16.9444	0	33.8888	50.8332	33.8888	33.8888	16.9444	0	16.9444	16.9444	16.9444	50.8332
16.9444	50.8332	16.9444	33.8888	0	33.8888	16.9444	0	16.9444	16.9444	16.9444	50.8332	33.8888	16.9444	50.8332	33.8888	0	0	16.9444	16.9444	0	16.9444	0	0	0	33.8888	16.9444	16.9444	0	50.8332	0	33.8888	33.8888	0	33.8888	33.8888	16.9444	50.8332	16.9444	16.9444	0	16.9444	0	16.9444	16.9444	16.9444	0	50.8332	0	33.8888
67.7776	33.8888	67.7776	33.8888	33.8888	0	16.9444	50.8332	16.9444	33.8888	50.8332	50.8332	0	0	33.8888	0	16.9444	16.9444	16.9444	0	50.8332	16.9444	50.8332	0	33.8888	0	16.9444	16.9444	0	0	0	0	16.9444	33.8888	0	50.8332	16.9444	16.9444	0	16.9444	16.9444	16.9444	16.9444	33.8888	0	33.8888	50.8332	50.8332	50.8332	0
0	16.9444	50.8332	0	84.722	16.9444	67.7776	16.9444	33.8888	67.7776	0	33.8888	33.8888	16.9444	16.9444	16.9444	67.7776	0	0	16.9444	50.8332	33.8888	16.9444	16.9444	16.9444	33.8888	16.9444	0	16.9444	0	33.8888	16.9444	16.9444	50.8332	16.9444	0	33.8888	50.8332	0	16.9444	0	33.8888	50.8332	0	33.8888	16.9444	0	0	0	0
67.7776	0	16.9444	33.8888	16.9444	16.9444	50.8332	0	33.8888	33.8888	16.9444	16.9444	33.8888	0	16.9444	0	16.9444	33.8888	16.9444	16.9444	50.8332	50.8332	33.8888	33.8888	33.8888	33.8888	0	16.9444	16.9444	33.8888	33.8888	16.9444	50.8332	0	0	16.9444	0	0	0	16.9444	16.9444	0	33.8888	16.9444	16.9444	0	50.8332	16.9444	33.8888	16.9444
33.8888	16.9444	16.9444	33.8888	0	16.9444	16.9444	0	16.9444	0	50.8332	33.8888	33.8888	16.9444	33.8888	16.9444	33.8888	16.9444	33.8888	16.9444	33.8888	33.8888	33.8888	16.9444	0	16.9444	16.9444	0	16.9444	16.9444	16.9444	33.8888	16.9444	0	0	16.9444	0	33.8888	0	16.9444	50.8332	16.9444	33.8888	33.8888	33.8888	16.9444	67.7776	33.8888	50.8332	16.9444
0	16.9444	16.9444	33.8888	33.8888	33.8888	16.9444	50.8332	16.9444	0	16.9444	0	33.8888	0	16.9444	16.9444	33.8888	0	33.8888	33.8888	0	33.8888	16.9444	16.9444	16.9444	50.8332	0	16.9444	50.8332	0	16.9444	16.9444	0	16.9444	16.9444	0	0	0	16.9444	33.8888	16.9444	16.9444	33.8888	50.8332	33.8888	33.8888	0	16.9444	33.8888	16.9444
33.8888	50.8332	50.8332	16.9444	50.8332	0	0	33.8888	16.9444	50.8332	16.9444	16.9444	33.8888	16.9444	16.9444	33.8888	33.8888	0	33.8888	50.8332	33.8888	67.7776	50.8332	33.8888	0	0	33.8888	0	33.8888	0	16.9444	0	16.9444	0	16.9444	0	50.8332	16.9444	16.9444	16.9444	16.9444	16.9444	0	33.8888	16.9444	33.8888	16.9444	50.8332	16.9444	0
0	50.8332	16.9444	0	16.9444	16.9444	0	16.9444	0	0	33.8888	33.8888	0	33.8888	33.8888	16.9444	33.8888	33.8888	50.8332	33.8888	50.8332	0	33.8888	0	16.9444	33.8888	84.722	0	33.8888	16.9444	50.8332	16.9444	50.8332	16.9444	0	0	0	33.8888	16.9444	50.8332	16.9444	67.7776	16.9444	33.8888	16.9444	84.722	0	0	0	0
33.8888	33.8888	16.9444	16.9444	16.9444	33.8888	50.8332	0	33.8888	50.8332	0	16.9444	33.8888	33.8888	0	33.8888	16.9444	16.9444	16.9444	0	0	101.666	0	16.9444	33.8888	50.8332	33.8888	50.8332	0	33.8888	16.9444	0	16.9444	33.8888	67.7776	50.8332	16.9444	0	33.8888	33.8888	16.9444	50.8332	50.8332	16.9444	16.9444	0	50.8332	0	0	16.9444
16.9444	16.9444	16.9444	0	0	0	0	33.8888	0	16.9444	50.8332	33.8888	33.8888	16.9444	16.9444	0	67.7776	50.8332	16.9444	33.8888	33.8888	33.8888	16.9444	50.8332	0	33.8888	67.7776	33.8888	50.8332	16.9444	33.8888	16.9444	0	0	0	16.9444	0	16.9444	16.9444	0	33.8888	0	0	16.9444	33.8888	16.9444	0	16.9444	0	16.9444
33.8888	50.8332	33.8888	33.8888	33.8888	16.9444	16.9444	16.9444	33.8888	16.9444	33.8888	16.9444	33.8888	16.9444	67.7776	16.9444	16.9444	33.8888	16.9444	16.9444	67.7776	50.8332	33.8888	84.722	0	16.9444	67.7776	33.8888	67.7776	33.8888	16.9444	0	16.9444	16.9444	16.9444	0	50.8332	33.8888	33.8888	33.8888	33.8888	16.9444	16.9444	16.9444	16.9444	33.8888	50.8332	33.8888	0	50.8332
16.9444	16.9444	50.8332	16.9444	33.8888	33.8888	33.8888	0	16.9444	16.9444	33.8888	33.8888	50.8332	50.8332	16.9444	33.8888	50.8332	16.9444	33.8888	16.9444	33.8888	50.8332	0	67.7776	67.7776	16.9444	16.9444	16.9444	50.8332	33.8888	50.8332	16.9444	0	67.7776	0	0	67.7776	33.8888	16.9444	0	16.9444	33.8888	33.8888	16.9444	0	50.8332	50.8332	33.8888	16.9444	33.8888
16.9444	33.8888	0	33.8888	0	33.8888	50.8332	16.9444	0	16.9444	0	16.9444	0	67.7776	16.9444	50.8332	33.8888	16.9444	16.9444	50.8332	33.8888	16.9444	50.8332	33.8888	67.7776	0	16.9444	33.8888	33.8888	33.8888	0	67.7776	33.8888	0	16.9444	16.9444	33.8888	50.8332	33.8888	16.9444	50.8332	101.666	16.9444	0	33.8888	33.8888	33.8888	50.8332	50.8332	67.7776
33.8888	16.9444	0	16.9444	67.7776	16.9444	0	0	16.9444	16.9444	16.9444	16.9444	33.8888	50.8332	33.8888	50.8332	33.8888	84.722	16.9444	84.722	67.7776	33.8888	50.8332	50.8332	84.722	50.8332	50.8332	0	0	67.7776	16.9444	33.8888	16.9444	16.9444	33.8888	16.9444	0	33.8888	0	0	33.8888	33.8888	67.7776	50.8332	118.611	50.8332	67.7776	50.8332	33.8888	67.7776
16.9444	16.9444	33.8888	16.9444	50.8332	50.8332	101.666	0	0	16.9444	16.9444	0	33.8888	16.9444	16.9444	50.8332	16.9444	67.7776	16.9444	16.9444	84.722	33.8888	50.8332	67.7776	50.8332	67.7776	33.8888	16.9444	16.9444	16.9444	0	33.8888	16.9444	67.7776	16.9444	50.8332	16.9444	16.9444	16.9444	33.8888	33.8888	33.8888	50.8332	33.8888	84.722	33.8888	84.722	50.8332	0	67.7776
16.9444	16.9444	16.9444	50.8332	16.9444	16.9444	0	33.8888	50.8332	16.9444	33.8888	0	0	101.666	0	16.9444	0	50.8332	0	50.8332	16.9444	84.722	67.7776	16.9444	0	50.8332	0	0	16.9444	33.8888	16.9444	0	0	33.8888	33.8888	0	16.9444	33.8888	33.8888	0	33.8888	16.9444	33.8888	50.8332	16.9444	67.7776	0	67.7776	33.8888	50.8332
33.8888	16.9444	16.9444	16.9444	50.8332	16.9444	16.9444	16.9444	33.8888	16.9444	16.9444	16.9444	50.8332	16.9444	33.8888	33.8888	67.7776	84.722	33.8888	84.722	50.8332	33.8888	67.7776	16.9444	67.7776	50.8332	16.9444	33.8888	16.9444	16.9444	50.8332	33.8888	33.8888	67.7776	50.8332	33.8888	50.8332	16.9444	16.9444	33.8888	33.8888	16.9444	50.8332	33.8888	33.8888	67.7776	33.8888	50.8332	50.8332	0
0	0	16.9444	0	67.7776	50.8332	33.8888	33.8888	50.8332	0	33.8888	0	16.9444	16.9444	50.8332	33.8888	101.666	50.8332	50.8332	16.9444	50.8332	67.7776	16.9444	84.722	33.8888	16.9444	33.8888	0	33.8888	33.8888	16.9444	50.8332	0	33.8888	16.9444	16.9444	33.8888	16.9444	0	50.8332	0	16.9444	16.9444	33.8888	67.7776	16.9444	0	0	33.8888	16.9444
33.8888	16.9444	0	50.8332	0	16.9444	50.8332	33.8888	33.8888	0	16.9444	33.8888	0	16.9444	84.722	33.8888	50.8332	33.8888	33.8888	33.8888	16.9444	0	33.8888	0	0	67.7776	16.9444	0	33.8888	84.722	50.8332	16.9444	50.8332	16.9444	67.7776	0	33.8888	16.9444	33.8888	16.9444	50.8332	0	33.8888	16.9444	0	16.9444	50.8332	16.9444	33.8888	16.9444
0	0	16.9444	16.9444	33.8888	16.9444	33.8888	0	16.9444	16.9444	16.9444	33.8888	33.8888	50.8332	33.8888	16.9444	67.7776	67.7776	33.8888	33.8888	50.8332	0	16.9444	16.9444	16.9444	50.8332	33.8888	50.8332	0	16.9444	50.8332	33.8888	16.9444	0	16.9444	16.9444	33.8888	33.8888	16.9444	16.9444	16.9444	0	16.9444	0	33.8888	33.8888	16.9444	0	16.9444	16.9444
33.8888	33.8888	16.9444	0	16.9444	84.722	50.8332	33.8888	16.9444	33.8888	16.9444	16.9444	16.9444	101.666	67.7776	16.9444	16.9444	50.8332	50.8332	16.9444	50.8332	50.8332	0	50.8332	16.9444	33.8888	16.9444	50.8332	16.9444	33.8888	0	67.7776	50.8332	0	16.9444	16.9444	0	16.9444	0	50.8332	33.8888	33.8888	33.8888	67.7776	33.8888	0	33.8888	33.8888	0	50.8332
0	16.9444	33.8888	16.9444	16.9444	33.8888	33.8888	16.9444	16.9444	67.7776	50.8332	50.8332	0	84.722	16.9444	33.8888	33.8888	33.8888	33.8888	50.8332	0	33.8888	0	16.9444	16.9444	33.8888	16.9444	33.8888	50.8332	16.9444	16.9444	16.9444	16.9444	16.9444	16.9444	0	0	0	0	0	16.9444	50.8332	0	0	16.9444	50.8332	33.8888	0	33.8888	33.8888
50.8332	50.8332	0	33.8888	16.9444	33.8888	0	67.7776	84.722	50.8332	16.9444	50.8332	16.9444	50.8332	50.8332	33.8888	16.9444	50.8332	16.9444	16.9444	0	16.9444	33.8888	33.8888	50.8332	33.8888	50.8332	16.9444	50.8332	50.8332	0	16.9444	16.9444	16.9444	16.9444	0	0	16.9444	16.9444	33.8888	16.9444	16.9444	67.7776	33.8888	16.9444	33.8888	16.9444	50.8332	33.8888	67.7776
67.7776	16.9444	33.8888	67.7776	50.8332	16.9444	33.8888	33.8888	33.8888	33.8888	16.9444	16.9444	16.9444	16.9444	0	33.8888	16.9444	16.9444	50.8332	84.722	50.8332	16.9444	16.9444	16.9444	0	50.8332	0	33.8888	0	50.8332	33.8888	16.9444	16.9444	50.8332	33.8888	16.9444	16.9444	0	0	0	0	16.9444	16.9444	16.9444	50.8332	33.8888	33.8888	67.7776	84.722	33.8888
33.8888	33.8888	50.8332	33.8888	67.7776	0	84.722	50.8332	16.9444	16.9444	33.8888	33.8888	16.9444	0	16.9444	0	16.9444	0	50.8332	16.9444	33.8888	33.8888	0	33.8888	33.8888	67.7776	33.8888	50.8332	16.9444	0	16.9444	0	16.9444	0	0	16.9444	0	50.8332	0	16.9444	16.9444	16.9444	16.9444	0	16.9444	33.8888	0	84.722	33.8888	16.9444
50.8332	16.9444	50.8332	50.8332	67.7776	16.9444	50.8332	50.8332	50.8332	16.9444	0	50.8332	0	33.8888	16.9444	16.9444	0	0	101.666	0	67.7776	0	33.8888	16.9444	33.8888	0	67.7776	16.9444	33.8888	16.9444	16.9444	50.8332	16.9444	0	50.8332	0	16.9444	16.9444	33.8888	16.9444	0	16.9444	0	50.8332	50.8332	50.8332	50.8332	16.9444	50.8332	33.8888
50.8332	67.7776	101.666	16.9444	33.8888	16.9444	84.722	33.8888	67.7776	50.8332	50.8332	50.8332	16.9444	0	0	16.9444	33.8888	33.8888	0	33.8888	0	33.8888	0	50.8332	16.9444	0	16.9444	16.9444	16.9444	16.9444	0	16.9444	16.9444	0	0	33.8888	16.9444	16.9444	33.8888	0	16.9444	16.9444	33.8888	33.8888	33.8888	33.8888	0	16.9444	16.9444	33.8888
67.7776	0	16.9444	50.8332	16.9444	16.9444	50.8332	50.8332	50.8332	67.7776	33.8888	33.8888	33.8888	33.8888	16.9444	0	0	16.9444	16.9444	67.7776	50.8332	0	0	50.8332	16.9444	0	16.9444	16.9444	0	0	16.9444	0	0	50.8332	16.9444	16.9444	0	33.8888	0	16.9444	16.9444	16.9444	33.8888	16.9444	16.9444	0	16.9444	50.8332	0	16.9444
101.666	50.8332	16.9444	16.9444	33.8888	67.7776	16.9444	50.8332	16.9444	50.8332	33.8888	16.9444	33.8888	50.8332	33.8888	16.9444	0	33.8888	16.9444	0	0	0	0	0	16.9444	33.8888	0	0	16.9444	50.8332	16.9444	16.9444	16.9444	0	0	0	0	16.9444	0	33.8888	0	101.666	33.8888	33.8888	33.8888	0	33.8888	0	33.8888	16.9444
16.9444	33.8888	67.7776	33.8888	67.7776	50.8332	67.7776	33.8888	50.8332	84.722	16.9444	33.8888	33.8888	16.9444	33.8888	16.9444	16.9444	0	0	33.8888	33.8888	16.9444	0	0	0	0	50.8332	0	16.9444	16.9444	16.9444	16.9444	16.9444	0	0	50.8332	16.9444	16.9444	16.9444	0	16.9444	0	16.9444	33.8888	33.8888	33.8888	84.722	33.8888	16.9444	33.8888
16.9444	84.722	0	33.8888	0	50.8332	33.8888	16.9444	33.8888	67.7776	50.8332	0	16.9444	50.8332	0	16.9444	33.8888	16.9444	16.9444	0	33.8888	0	16.9444	0	0	33.8888	16.9444	16.9444	16.9444	50.8332	33.8888	0	16.9444	0	0	50.8332	33.8888	33.8888	50.8332	16.9444	16.9444	16.9444	84.722	0	67.7776	0	33.8888	33.8888	50.8332	0
33.8888	33.8888	33.8888	16.9444	16.9444	16.9444	16.9444	0	50.8332	50.8332	16.9444	50.8332	16.9444	16.9444	0	33.8888	0	16.9444	16.9444	0	50.8332	0	16.9444	0	33.8888	16.9444	0	16.9444	0	0	0	0	0	16.9444	0	0	16.9444	0	33.8888	50.8332	16.9444	16.9444	67.7776	50.8332	33.8888	118.611	16.9444	33.8888	50.8332	16.9444
50.8332	50.8332	118.611	50.8332	50.8332	0	33.8888	33.8888	33.8888	67.7776	33.8888	0	33.8888	0	0	33.8888	33.8888	33.8888	84.722	16.9444	0	16.9444	16.9444	0	0	50.8332	0	16.9444	16.9444	50.8332	16.9444	0	0	0	16.9444	16.9444	16.9444	33.8888	0	33.8888	50.8332	0	0	84.722	67.7776	33.8888	101.666	67.7776	0	33.8888
33.8888	0	118.611	50.8332	50.8332	33.8888	50.8332	0	16.9444	33.8888	50.8332	33.8888	33.8888	33.8888	50.8332	16.9444	16.9444	0	0	16.9444	33.8888	16.9444	0	16.9444	33.8888	16.9444	0	33.8888	0	50.8332	16.9444	16.9444	0	16.9444	16.9444	33.8888	0	16.9444	0	16.9444	16.9444	67.7776	16.9444	16.9444	67.7776	16.9444	67.7776	33.8888	33.8888	33.8888
0	101.666	50.8332	50.8332	0	33.8888	33.8888	0	0	0	33.8888	16.9444	16.9444	67.7776	33.8888	50.8332	0	16.9444	50.8332	33.8888	0	16.9444	16.9444	16.9444	16.9444	0	50.8332	50.8332	16.9444	16.9444	16.9444	16.9444	0	0	16.9444	16.9444	16.9444	0	16.9444	33.8888	16.9444	16.9444	16.9444	33.8888	50.8332	33.8888	84.722	16.9444	67.7776	33.8888
16.9444	67.7776	16.9444	0	16.9444	33.8888	0	0	16.9444	16.9444	33.8888	16.9444	16.9444	0	0	0	0	16.9444	33.8888	50.8332	16.9444	16.9444	0	0	50.8332	16.9444	33.8888	67.7776	16.9444	0	16.9444	16.9444	16.9444	16.9444	0	16.9444	16.9444	0	16.9444	16.9444	67.7776	16.9444	67.7776	33.8888	33.8888	33.8888	0	16.9444	33.8888	33.8888
0	16.9444	33.8888	33.8888	33.8888	33.8888	16.9444	16.9444	16.9444	16.9444	16.9444	16.9444	33.8888	33.8888	16.9444	0	0	0	33.8888	50.8332	16.9444	33.8888	33.8888	33.8888	16.9444	33.8888	16.9444	67.7776	33.8888	16.9444	0	33.8888	33.8888	16.9444	16.9444	33.8888	0	16.9444	16.9444	0	16.9444	16.9444	16.9444	50.8332	33.8888	0	16.9444	50.8332	0	0
0	50.8332	67.7776	16.9444	16.9444	16.9444	33.8888	50.8332	16.9444	16.9444	0	33.8888	0	33.8888	0	0	16.9444	33.8888	0	16.9444	16.9444	16.9444	16.9444	84.722	67.7776	16.9444	67.7776	16.9444	16.9444	0	0	16.9444	0	33.8888	16.9444	16.9444	16.9444	16.9444	16.9444	16.9444	50.8332	0	50.8332	16.9444	50.8332	16.9444	16.9444	50.8332	16.9444	33.8888
50.8332	16.9444	33.8888	33.8888	16.9444	0	0	16.9444	33.8888	16.9444	16.9444	16.9444	16.9444	16.9444	0	0	33.8888	0	0	0	0	16.9444	0	0	16.9444	0	33.8888	33.8888	33.8888	33.8888	67.7776	0	33.8888	0	16.9444	0	16.9444	0	16.9444	50.8332	0	16.9444	33.8888	33.8888	0	0	16.9444	0	50.8332	33.8888
0	0	0	0	16.9444	33.8888	0	16.9444	0	16.9444	50.8332	16.9444	16.9444	0	0	16.9444	0	16.9444	16.9444	33.8888	16.9444	0	0	33.8888	0	67.7776	50.8332	67.7776	67.7776	16.9444	16.9444	16.9444	33.8888	0	50.8332	0	0	16.9444	0	0	33.8888	33.8888	33.8888	0	0	16.9444	33.8888	33.8888	0	33.8888
16.9444	0	0	50.8332	16.9444	16.9444	16.9444	33.8888	0	0	33.8888	16.9444	33.8888	33.8888	0	67.7776	33.8888	0	33.8888	50.8332	0	16.9444	16.9444	16.9444	67.7776	16.9444	84.722	16.9444	33.8888	50.8332	50.8332	33.8888	16.9444	33.8888	0	16.9444	50.8332	33.8888	33.8888	16.9444	16.9444	16.9444	16.9444	50.8332	0	50.8332	67.7776	16.9444	16.9444	33.8888
16.9444	16.9444	0	33.8888	16.9444	33.8888	0	16.9444	16.9444	0	16.9444	16.9444	0	0	16.9444	0	16.9444	16.9444	16.9444	33.8888	0	33.8888	16.9444	16.9444	16.9444	33.8888	101.666	67.7776	33.8888	16.9444	16.9444	16.9444	16.9444	0	33.8888	16.9444	33.8888	16.9444	16.9444	33.8888	16.9444	50.8332	84.722	16.9444	67.7776	33.8888	0	0	16.9444	33.8888
0	0	33.8888	0	0	16.9444	33.8888	0	0	0	16.9444	0	0	0	33.8888	0	0	16.9444	0	33.8888	33.8888	33.8888	50.8332	0	33.8888	16.9444	50.8332	50.8332	0	33.8888	33.8888	33.8888	50.8332	16.9444	16.9444	0	33.8888	33.8888	16.9444	33.8888	0	33.8888	0	16.9444	16.9444	0	50.8332	16.9444	16.9444	16.9444
0	0	0	16.9444	33.8888	0	0	16.9444	16.9444	0	50.8332	16.9444	33.8888	0	16.9444	50.8332	50.8332	33.8888	33.8888	67.7776	16.9444	16.9444	16.9444	16.9444	16.9444	33.8888	33.8888	16.9444	67.7776	50.8332	16.9444	33.8888	0	33.8888	16.9444	16.9444	67.7776	33.8888	33.8888	0	33.8888	0	0	33.8888	0	0	67.7776	16.9444	33.8888	16.9444
0	16.9444	0	16.9444	0	16.9444	33.8888	0	16.9444	0	16.9444	50.8332	0	16.9444	16.9444	50.8332	33.8888	0	50.8332	67.7776	84.722	0	0	67.7776	33.8888	67.7776	0	33.8888	0	33.8888	0	16.9444	16.9444	84.722	50.8332	50.8332	16.9444	33.8888	33.8888	50.8332	16.9444	0	50.8332	50.8332	50.8332	16.9444	16.9444	33.8888	50.8332	33.8888
0	0	33.8888	0	16.9444	33.8888	0	0	0	16.9444	16.9444	0	0	0	16.9444	0	0	50.8332	33.8888	50.8332	50.8332	33.8888	101.666	33.8888	16.9444	16.9444	0	16.9444	16.9444	16.9444	33.8888	16.9444	33.8888	16.9444	0	33.8888	50.8332	16.9444	16.9444	33.8888	16.9444	16.9444	33.8888	33.8888	0	16.9444	50.8332	0	33.8888	33.8888
50.8332	33.8888	16.9444	16.9444	0	33.8888	33.8888	16.9444	0	16.9444	0	16.9444	16.9444	16.9444	0	33.8888	0	16.9444	16.9444	84.722	84.722	16.9444	50.8332	67.7776	84.722	16.9444	16.9444	33.8888	33.8888	0	84.722	33.8888	33.8888	33.8888	33.8888	33.8888	33.8888	16.9444	0	0	33.8888	16.9444	0	0	16.9444	50.8332	67.7776	16.9444	16.9444	33.8888
33.8888	0	33.8888	16.9444	16.9444	0	0	0	0	16.9444	33.8888	0	0	0	16.9444	50.8332	0	84.722	33.8888	16.9444	0	0	16.9444	67.7776	0	33.8888	67.7776	50.8332	33.8888	67.7776	33.8888	50.8332	16.9444	84.722	16.9444	67.7776	50.8332	16.9444	0	16.9444	16.9444	0	33.8888	16.9444	16.9444	16.9444	33.8888	0	16.9444	16.9444
16.9444	0	33.8888	16.9444	0	0	33.8888	16.9444	16.9444	16.9444	16.9444	16.9444	0	0	33.8888	0	67.7776	33.8888	16.9444	50.8332	50.8332	67.7776	33.8888	16.9444	16.9444	67.7776	67.7776	50.8332	67.7776	33.8888	33.8888	50.8332	33.8888	33.8888	0	16.9444	0	0	0	16.9444	33.8888	16.9444	33.8888	16.9444	67.7776	0	0	0	16.9444	33.8888
16.9444	33.8888	16.9444	16.9444	0	0	0	50.8332	16.9444	16.9444	67.7776	16.9444	16.9444	0	0	16.9444	0	84.722	16.9444	33.8888	50.8332	50.8332	67.7776	84.722	67.7776	50.8332	33.8888	33.8888	0	33.8888	50.8332	84.722	16.9444	16.9444	16.9444	50.8332	16.9444	0	16.9444	0	16.9444	33.8888	0	50.8332	16.9444	33.8888	50.8332	16.9444	16.9444	0
16.9444	0	0	50.8332	16.9444	16.9444	16.9444	67.7776	16.9444	16.9444	33.8888	16.9444	0	33.8888	33.8888	50.8332	0	33.8888	33.8888	33.8888	67.7776	16.9444	16.9444	16.9444	16.9444	33.8888	50.8332	16.9444	16.9444	50.8332	16.9444	16.9444	16.9444	50.8332	0	33.8888	16.9444	33.8888	16.9444	0	0	33.8888	0	33.8888	50.8332	0	0	16.9444	0	33.8888
16.9444	16.9444	16.9444	0	67.7776	16.9444	0	16.9444	16.9444	0	33.8888	33.8888	0	33.8888	33.8888	33.8888	33.8888	0	33.8888	16.9444	16.9444	67.7776	0	16.9444	33.8888	16.9444	67.7776	84.722	0	67.7776	50.8332	16.9444	0	0	0	16.9444	16.9444	0	33.8888	0	0	0	16.9444	16.9444	16.9444	16.9444	0	16.9444	33.8888	0
16.9444	67.7776	50.8332	16.9444	0	0	50.8332	0	16.9444	16.9444	0	16.9444	50.8332	16.9444	16.9444	16.9444	0	67.7776	0	0	16.9444	33.8888	33.8888	33.8888	16.9444	33.8888	67.7776	16.9444	33.8888	33.8888	16.9444	33.8888	33.8888	0	0	33.8888	16.9444	16.9444	0	16.9444	33.8888	33.8888	33.8888	67.7776	16.9444	16.9444	33.8888	33.8888	16.9444	50.8332
16.9444	50.8332	33.8888	16.9444	84.722	67.7776	0	33.8888	67.7776	16.9444	16.9444	50.8332	16.9444	33.8888	33.8888	33.8888	16.9444	0	33.8888	33.8888	33.8888	0	67.7776	16.9444	16.9444	0	33.8888	0	67.7776	16.9444	16.9444	16.9444	0	16.9444	0	16.9444	0	33.8888	0	0	16.9444	50.8332	0	33.8888	33.8888	16.9444	50.8332	16.9444	33.8888	33.8888
50.8332	16.9444	67.7776	33.8888	0	50.8332	16.9444	0	16.9444	0	16.9444	50.8332	33.8888	16.9444	50.8332	33.8888	16.9444	33.8888	33.8888	0	16.9444	0	0	16.9444	16.9444	50.8332	16.9444	33.8888	16.9444	16.9444	16.9444	16.9444	0	0	0	33.8888	16.9444	0	33.8888	33.8888	16.9444	16.9444	0	33.8888	0	16.9444	16.9444	16.9444	0	50.8332
33.8888	16.9444	50.8332	33.8888	50.8332	50.8332	33.8888	84.722	16.9444	16.9444	0	16.9444	16.9444	0	33.8888	0	33.8888	0	16.9444	0	0	16.9444	0	16.9444	33.8888	16.9444	0	50.8332	33.8888	33.8888	16.9444	33.8888	0	33.8888	16.9444	0	0	33.8888	33.8888	0	0	0	16.9444	0	0	16.9444	0	0	0	0
50.8332	16.9444	84.722	33.8888	67.7776	67.7776	0	16.9444	16.9444	16.9444	0	0	33.8888	0	67.7776	16.9444	33.8888	67.7776	0	16.9444	16.9444	16.9444	0	0	0	16.9444	33.8888	16.9444	16.9444	16.9444	16.9444	16.9444	16.9444	16.9444	0	50.8332	16.9444	16.9444	16.9444	16.9444	16.9444	16.9444	16.9444	33.8888	16.9444	16.9444	0	50.8332	0	33.8888
33.8888	33.8888	0	16.9444	33.8888	67.7776	16.9444	33.8888	16.9444	50.8332	16.9444	0	0	0	0	0	50.8332	0	16.9444	0	16.9444	16.9444	50.8332	16.9444	16.9444	16.9444	0	33.8888	16.9444	50.8332	16.9444	0	33.8888	33.8888	0	33.8888	0	50.8332	16.9444	16.9444	16.9444	0	0	0	16.9444	16.9444	33.8888	16.9444	0	16.9444
16.9444	33.8888	33.8888	16.9444	118.611	33.8888	67.7776	50.8332	16.9444	16.9444	0	0	16.9444	33.8888	33.8888	16.9444	16.9444	0	16.9444	16.9444	0	16.9444	0	16.9444	16.9444	16.9444	0	101.666	33.8888	33.8888	33.8888	67.7776	16.9444	50.8332	33.8888	0	0	33.8888	16.9444	0	0	16.9444	16.9444	16.9444	16.9444	16.9444	16.9444	0	16.9444	16.9444
50.8332	16.9444	0	50.8332	0	0	16.9444	33.8888	16.9444	16.9444	0	0	16.9444	16.9444	16.9444	16.9444	0	33.8888	33.8888	33.8888	16.9444	0	33.8888	16.9444	16.9444	84.722	16.9444	16.9444	16.9444	33.8888	16.9444	33.8888	16.9444	67.7776	33.8888	0	33.8888	16.9444	33.8888	0	16.9444	16.9444	16.9444	16.9444	33.8888	16.9444	16.9444	33.8888	33.8888	16.9444
33.8888	16.9444	33.8888	33.8888	0	84.722	16.9444	50.8332	16.9444	0	0	0	0	16.9444	16.9444	67.7776	33.8888	33.8888	33.8888	33.8888	16.9444	0	33.8888	0	50.8332	50.8332	33.8888	33.8888	33.8888	33.8888	33.8888	33.8888	0	67.7776	16.9444	0	16.9444	0	33.8888	33.8888	16.9444	33.8888	16.9444	0	16.9444	16.9444	0	16.9444	33.8888	0
0	33.8888	0	16.9444	50.8332	0	16.9444	50.8332	33.8888	0	33.8888	33.8888	16.9444	16.9444	16.9444	50.8332	50.8332	16.9444	0	50.8332	0	16.9444	0	50.8332	67.7776	50.8332	33.8888	33.8888	16.9444	16.9444	50.8332	0	0	16.9444	67.7776	16.9444	0	50.8332	50.8332	16.9444	16.9444	33.8888	0	16.9444	0	16.9444	0	16.9444	0	33.8888
50.8332	16.9444	16.9444	50.8332	33.8888	50.8332	50.8332	67.7776	0	50.8332	33.8888	0	0	33.8888	16.9444	0	0	0	33.8888	16.9444	0	33.8888	50.8332	33.8888	33.8888	33.8888	50.8332	16.9444	33.8888	0	16.9444	101.666	33.8888	33.8888	33.8888	0	16.9444	50.8332	33.8888	0	0	33.8888	0	16.9444	33.8888	33.8888	0	50.8332	0	16.9444
16.9444	33.8888	16.9444	33.8888	50.8332	50.8332	16.9444	33.8888	50.8332	67.7776	16.9444	16.9444	0	33.8888	16.9444	33.8888	0	16.9444	50.8332	0	33.8888	16.9444	33.8888	50.8332	33.8888	50.8332	0	33.8888	16.9444	50.8332	50.8332	0	33.8888	50.8332	16.9444	16.9444	16.9444	50.8332	16.9444	16.9444	16.9444	16.9444	50.8332	16.9444	16.9444	16.9444	33.8888	0	33.8888	16.9444
33.8888	16.9444	16.9444	16.9444	33.8888	16.9444	84.722	50.8332	33.8888	33.8888	0	16.9444	67.7776	33.8888	33.8888	33.8888	16.9444	16.9444	16.9444	0	50.8332	16.9444	16.9444	0	50.8332	67.7776	67.7776	50.8332	16.9444	16.9444	33.8888	16.9444	0	67.7776	16.9444	16.9444	33.8888	0	16.9444	0	0	16.9444	16.9444	16.9444	0	0	67.7776	0	33.8888	33.8888
50.8332	16.9444	16.9444	16.9444	16.9444	16.9444	16.9444	0	16.9444	67.7776	16.9444	33.8888	33.8888	16.9444	0	0	50.8332	16.9444	67.7776	16.9444	16.9444	33.8888	84.722	0	0	50.8332	50.8332	16.9444	0	33.8888	0	50.8332	33.8888	0	33.8888	16.9444	0	16.9444	67.7776	16.9444	33.8888	50.8332	16.9444	0	16.9444	0	0	0	33.8888	0
16.9444	50.8332	33.8888	67.7776	33.8888	50.8332	16.9444	16.9444	0	33.8888	0	0	33.8888	33.8888	0	16.9444	33.8888	0	16.9444	16.9444	101.666	33.8888	16.9444	16.9444	67.7776	33.8888	50.8332	50.8332	67.7776	50.8332	101.666	50.8332	50.8332	67.7776	67.7776	33.8888	67.7776	16.9444	16.9444	16.9444	0	0	0	0	16.9444	0	16.9444	0	33.8888	0
50.8332	33.8888	0	0	16.9444	16.9444	0	50.8332	0	16.9444	16.9444	33.8888	16.9444	0	16.9444	16.9444	0	0	50.8332	0	50.8332	33.8888	16.9444	0	16.9444	33.8888	50.8332	33.8888	33.8888	33.8888	101.666	16.9444	16.9444	67.7776	50.8332	16.9444	33.8888	16.9444	50.8332	0	16.9444	16.9444	0	33.8888	33.8888	16.9444	0	16.9444	0	33.8888
33.8888	33.8888	33.8888	16.9444	0	16.9444	16.9444	33.8888	33.8888	0	16.9444	0	33.8888	0	50.8332	50.8332	0	0	0	33.8888	67.7776	50.8332	16.9444	67.7776	33.8888	0	16.9444	67.7776	50.8332	33.8888	33.8888	33.8888	16.9444	67.7776	16.9444	0	50.8332	0	0	33.8888	16.9444	16.9444	0	0	16.9444	16.9444	0	33.8888	16.9444	16.9444
16.9444	16.9444	16.9444	0	0	16.9444	16.9444	0	0	50.8332	0	16.9444	33.8888	0	0	33.8888	50.8332	50.8332	0	67.7776	16.9444	84.722	33.8888	0	84.722	50.8332	50.8332	16.9444	50.8332	33.8888	33.8888	33.8888	67.7776	50.8332	67.7776	16.9444	0	0	16.9444	0	16.9444	50.8332	16.9444	0	16.9444	16.9444	16.9444	0	16.9444	50.8332
0	16.9444	16.9444	16.9444	0	0	0	16.9444	0	50.8332	0	33.8888	16.9444	16.9444	50.8332	33.8888	16.9444	0	16.9444	16.9444	50.8332	16.9444	50.8332	0	50.8332	16.9444	33.8888	50.8332	67.7776	33.8888	0	0	33.8888	101.666	50.8332	16.9444	16.9444	16.9444	16.9444	0	0	16.9444	16.9444	16.9444	67.7776	0	33.8888	0	16.9444	33.8888
33.8888	0	16.9444	0	0	0	0	0	16.9444	16.9444	33.8888	0	16.9444	0	16.9444	16.9444	33.8888	16.9444	33.8888	0	16.9444	0	67.7776	33.8888	33.8888	0	50.8332	16.9444	67.7776	16.9444	84.722	0	0	33.8888	0	16.9444	16.9444	16.9444	16.9444	16.9444	16.9444	16.9444	33.8888	0	84.722	33.8888	16.9444	16.9444	50.8332	50.8332
0	0	50.8332	0	16.9444	16.9444	33.8888	16.9444	16.9444	0	0	33.8888	16.9444	16.9444	33.8888	0	50.8332	50.8332	67.7776	33.8888	0	50.8332	50.8332	33.8888	0	33.8888	33.8888	33.8888	67.7776	33.8888	33.8888	0	50.8332	50.8332	16.9444	0	0	0	0	16.9444	16.9444	16.9444	16.9444	33.8888	0	0	16.9444	16.9444	0	0
0	16.9444	16.9444	33.8888	0	16.9444	16.9444	84.722	16.9444	16.9444	16.9444	0	0	33.8888	0	16.9444	0	0	0	33.8888	0	16.9444	33.8888	16.9444	16.9444	67.7776	0	16.9444	50.8332	16.9444	33.8888	0	16.9444	16.9444	16.9444	33.8888	33.8888	16.9444	33.8888	0	0	16.9444	50.8332	0	16.9444	101.666	0	33.8888	67.7776	0
0	33.8888	16.9444	33.8888	0	16.9444	50.8332	33.8888	16.9444	16.9444	0	16.9444	16.9444	0	0	33.8888	33.8888	0	67.7776	16.9444	50.8332	0	16.9444	16.9444	16.9444	67.7776	33.8888	16.9444	0	16.9444	67.7776	33.8888	16.9444	16.9444	16.9444	16.9444	0	0	0	0	16.9444	0	0	16.9444	33.8888	0	16.9444	50.8332	33.8888	16.9444
0	0	0	16.9444	33.8888	33.8888	16.9444	16.9444	0	50.8332	0	0	0	0	16.9444	16.9444	0	0	50.8332	0	33.8888	16.9444	50.8332	16.9444	16.9444	16.9444	16.9444	67.7776	16.9444	16.9444	33.8888	16.9444	50.8332	16.9444	16.9444	0	33.8888	0	0	16.9444	33.8888	67.7776	33.8888	16.9444	50.8332	33.8888	33.8888	50.8332	33.8888	33.8888
16.9444	16.9444	0	0	50.8332	16.9444	16.9444	0	101.666	16.9444	33.8888	16.9444	0	0	0	33.8888	0	50.8332	16.9444	16.9444	50.8332	0	33.8888	16.9444	16.9444	0	16.9444	0	33.8888	16.9444	0	16.9444	16.9444	0	33.8888	33.8888	33.8888	16.9444	50.8332	16.9444	50.8332	50.8332	33.8888	16.9444	16.9444	16.9444	16.9444	0	0	0
0	0	16.9444	16.9444	33.8888	33.8888	33.8888	50.8332	16.9444	0	16.9444	16.9444	0	16.9444	0	16.9444	16.9444	16.9444	0	0	0	16.9444	67.7776	50.8332	0	50.8332	16.9444	33.8888	16.9444	0	50.8332	0	16.9444	16.9444	0	0	16.9444	0	0	0	0	0	0	33.8888	16.9444	0	50.8332	50.8332	0	16.9444
50.8332	0	16.9444	0	50.8332	0	50.8332	0	33.8888	0	0	33.8888	16.9444	16.9444	33.8888	0	0	50.8332	0	33.8888	16.9444	0	33.8888	33.8888	50.8332	16.9444	16.9444	16.9444	16.9444	33.8888	0	16.9444	33.8888	0	33.8888	0	16.9444	16.9444	16.9444	16.9444	0	16.9444	33.8888	50.8332	33.8888	16.9444	0	16.9444	0	16.9444
67.7776	16.9444	0	16.9444	33.8888	0	16.9444	16.9444	16.9444	0	16.9444	50.8332	33.8888	0	33.8888	16.9444	16.9444	16.9444	16.9444	33.8888	16.9444	33.8888	33.8888	33.8888	16.9444	33.8888	0	16.9444	16.9444	0	16.9444	16.9444	0	33.8888	33.8888	0	0	0	0	0	0	0	16.9444	16.9444	16.9444	50.8332	16.9444	33.8888	16.9444	50.8332
0	0	16.9444	0	16.9444	0	16.9444	16.9444	0	16.9444	33.8888	0	16.9444	16.9444	33.8888	33.8888	33.8888	0	16.9444	16.9444	16.9444	0	0	16.9444	50.8332	0	50.8332	0	0	0	16.9444	0	0	16.9444	33.8888	33.8888	16.9444	0	16.9444	33.8888	0	16.9444	0	16.9444	33.8888	0	50.8332	16.9444	0	33.8888
0	0	16.9444	33.8888	0	33.8888	50.8332	0	0	50.8332	16.9444	0	50.8332	33.8888	50.8332	16.9444	33.8888	0	33.8888	0	0	0	0	16.9444	0	16.9444	0	16.9444	16.9444	16.9444	16.9444	16.9444	0	16.9444	0	0	16.9444	16.9444	0	0	0	0	0	16.9444	0	33.8888	0	50.8332	33.8888	16.9444
0	0	0	50.8332	67.7776	50.8332	67.7776	16.9444	16.9444	50.8332	50.8332	16.9444	33.8888	16.9444	16.9444	50.8332	33.8888	16.9444	16.9444	0	16.9444	16.9444	16.9444	33.8888	0	16.9444	33.8888	0	16.9444	0	0	16.9444	0	0	33.8888	0	16.9444	16.9444	33.8888	0	0	0	16.9444	33.8888	0	16.9444	33.8888	16.9444	33.8888	50.8332
16.9444	33.8888	33.8888	0	16.9444	0	50.8332	16.9444	16.9444	16.9444	0	50.8332	0	84.722	16.9444	16.9444	33.8888	67.7776	16.9444	16.9444	50.8332	16.9444	0	0	16.9444	16.9444	33.8888	0	16.9444	16.9444	0	0	16.9444	16.9444	33.8888	16.9444	16.9444	0	33.8888	0	16.9444	16.9444	16.9444	33.8888	16.9444	50.8332	16.9444	16.9444	16.9444	50.8332
67.7776	16.9444	0	50.8332	33.8888	50.8332	16.9444	33.8888	50.8332	33.8888	50.8332	33.8888	16.9444	101.666	0	33.8888	33.8888	0	0	0	16.9444	16.9444	16.9444	0	16.9444	16.9444	16.9444	0	16.9444	0	0	0	16.9444	16.9444	16.9444	50.8332	16.9444	33.8888	0	0	0	33.8888	16.9444	33.8888	0	0	16.9444	50.8332	50.8332	67.7776
16.9444	67.7776	67.7776	33.8888	0	16.9444	169.444	67.7776	33.8888	33.8888	33.8888	33.8888	33.8888	33.8888	0	0	84.722	33.8888	33.8888	16.9444	33.8888	33.8888	50.8332	0	0	50.8332	16.9444	0	33.8888	0	0	0	33.8888	0	16.9444	33.8888	0	33.8888	16.9444	16.9444	33.8888	16.9444	50.8332	0	33.8888	0	50.8332	16.9444	16.9444	0
50.8332	16.9444	0	33.8888	33.8888	50.8332	33.8888	16.9444	33.8888	50.8332	33.8888	33.8888	16.9444	67.7776	16.9444	33.8888	50.8332	16.9444	0	16.9444	16.9444	16.9444	33.8888	50.8332	16.9444	0	0	0	0	0	0	16.9444	16.9444	0	16.9444	16.9444	0	0	0	16.9444	16.9444	16.9444	0	16.9444	0	16.9444	16.9444	50.8332	50.8332	0
33.8888	16.9444	16.9444	33.8888	50.8332	67.7776	33.8888	33.8888	16.9444	50.8332	50.8332	33.8888	16.9444	33.8888	16.9444	16.9444	0	50.8332	33.8888	0	16.9444	0	33.8888	33.8888	0	33.8888	16.9444	16.9444	16.9444	16.9444	16.9444	0	0	16.9444	16.9444	16.9444	16.9444	0	16.9444	16.9444	16.9444	16.9444	33.8888	16.9444	16.9444	33.8888	0	84.722	16.9444	50.8332
50.8332	33.8888	0	50.8332	67.7776	33.8888	16.9444	67.7776	33.8888	84.722	0	84.722	33.8888	16.9444	16.9444	0	16.9444	0	16.9444	16.9444	16.9444	16.9444	50.8332	33.8888	16.9444	0	16.9444	16.9444	0	0	0	0	16.9444	33.8888	0	16.9444	33.8888	16.9444	0	0	16.9444	16.9444	0	16.9444	16.9444	50.8332	0	50.8332	16.9444	16.9444
33.8888	16.9444	33.8888	16.9444	67.7776	16.9444	33.8888	0	84.722	101.666	50.8332	50.8332	33.8888	84.722	33.8888	67.7776	16.9444	16.9444	0	33.8888	16.9444	67.7776	33.8888	0	33.8888	0	0	0	50.8332	16.9444	0	50.8332	50.8332	33.8888	50.8332	0	0	0	16.9444	0	0	16.9444	0	50.8332	0	33.8888	16.9444	0	16.9444	50.8332
16.9444	16.9444	50.8332	16.9444	0	33.8888	33.8888	50.8332	0	16.9444	67.7776	84.722	33.8888	0	33.8888	33.8888	0	0	33.8888	50.8332	16.9444	0	0	33.8888	33.8888	0	0	16.9444	0	50.8332	33.8888	16.9444	16.9444	33.8888	50.8332	16.9444	16.9444	16.9444	16.9444	16.9444	16.9444	16.9444	16.9444	16.9444	33.8888	0	16.9444	33.8888	16.9444	33.8888
16.9444	50.8332	67.7776	33.8888	33.8888	33.8888	16.9444	33.8888	33.8888	33.8888	33.8888	33.8888	16.9444	16.9444	84.722	33.8888	0	67.7776	16.9444	16.9444	0	16.9444	0	16.9444	16.9444	0	0	16.9444	33.8888	16.9444	33.8888	16.9444	0	33.8888	16.9444	16.9444	0	67.7776	16.9444	33.8888	0	33.8888	33.8888	16.9444	33.8888	33.8888	33.8888	16.9444	0	16.9444
33.8888	16.9444	84.722	16.9444	33.8888	16.9444	50.8332	0	16.9444	16.9444	0	67.7776	67.7776	0	16.9444	16.9444	16.9444	0	0	16.9444	16.9444	16.9444	0	50.8332	0	16.9444	33.8888	0	16.9444	33.8888	33.8888	33.8888	16.9444	16.9444	16.9444	16.9444	16.9444	16.9444	0	0	0	33.8888	33.8888	16.9444	16.9444	16.9444	0	0	16.9444	33.8888
84.722	16.9444	84.722	50.8332	84.722	50.8332	50.8332	16.9444	67.7776	16.9444	50.8332	33.8888	50.8332	16.9444	16.9444	33.8888	16.9444	0	67.7776	0	50.8332	0	0	16.9444	0	0	16.9444	16.9444	16.9444	16.9444	50.8332	16.9444	33.8888	50.8332	0	33.8888	33.8888	33.8888	16.9444	16.9444	0	0	16.9444	16.9444	16.9444	0	16.9444	16.9444	33.8888	33.8888
50.8332	67.7776	16.9444	33.8888	16.9444	67.7776	0	33.8888	33.8888	0	33.8888	16.9444	16.9444	16.9444	16.9444	16.9444	33.8888	33.8888	0	16.9444	33.8888	16.9444	16.9444	0	16.9444	67.7776	0	33.8888	33.8888	50.8332	0	33.8888	0	16.9444	0	0	33.8888	16.9444	0	0	84.722	50.8332	0	67.7776	0	0	0	33.8888	0	33.8888
33.8888	33.8888	33.8888	16.9444	16.9444	16.9444	0	33.8888	16.9444	50.8332	0	16.9444	16.9444	33.8888	16.9444	33.8888	16.9444	0	0	16.9444	0	16.9444	0	16.9444	0	16.9444	16.9444	16.9444	50.8332	0	0	16.9444	0	0	33.8888	16.9444	50.8332	0	33.8888	16.9444	0	33.8888	0	16.9444	33.8888	33.8888	33.8888	50.8332	0	50.8332
33.8888	50.8332	67.7776	0	16.9444	33.8888	0	50.8332	33.8888	0	0	16.9444	16.9444	0	33.8888	0	16.9444	16.9444	16.9444	16.9444	0	0	50.8332	33.8888	50.8332	16.9444	50.8332	16.9444	16.9444	16.9444	33.8888	33.8888	16.9444	33.8888	33.8888	33.8888	0	50.8332	0	50.8332	50.8332	33.8888	33.8888	16.9444	67.7776	16.9444	0	33.8888	16.9444	16.9444
33.8888	16.9444	16.9444	16.9444	50.8332	50.8332	33.8888	0	67.7776	84.722	33.8888	50.8332	16.9444	33.8888	50.8332	33.8888	0	0	0	0	33.8888	33.8888	0	16.9444	33.8888	33.8888	0	16.9444	50.8332	50.8332	84.722	0	84.722	16.9444	16.9444	33.8888	67.7776	16.9444	33.8888	16.9444	16.9444	16.9444	33.8888	0	33.8888	33.8888	33.8888	50.8332	0	16.9444
16.9444	33.8888	0	0	67.7776	50.8332	16.9444	16.9444	33.8888	16.9444	33.8888	16.9444	16.9444	0	16.9444	0	33.8888	0	16.9444	67.7776	16.9444	0	0	16.9444	16.9444	33.8888	0	33.8888	50.8332	33.8888	101.666	16.9444	16.9444	16.9444	67.7776	33.8888	16.9444	33.8888	33.8888	0	33.8888	33.8888	33.8888	0	33.8888	0	0	50.8332	50.8332	33.8888
33.8888	0	16.9444	0	0	16.9444	0	0	0	0	0	0	67.7776	16.9444	16.9444	0	16.9444	50.8332	16.9444	0	50.8332	50.8332	33.8888	50.8332	50.8332	33.8888	16.9444	33.8888	50.8332	16.9444	33.8888	33.8888	16.9444	50.8332	33.8888	16.9444	0	16.9444	67.7776	33.8888	0	0	67.7776	16.9444	16.9444	16.9444	50.8332	33.8888	50.8332	16.9444
0	16.9444	0	16.9444	16.9444	16.9444	33.8888	0	16.9444	16.9444	0	0	16.9444	16.9444	33.8888	0	16.9444	0	33.8888	16.9444	16.9444	16.9444	50.8332	0	16.9444	0	16.9444	0	33.8888	33.8888	50.8332	67.7776	67.7776	67.7776	0	67.7776	67.7776	0	33.8888	33.8888	50.8332	0	16.9444	50.8332	16.9444	16.9444	50.8332	16.9444	16.9444	33.8888
0	0	0	0	0	33.8888	0	33.8888	16.9444	0	0	0	16.9444	0	33.8888	33.8888	0	0	0	0	0	50.8332	33.8888	33.8888	16.9444	67.7776	50.8332	33.8888	101.666	33.8888	50.8332	33.8888	50.8332	16.9444	16.9444	33.8888	33.8888	16.9444	16.9444	33.8888	0	67.7776	0	16.9444	16.9444	33.8888	16.9444	33.8888	0	16.9444
0	16.9444	0	16.9444	16.9444	0	0	0	0	33.8888	0	0	16.9444	16.9444	33.8888	16.9444	0	16.9444	16.9444	0	16.9444	16.9444	16.9444	16.9444	33.8888	16.9444	33.8888	33.8888	33.8888	16.9444	84.722	16.9444	33.8888	33.8888	50.8332	16.9444	16.9444	33.8888	16.9444	33.8888	50.8332	50.8332	0	84.722	16.9444	0	0	16.9444	16.9444	16.9444
0	16.9444	0	0	33.8888	50.8332	33.8888	16.9444	0	0	0	0	0	0	0	16.9444	0	0	33.8888	0	33.8888	0	50.8332	16.9444	33.8888	50.8332	16.9444	16.9444	0	16.9444	50.8332	33.8888	50.8332	0	33.8888	16.9444	84.722	16.9444	33.8888	16.9444	50.8332	67.7776	16.9444	33.8888	33.8888	50.8332	16.9444	0	16.9444	0
33.8888	0	0	0	0	0	16.9444	16.9444	33.8888	0	0	0	16.9444	33.8888	16.9444	33.8888	16.9444	0	0	0	0	0	33.8888	33.8888	0	16.9444	33.8888	16.9444	16.9444	0	33.8888	16.9444	67.7776	0	33.8888	16.9444	16.9444	33.8888	16.9444	67.7776	16.9444	0	16.9444	16.9444	33.8888	33.8888	67.7776	0	16.9444	33.8888
0	16.9444	0	33.8888	33.8888	0	0	50.8332	0	0	0	33.8888	0	33.8888	16.9444	33.8888	0	50.8332	0	16.9444	0	16.9444	16.9444	16.9444	16.9444	50.8332	16.9444	50.8332	0	33.8888	50.8332	16.9444	33.8888	50.8332	33.8888	33.8888	16.9444	50.8332	0	67.7776	50.8332	33.8888	16.9444	50.8332	16.9444	33.8888	16.9444	0	16.9444	0
0	0	0	50.8332	16.9444	0	33.8888	16.9444	16.9444	16.9444	0	16.9444	16.9444	0	16.9444	16.9444	16.9444	0	0	0	16.9444	33.8888	0	16.9444	33.8888	50.8332	50.8332	33.8888	0	0	16.9444	50.8332	33.8888	0	33.8888	33.8888	0	16.9444	84.722	50.8332	0	16.9444	16.9444	16.9444	33.8888	50.8332	0	16.9444	16.9444	16.9444
0	33.8888	0	0	33.8888	16.9444	16.9444	33.8888	33.8888	16.9444	33.8888	0	0	16.9444	0	33.8888	0	0	16.9444	0	0	16.9444	0	50.8332	84.722	50.8332	50.8332	33.8888	16.9444	16.9444	0	0	16.9444	16.9444	67.7776	16.9444	101.666	16.9444	50.8332	16.9444	50.8332	33.8888	16.9444	50.8332	33.8888	16.9444	16.9444	16.9444	33.8888	0
0	0	16.9444	33.8888	0	67.7776	33.8888	33.8888	16.9444	33.8888	33.8888	0	0	0	16.9444	16.9444	16.9444	16.9444	0	16.9444	16.9444	0	16.9444	50.8332	16.9444	16.9444	50.8332	0	33.8888	33.8888	16.9444	0	33.8888	33.8888	50.8332	16.9444	16.9444	0	16.9444	16.9444	33.8888	16.9444	16.9444	16.9444	50.8332	50.8332	16.9444	33.8888	16.9444	0
0	0	0	0	16.9444	0	67.7776	0	16.9444	16.9444	33.8888	33.8888	16.9444	50.8332	16.9444	0	0	0	0	0	0	16.9444	16.9444	33.8888	0	50.8332	0	33.8888	33.8888	16.9444	50.8332	33.8888	50.8332	33.8888	67.7776	33.8888	16.9444	33.8888	16.9444	33.8888	0	16.9444	33.8888	33.8888	33.8888	16.9444	0	16.9444	16.9444	33.8888
0	0	16.9444	0	0	16.9444	33.8888	33.8888	50.8332	33.8888	50.8332	16.9444	16.9444	33.8888	0	0	16.9444	0	0	0	16.9444	16.9444	16.9444	16.9444	16.9444	16.9444	33.8888	33.8888	0	33.8888	16.9444	16.9444	0	33.8888	0	33.8888	33.8888	33.8888	0	33.8888	0	16.9444	16.9444	0	16.9444	84.722	16.9444	16.9444	16.9444	16.9444
0	33.8888	0	0	16.9444	0	0	33.8888	33.8888	67.7776	0	16.9444	16.9444	33.8888	33.8888	0	16.9444	16.9444	16.9444	0	16.9444	33.8888	50.8332	0	16.9444	50.8332	16.9444	33.8888	33.8888	16.9444	33.8888	33.8888	50.8332	33.8888	50.8332	16.9444	50.8332	0	67.7776	50.8332	33.8888	16.9444	0	33.8888	16.9444	16.9444	16.9444	50.8332	16.9444	16.9444
0	0	0	16.9444	33.8888	0	33.8888	16.9444	33.8888	50.8332	33.8888	33.8888	33.8888	67.7776	16.9444	0	33.8888	67.7776	16.9444	0	50.8332	0	0	50.8332	67.7776	16.9444	33.8888	0	0	0	0	50.8332	33.8888	33.8888	33.8888	33.8888	33.8888	16.9444	16.9444	50.8332	0	0	16.9444	50.8332	33.8888	33.8888	33.8888	33.8888	16.9444	33.8888
33.8888	0	16.9444	16.9444	16.9444	16.9444	0	33.8888	16.9444	33.8888	67.7776	50.8332	50.8332	33.8888	16.9444	16.9444	50.8332	0	0	0	0	0	16.9444	0	0	16.9444	67.7776	16.9444	33.8888	16.9444	33.8888	16.9444	16.9444	33.8888	50.8332	16.9444	67.7776	33.8888	33.8888	33.8888	0	16.9444	67.7776	50.8332	50.8332	33.8888	16.9444	16.9444	16.9444	16.9444
33.8888	33.8888	16.9444	0	0	16.9444	33.8888	16.9444	33.8888	50.8332	33.8888	67.7776	50.8332	33.8888	16.9444	16.9444	0	0	33.8888	0	16.9444	16.9444	16.9444	0	16.9444	0	16.9444	0	0	0	0	0	16.9444	67.7776	0	16.9444	33.8888	0	16.9444	67.7776	67.7776	16.9444	16.9444	0	33.8888	16.9444	16.9444	0	16.9444	16.9444
33.8888	0	16.9444	16.9444	16.9444	0	16.9444	33.8888	33.8888	33.8888	33.8888	50.8332	16.9444	16.9444	84.722	16.9444	16.9444	0	0	0	16.9444	16.9444	0	0	0	16.9444	16.9444	16.9444	33.8888	33.8888	33.8888	0	16.9444	67.7776	33.8888	33.8888	33.8888	16.9444	50.8332	50.8332	84.722	16.9444	0	50.8332	0	33.8888	16.9444	16.9444	16.9444	16.9444
0	0	0	0	16.9444	33.8888	0	33.8888	50.8332	84.722	16.9444	84.722	50.8332	33.8888	0	50.8332	0	16.9444	16.9444	33.8888	67.7776	0	0	33.8888	33.8888	33.8888	50.8332	33.8888	16.9444	16.9444	67.7776	50.8332	50.8332	16.9444	67.7776	0	0	16.9444	16.9444	16.9444	0	16.9444	50.8332	67.7776	33.8888	16.9444	0	0	16.9444	16.9444
33.8888	0	0	16.9444	16.9444	16.9444	16.9444	50.8332	0	33.8888	50.8332	50.8332	16.9444	84.722	16.9444	16.9444	0	0	33.8888	0	16.9444	67.7776	16.9444	0	0	0	33.8888	0	0	16.9444	33.8888	16.9444	84.722	33.8888	33.8888	33.8888	0	33.8888	50.8332	33.8888	50.8332	50.8332	50.8332	16.9444	84.722	33.8888	16.9444	67.7776	33.8888	33.8888
0	50.8332	0	16.9444	33.8888	0	33.8888	50.8332	33.8888	33.8888	16.9444	16.9444	33.8888	16.9444	84.722	16.9444	16.9444	33.8888	16.9444	16.9444	0	67.7776	0	101.666	84.722	16.9444	16.9444	0	16.9444	16.9444	33.8888	16.9444	16.9444	50.8332	0	33.8888	50.8332	33.8888	33.8888	16.9444	16.9444	0	16.9444	33.8888	16.9444	16.9444	16.9444	16.9444	50.8332	0
33.8888	33.8888	16.9444	50.8332	33.8888	33.8888	50.8332	16.9444	101.666	50.8332	50.8332	16.9444	33.8888	33.8888	33.8888	33.8888	16.9444	0	0	50.8332	0	50.8332	16.9444	16.9444	33.8888	33.8888	16.9444	50.8332	0	16.9444	16.9444	16.9444	0	84.722	50.8332	16.9444	67.7776	16.9444	16.9444	33.8888	67.7776	33.8888	16.9444	50.8332	33.8888	0	33.8888	50.8332	33.8888	50.8332
33.8888	50.8332	67.7776	16.9444	33.8888	16.9444	33.8888	84.722	135.555	33.8888	84.722	84.722	67.7776	16.9444	0	0	16.9444	67.7776	0	33.8888	50.8332	33.8888	84.722	33.8888	16.9444	16.9444	16.9444	0	16.9444	16.9444	16.9444	16.9444	50.8332	50.8332	16.9444	118.611	16.9444	33.8888	33.8888	0	50.8332	16.9444	16.9444	33.8888	0	16.9444	16.9444	0	67.7776	50.8332
50.8332	33.8888	16.9444	50.8332	16.9444	33.8888	33.8888	16.9444	33.8888	0	50.8332	33.8888	50.8332	0	16.9444	0	16.9444	0	0	16.9444	50.8332	16.9444	33.8888	33.8888	33.8888	16.9444	16.9444	0	16.9444	0	16.9444	16.9444	84.722	67.7776	33.8888	16.9444	33.8888	50.8332	16.9444	50.8332	16.9444	33.8888	0	67.7776	16.9444	50.8332	0	50.8332	33.8888	33.8888
33.8888	33.8888	50.8332	16.9444	33.8888	16.9444	33.8888	50.8332	16.9444	0	33.8888	33.8888	50.8332	16.9444	33.8888	33.8888	0	0	50.8332	16.9444	16.9444	16.9444	33.8888	16.9444	16.9444	16.9444	0	0	33.8888	16.9444	0	67.7776	67.7776	0	67.7776	50.8332	16.9444	50.8332	50.8332	33.8888	67.7776	67.7776	0	33.8888	0	50.8332	33.8888	50.8332	50.8332	0
50.8332	16.9444	67.7776	50.8332	67.7776	0	50.8332	16.9444	16.9444	16.9444	50.8332	16.9444	33.8888	33.8888	50.8332	16.9444	33.8888	0	0	33.8888	33.8888	0	0	0	16.9444	0	0	0	16.9444	0	50.8332	67.7776	16.9444	16.9444	0	16.9444	50.8332	16.9444	0	33.8888	16.9444	0	16.9444	16.9444	16.9444	16.9444	33.8888	33.8888	67.7776	0
33.8888	0	50.8332	16.9444	16.9444	67.7776	33.8888	16.9444	33.8888	16.9444	67.7776	0	0	16.9444	16.9444	33.8888	33.8888	0	0	16.9444	16.9444	16.9444	33.8888	0	16.9444	0	0	0	33.8888	0	16.9444	16.9444	33.8888	16.9444	0	33.8888	16.9444	16.9444	0	0	50.8332	67.7776	50.8332	33.8888	0	33.8888	0	50.8332	67.7776	33.8888
33.8888	33.8888	0	67.7776	16.9444	0	50.8332	84.722	0	33.8888	16.9444	50.8332	16.9444	118.611	33.8888	33.8888	0	16.9444	0	16.9444	33.8888	16.9444	0	50.8332	16.9444	0	0	0	33.8888	0	33.8888	0	16.9444	16.9444	16.9444	33.8888	0	50.8332	50.8332	33.8888	16.9444	67.7776	84.722	33.8888	50.8332	33.8888	67.7776	33.8888	16.9444	50.8332
0	16.9444	0	33.8888	33.8888	0	50.8332	0	33.8888	16.9444	50.8332	16.9444	0	0	16.9444	50.8332	0	0	0	16.9444	16.9444	0	50.8332	16.9444	16.9444	16.9444	0	16.9444	0	16.9444	0	16.9444	33.8888	16.9444	16.9444	33.8888	16.9444	16.9444	0	33.8888	16.9444	0	0	33.8888	33.8888	16.9444	0	16.9444	0	16.9444
33.8888	16.9444	0	16.9444	0	16.9444	33.8888	33.8888	16.9444	50.8332	16.9444	50.8332	16.9444	16.9444	67.7776	16.9444	16.9444	50.8332	16.9444	16.9444	33.8888	16.9444	33.8888	16.9444	67.7776	0	0	0	33.8888	0	16.9444	0	50.8332	33.8888	33.8888	50.8332	0	33.8888	33.8888	84.722	50.8332	50.8332	16.9444	33.8888	33.8888	67.7776	0	16.9444	50.8332	0
--	--	--	--	--	--	--	--	--	--	--	--	--	--	--	--	--	--	--	--	--	--	--	--	--	--	--	--	--	--	--	--	--	--	--	--	--	--	--	--	--	--	--	--	--	--	--	--	--	--
--	--	--	--	--	--	--	--	--	--	--	--	--	--	--	--	--	--	--	--	--	--	--	--	--	--	--	--	--	--	--	--	--	--	--	--	--	--	--	--	--	--	--	--	--	--	--	--	--	--
[truncated: 113 more columns]

## Sheet: Fig.5h 30 ns
51.0302	17.0101	17.0101	17.0101	34.0201	51.0302	51.0302	51.0302	17.0101	34.0201	0	17.0101	17.0101	17.0101	17.0101	0	0	0	0	17.0101	17.0101	34.0201	0	0	0	0	17.0101	0	17.0101	0	51.0302	17.0101	17.0101	0	17.0101	0	34.0201	17.0101	17.0101	34.0201	68.0403	0	68.0403	17.0101	17.0101	0	0	17.0101	0	0
34.0201	85.0503	102.06	0	68.0403	34.0201	0	17.0101	34.0201	34.0201	0	0	0	17.0101	0	0	17.0101	0	17.0101	0	0	34.0201	0	34.0201	0	0	17.0101	0	17.0101	0	0	17.0101	0	0	17.0101	51.0302	34.0201	0	34.0201	17.0101	0	34.0201	0	17.0101	51.0302	17.0101	0	34.0201	0	34.0201
17.0101	85.0503	51.0302	17.0101	34.0201	0	0	17.0101	68.0403	34.0201	34.0201	17.0101	0	0	0	0	0	0	17.0101	17.0101	17.0101	0	17.0101	0	17.0101	0	0	17.0101	0	17.0101	17.0101	0	0	51.0302	17.0101	51.0302	0	17.0101	0	17.0101	34.0201	34.0201	17.0101	0	17.0101	17.0101	0	17.0101	0	0
17.0101	68.0403	34.0201	51.0302	0	34.0201	34.0201	17.0101	17.0101	68.0403	34.0201	17.0101	0	17.0101	0	0	0	17.0101	17.0101	34.0201	17.0101	51.0302	34.0201	17.0101	0	0	0	17.0101	0	0	17.0101	0	34.0201	17.0101	17.0101	0	34.0201	34.0201	34.0201	17.0101	17.0101	17.0101	34.0201	17.0101	0	51.0302	17.0101	51.0302	0	0
68.0403	17.0101	17.0101	68.0403	34.0201	85.0503	17.0101	0	34.0201	51.0302	17.0101	17.0101	17.0101	51.0302	17.0101	34.0201	17.0101	17.0101	0	51.0302	0	0	0	0	34.0201	0	0	0	0	0	0	34.0201	51.0302	17.0101	0	17.0101	17.0101	0	17.0101	0	17.0101	0	17.0101	0	17.0101	0	0	0	0	0
51.0302	68.0403	68.0403	17.0101	17.0101	17.0101	34.0201	34.0201	0	34.0201	17.0101	34.0201	0	0	34.0201	0	34.0201	0	17.0101	34.0201	0	17.0101	17.0101	34.0201	0	17.0101	0	0	0	0	17.0101	0	17.0101	0	0	17.0101	0	0	17.0101	0	17.0101	17.0101	17.0101	0	0	0	17.0101	0	34.0201	0
51.0302	51.0302	34.0201	17.0101	17.0101	17.0101	85.0503	34.0201	0	68.0403	68.0403	51.0302	0	0	0	17.0101	0	34.0201	0	0	34.0201	0	17.0101	0	34.0201	0	0	0	0	0	0	17.0101	0	17.0101	17.0101	34.0201	0	0	0	0	17.0101	0	0	0	17.0101	17.0101	34.0201	0	0	0
85.0503	51.0302	51.0302	17.0101	17.0101	17.0101	34.0201	34.0201	34.0201	0	0	34.0201	34.0201	17.0101	17.0101	0	17.0101	0	17.0101	0	0	0	34.0201	0	0	0	17.0101	0	0	0	17.0101	0	0	0	0	0	17.0101	0	0	0	0	17.0101	0	17.0101	0	0	17.0101	17.0101	0	0
34.0201	51.0302	34.0201	17.0101	34.0201	34.0201	17.0101	0	0	34.0201	0	34.0201	34.0201	17.0101	0	0	34.0201	0	51.0302	17.0101	0	34.0201	17.0101	34.0201	0	0	0	0	0	0	0	0	0	0	0	0	0	0	17.0101	0	17.0101	17.0101	17.0101	0	0	0	0	0	0	0
51.0302	51.0302	51.0302	51.0302	85.0503	85.0503	0	17.0101	0	51.0302	0	17.0101	34.0201	17.0101	34.0201	0	0	34.0201	17.0101	0	17.0101	17.0101	17.0101	0	0	0	0	0	0	0	0	0	0	0	0	0	0	17.0101	0	17.0101	0	17.0101	17.0101	0	0	34.0201	0	0	0	0
34.0201	34.0201	68.0403	0	34.0201	0	51.0302	17.0101	0	34.0201	17.0101	0	17.0101	34.0201	34.0201	0	17.0101	17.0101	0	17.0101	17.0101	0	0	51.0302	0	17.0101	0	0	0	0	0	0	0	0	0	0	0	0	0	0	0	34.0201	0	0	34.0201	0	0	34.0201	0	34.0201
51.0302	0	51.0302	34.0201	51.0302	0	34.0201	51.0302	34.0201	17.0101	34.0201	51.0302	17.0101	51.0302	0	17.0101	17.0101	0	0	17.0101	0	51.0302	34.0201	0	0	34.0201	0	0	0	0	34.0201	0	0	17.0101	0	17.0101	0	17.0101	0	17.0101	0	0	0	0	0	0	17.0101	0	0	0
51.0302	68.0403	0	68.0403	17.0101	17.0101	51.0302	17.0101	68.0403	17.0101	0	17.0101	0	0	34.0201	0	0	0	0	17.0101	0	17.0101	0	0	0	0	0	0	0	0	0	0	0	0	17.0101	0	0	0	0	0	51.0302	0	17.0101	0	34.0201	17.0101	0	0	0	0
68.0403	0	51.0302	51.0302	68.0403	34.0201	51.0302	51.0302	51.0302	17.0101	34.0201	34.0201	34.0201	0	0	0	0	0	0	0	0	17.0101	0	0	0	0	0	0	0	0	0	0	0	0	0	0	0	0	17.0101	0	0	0	0	17.0101	17.0101	17.0101	17.0101	0	17.0101	17.0101
0	34.0201	17.0101	34.0201	34.0201	34.0201	85.0503	34.0201	0	17.0101	34.0201	68.0403	0	51.0302	0	0	17.0101	0	0	0	17.0101	0	34.0201	0	0	0	0	0	0	0	0	17.0101	17.0101	0	0	0	17.0101	0	0	17.0101	0	0	0	17.0101	0	34.0201	0	0	0	34.0201
34.0201	17.0101	51.0302	51.0302	17.0101	17.0101	34.0201	0	68.0403	34.0201	17.0101	17.0101	34.0201	0	17.0101	34.0201	0	0	34.0201	17.0101	0	0	17.0101	0	0	0	0	0	0	0	0	17.0101	0	0	17.0101	0	0	0	0	0	17.0101	0	0	0	17.0101	34.0201	0	17.0101	34.0201	17.0101
34.0201	85.0503	0	34.0201	34.0201	68.0403	68.0403	34.0201	34.0201	0	0	0	0	0	0	0	17.0101	0	0	0	17.0101	17.0101	0	0	0	0	0	0	0	0	0	0	0	0	0	0	0	34.0201	0	0	0	0	0	0	0	0	34.0201	17.0101	0	0
85.0503	17.0101	51.0302	34.0201	85.0503	34.0201	51.0302	34.0201	34.0201	17.0101	17.0101	17.0101	17.0101	0	0	17.0101	17.0101	0	0	51.0302	0	0	0	17.0101	0	0	0	0	0	0	0	0	0	0	0	0	0	0	0	0	0	0	17.0101	17.0101	17.0101	34.0201	0	0	0	0
68.0403	0	34.0201	0	17.0101	34.0201	34.0201	0	0	17.0101	34.0201	34.0201	0	0	0	0	0	0	34.0201	17.0101	34.0201	17.0101	0	0	0	0	0	0	0	0	0	0	0	0	0	0	0	0	17.0101	0	0	0	0	17.0101	17.0101	0	34.0201	17.0101	17.0101	17.0101
51.0302	34.0201	17.0101	17.0101	17.0101	34.0201	34.0201	17.0101	51.0302	0	17.0101	34.0201	0	17.0101	0	17.0101	34.0201	0	0	34.0201	0	0	0	0	0	0	0	0	0	0	0	0	0	0	0	0	0	0	0	0	17.0101	34.0201	0	0	0	0	34.0201	17.0101	34.0201	17.0101
17.0101	17.0101	17.0101	17.0101	17.0101	34.0201	17.0101	51.0302	0	17.0101	51.0302	51.0302	0	0	17.0101	0	17.0101	17.0101	34.0201	0	17.0101	0	0	0	17.0101	0	0	0	0	0	0	0	0	0	0	0	0	17.0101	0	17.0101	0	17.0101	0	17.0101	0	34.0201	17.0101	34.0201	17.0101	17.0101
85.0503	34.0201	51.0302	34.0201	17.0101	17.0101	17.0101	17.0101	17.0101	85.0503	51.0302	34.0201	17.0101	0	68.0403	17.0101	17.0101	0	17.0101	0	17.0101	17.0101	0	17.0101	0	0	0	0	0	0	0	0	0	0	0	0	0	0	0	17.0101	17.0101	17.0101	17.0101	0	34.0201	17.0101	17.0101	17.0101	17.0101	0
51.0302	68.0403	34.0201	0	34.0201	17.0101	34.0201	68.0403	51.0302	34.0201	34.0201	34.0201	34.0201	0	34.0201	0	0	68.0403	17.0101	17.0101	0	17.0101	0	17.0101	0	0	0	0	0	0	0	0	0	0	0	0	0	0	51.0302	0	0	17.0101	0	0	17.0101	0	34.0201	0	0	34.0201
34.0201	51.0302	51.0302	68.0403	17.0101	34.0201	51.0302	17.0101	85.0503	0	17.0101	34.0201	17.0101	68.0403	17.0101	0	17.0101	0	0	0	0	0	0	0	0	0	0	0	0	0	0	0	0	0	0	0	0	17.0101	0	34.0201	0	0	0	0	34.0201	17.0101	34.0201	68.0403	17.0101	51.0302
51.0302	34.0201	17.0101	34.0201	68.0403	51.0302	68.0403	17.0101	51.0302	51.0302	17.0101	17.0101	68.0403	0	17.0101	17.0101	0	0	0	34.0201	17.0101	0	17.0101	34.0201	0	0	0	0	0	0	0	0	0	0	0	0	0	0	0	0	0	0	34.0201	17.0101	0	0	0	34.0201	17.0101	34.0201
17.0101	119.07	34.0201	34.0201	68.0403	17.0101	34.0201	34.0201	34.0201	51.0302	102.06	34.0201	34.0201	51.0302	0	34.0201	17.0101	0	0	0	17.0101	0	0	17.0101	0	0	0	0	0	0	0	0	0	0	0	0	0	0	0	0	0	0	0	0	0	0	51.0302	17.0101	51.0302	17.0101
68.0403	51.0302	34.0201	68.0403	34.0201	102.06	17.0101	0	17.0101	34.0201	17.0101	0	17.0101	51.0302	51.0302	17.0101	34.0201	0	0	0	0	34.0201	17.0101	0	0	17.0101	0	0	0	0	0	0	0	0	0	0	0	0	0	0	0	0	0	0	0	0	0	0	17.0101	17.0101
0	85.0503	51.0302	34.0201	51.0302	34.0201	0	34.0201	51.0302	51.0302	51.0302	17.0101	34.0201	51.0302	34.0201	17.0101	17.0101	0	0	0	17.0101	0	0	0	0	0	0	0	0	0	0	0	0	0	0	0	0	0	0	0	0	0	0	0	34.0201	17.0101	17.0101	17.0101	17.0101	0
34.0201	51.0302	51.0302	34.0201	17.0101	34.0201	68.0403	0	17.0101	34.0201	17.0101	0	34.0201	34.0201	0	17.0101	0	17.0101	0	0	0	17.0101	17.0101	17.0101	0	0	0	0	0	0	0	0	0	0	0	0	0	0	0	0	0	0	0	17.0101	0	17.0101	0	0	0	17.0101
102.06	51.0302	17.0101	34.0201	34.0201	17.0101	17.0101	0	0	17.0101	34.0201	34.0201	17.0101	34.0201	0	0	17.0101	17.0101	17.0101	0	0	0	17.0101	17.0101	0	0	0	0	0	34.2525	34.2525	17.1262	0	34.2525	0	34.2525	17.1262	34.2525	0	0	0	51.3787	0	0	0	0	17.1262	0	0	0
17.0101	51.0302	0	51.0302	17.0101	34.0201	51.0302	34.0201	34.0201	17.0101	17.0101	51.0302	17.0101	34.0201	17.0101	17.0101	51.0302	0	17.0101	0	17.0101	17.0101	0	0	0	0	0	0	0	0	0	0	51.3787	17.1262	51.3787	51.3787	34.2525	34.2525	0	0	17.1262	0	0	0	17.1262	17.1262	0	0	17.1262	0
34.0201	34.0201	34.0201	17.0101	17.0101	17.0101	34.0201	17.0101	0	34.0201	0	34.0201	17.0101	0	17.0101	0	17.0101	17.0101	0	0	17.0101	0	0	0	0	0	0	0	0	0	17.1262	34.2525	0	34.2525	17.1262	0	17.1262	0	0	34.2525	17.1262	34.2525	0	17.1262	0	0	17.1262	0	0	0
17.0101	17.0101	17.0101	51.0302	34.0201	17.0101	0	17.0101	17.0101	51.0302	0	34.0201	34.0201	17.0101	0	0	17.0101	17.0101	17.0101	17.0101	0	0	0	0	0	0	0	0	0	17.1262	17.1262	0	17.1262	0	17.1262	0	0	0	17.1262	17.1262	34.2525	17.1262	0	0	0	51.3787	0	17.1262	0	51.3787
34.0201	51.0302	34.0201	0	0	17.0101	34.0201	0	51.0302	51.0302	34.0201	17.0101	34.0201	17.0101	0	17.0101	0	0	0	0	0	34.0201	0	0	0	0	0	0	0	17.1262	17.1262	34.2525	34.2525	0	17.1262	0	0	17.1262	0	0	17.1262	34.2525	34.2525	0	0	17.1262	17.1262	0	0	34.2525
0	17.0101	34.0201	17.0101	17.0101	34.0201	0	17.0101	0	34.0201	34.0201	34.0201	0	17.0101	17.0101	0	17.0101	17.0101	0	34.0201	0	0	17.0101	34.0201	0	0	17.0101	0	0	17.1262	34.2525	0	0	17.1262	17.1262	17.1262	17.1262	17.1262	17.1262	34.2525	17.1262	0	0	0	0	0	0	0	34.2525	0
51.0302	34.0201	0	0	0	51.0302	68.0403	34.0201	0	17.0101	0	34.0201	17.0101	17.0101	34.0201	34.0201	51.0302	0	17.0101	0	0	0	0	0	17.0101	0	0	0	0	17.1262	17.1262	0	34.2525	17.1262	34.2525	34.2525	0	0	17.1262	17.1262	0	0	34.2525	17.1262	0	0	0	51.3787	34.2525	0
34.0201	34.0201	34.0201	85.0503	0	17.0101	0	34.0201	34.0201	17.0101	0	0	0	34.0201	34.0201	17.0101	0	34.0201	17.0101	0	0	0	0	17.0101	34.0201	0	34.0201	34.0201	0	34.2525	17.1262	17.1262	34.2525	0	17.1262	0	17.1262	17.1262	0	17.1262	0	0	0	0	0	17.1262	17.1262	0	17.1262	0
0	85.0503	0	0	17.0101	34.0201	34.0201	51.0302	0	17.0101	17.0101	17.0101	34.0201	17.0101	34.0201	0	0	0	17.0101	17.0101	0	0	34.0201	51.0302	0	0	0	17.0101	0	17.1262	34.2525	34.2525	17.1262	51.3787	34.2525	0	0	0	17.1262	34.2525	0	0	0	0	34.2525	0	17.1262	17.1262	0	0
68.0403	0	0	17.0101	17.0101	17.0101	34.0201	17.0101	85.0503	0	34.0201	34.0201	51.0302	17.0101	17.0101	17.0101	51.0302	17.0101	17.0101	68.0403	17.0101	0	51.0302	34.0201	17.0101	17.0101	0	34.0201	17.0101	0	17.1262	17.1262	0	34.2525	17.1262	17.1262	17.1262	34.2525	34.2525	0	0	0	0	0	34.2525	17.1262	0	17.1262	51.3787	17.1262
17.0101	17.0101	51.0302	17.0101	34.0201	0	34.0201	34.0201	17.0101	17.0101	17.0101	68.0403	34.0201	34.0201	17.0101	34.0201	17.0101	34.0201	34.0201	17.0101	0	0	34.0201	17.0101	17.0101	51.0302	0	0	17.0101	17.1262	17.1262	17.1262	17.1262	34.2525	34.2525	17.1262	51.3787	34.2525	0	0	0	17.1262	0	0	0	0	17.1262	0	34.2525	0
51.0302	17.0101	34.0201	85.0503	34.0201	34.0201	0	17.0101	34.0201	51.0302	34.0201	17.0101	0	34.0201	0	34.0201	51.0302	17.0101	0	17.0101	17.0101	0	17.0101	17.0101	34.0201	0	17.0101	0	0	0	0	17.1262	51.3787	17.1262	17.1262	0	0	17.1262	17.1262	0	0	34.2525	0	17.1262	0	0	17.1262	34.2525	34.2525	51.3787
34.0201	51.0302	0	17.0101	34.0201	51.0302	34.0201	34.0201	17.0101	34.0201	17.0101	0	0	0	0	0	0	34.0201	0	0	34.0201	17.0101	51.0302	0	0	17.0101	0	34.0201	0	0	0	0	17.1262	51.3787	0	34.2525	0	51.3787	0	0	17.1262	17.1262	0	0	17.1262	0	34.2525	34.2525	34.2525	17.1262
68.0403	0	51.0302	17.0101	0	34.0201	17.0101	34.0201	51.0302	51.0302	17.0101	0	51.0302	68.0403	17.0101	0	0	17.0101	0	0	51.0302	0	0	34.0201	0	17.0101	17.0101	34.0201	17.0101	34.2525	34.2525	34.2525	0	17.1262	17.1262	0	0	17.1262	34.2525	0	34.2525	0	0	17.1262	17.1262	34.2525	17.1262	17.1262	17.1262	17.1262
17.0101	0	34.0201	0	51.0302	0	51.0302	17.0101	17.0101	51.0302	0	17.0101	17.0101	17.0101	17.0101	0	17.0101	0	17.0101	34.0201	0	34.0201	17.0101	34.0201	0	34.0201	0	0	17.0101	34.2525	0	17.1262	17.1262	17.1262	34.2525	17.1262	0	0	0	0	17.1262	34.2525	51.3787	34.2525	0	0	34.2525	34.2525	0	51.3787
0	17.0101	17.0101	17.0101	0	17.0101	0	34.0201	34.0201	34.0201	34.0201	17.0101	17.0101	34.0201	17.0101	0	0	17.0101	17.0101	17.0101	17.0101	17.0101	0	51.0302	0	51.0302	17.0101	0	0	17.1262	17.1262	51.3787	17.1262	17.1262	34.2525	17.1262	17.1262	0	0	0	0	0	17.1262	17.1262	34.2525	34.2525	51.3787	0	0	17.1262
51.0302	17.0101	68.0403	0	34.0201	34.0201	17.0101	17.0101	0	0	0	51.0302	17.0101	17.0101	0	0	34.0201	51.0302	17.0101	0	34.0201	17.0101	17.0101	17.0101	34.0201	17.0101	34.0201	0	0	0	0	17.1262	34.2525	17.1262	0	0	34.2525	17.1262	0	0	17.1262	0	34.2525	0	51.3787	17.1262	0	51.3787	17.1262	102.757
17.0101	34.0201	0	17.0101	17.0101	17.0101	0	0	17.0101	0	0	34.0201	0	17.0101	17.0101	0	0	0	0	0	0	51.0302	68.0403	17.0101	17.0101	34.0201	0	0	34.0201	17.1262	17.1262	17.1262	34.2525	0	0	0	34.2525	0	0	17.1262	17.1262	17.1262	34.2525	34.2525	34.2525	34.2525	34.2525	17.1262	34.2525	17.1262
34.0201	0	17.0101	34.0201	0	17.0101	17.0101	17.0101	34.0201	51.0302	0	17.0101	34.0201	34.0201	17.0101	17.0101	0	0	0	0	34.0201	0	0	0	17.0101	17.0101	17.0101	0	0	17.1262	0	17.1262	34.2525	34.2525	34.2525	0	0	17.1262	68.505	0	17.1262	17.1262	34.2525	0	17.1262	17.1262	34.2525	17.1262	68.505	0
17.0101	17.0101	0	17.0101	34.0201	51.0302	17.0101	17.0101	34.0201	34.0201	17.0101	0	17.0101	0	34.0201	0	0	0	34.0201	0	17.0101	0	51.0302	34.0201	17.0101	17.0101	0	17.0101	0	34.2525	34.2525	17.1262	0	0	17.1262	17.1262	17.1262	0	0	0	17.1262	0	17.1262	51.3787	0	34.2525	17.1262	0	34.2525	68.505
17.0101	17.0101	0	17.0101	51.0302	17.0101	17.0101	17.0101	17.0101	34.0201	0	17.0101	17.0101	34.0201	17.0101	0	0	0	0	0	34.0201	17.0101	17.0101	0	17.0101	17.0101	34.0201	0	0	0	0	34.2525	0	34.2525	34.2525	17.1262	34.2525	34.2525	0	0	0	0	17.1262	17.1262	51.3787	0	17.1262	51.3787	51.3787	34.2525
0	0	34.0201	51.0302	34.0201	17.0101	0	34.0201	0	17.0101	17.0101	17.0101	0	0	0	34.0201	51.0302	0	0	0	34.0201	34.0201	17.0101	34.0201	34.0201	0	0	0	17.0101	51.3787	17.1262	17.1262	34.2525	17.1262	0	17.1262	34.2525	17.1262	0	0	0	17.1262	51.3787	51.3787	34.2525	34.2525	0	0	0	51.3787
34.0201	17.0101	0	17.0101	0	68.0403	17.0101	17.0101	17.0101	0	0	17.0101	0	34.0201	17.0101	0	17.0101	0	0	0	0	0	0	17.0101	17.0101	0	34.0201	0	0	0	17.1262	34.2525	0	68.505	34.2525	0	0	0	17.1262	0	17.1262	34.2525	17.1262	34.2525	0	17.1262	17.1262	51.3787	34.2525	68.505
0	0	17.0101	34.0201	68.0403	17.0101	68.0403	0	51.0302	0	51.0302	0	17.0101	0	17.0101	17.0101	0	0	0	0	0	0	17.0101	17.0101	34.0201	0	0	0	0	68.505	17.1262	0	17.1262	51.3787	0	17.1262	0	17.1262	34.2525	34.2525	17.1262	0	51.3787	0	17.1262	34.2525	17.1262	0	17.1262	34.2525
17.0101	0	17.0101	51.0302	34.0201	17.0101	68.0403	0	17.0101	17.0101	0	0	17.0101	17.0101	0	0	34.0201	17.0101	51.0302	17.0101	0	0	0	51.0302	17.0101	17.0101	17.0101	0	0	17.1262	0	34.2525	17.1262	17.1262	0	0	0	17.1262	0	0	0	0	17.1262	0	0	17.1262	0	17.1262	0	17.1262
0	51.0302	17.0101	34.0201	17.0101	17.0101	34.0201	17.0101	0	0	51.0302	0	0	0	0	0	0	0	0	17.0101	17.0101	17.0101	17.0101	34.0201	0	0	0	0	0	17.1262	51.3787	0	17.1262	34.2525	0	0	51.3787	17.1262	17.1262	0	51.3787	0	51.3787	0	17.1262	0	17.1262	51.3787	17.1262	68.505
0	51.0302	0	17.0101	34.0201	0	34.0201	0	34.0201	34.0201	0	0	0	0	17.0101	0	0	34.0201	0	0	0	0	0	0	0	0	0	0	0	0	17.1262	17.1262	17.1262	0	34.2525	0	17.1262	0	17.1262	0	17.1262	34.2525	17.1262	0	17.1262	17.1262	17.1262	17.1262	51.3787	17.1262
0	0	17.0101	0	51.0302	0	0	34.0201	0	0	0	0	0	0	0	17.0101	0	0	0	0	0	0	34.0201	0	0	0	0	0	0	17.1262	0	34.2525	0	0	0	17.1262	0	0	0	34.2525	0	17.1262	17.1262	51.3787	17.1262	0	17.1262	0	34.2525	17.1262
17.0101	17.0101	34.0201	0	17.0101	51.0302	0	17.0101	17.0101	0	17.0101	0	0	0	0	17.0101	0	0	0	0	34.0201	0	0	0	17.0101	0	0	0	17.0101	17.1262	17.1262	0	0	17.1262	34.2525	17.1262	0	0	0	0	0	0	0	0	17.1262	0	0	0	17.1262	17.1262
0	17.0101	0	17.0101	17.0101	34.0201	0	17.0101	0	17.0101	0	17.0101	0	17.0101	0	0	0	0	17.0101	0	17.0101	0	0	0	0	0	0	0	0	0	34.2525	0	0	17.1262	0	0	17.1262	51.3787	17.1262	0	0	0	17.1262	51.3787	0	51.3787	0	17.1262	34.2525	34.2525
0	0	34.0201	0	34.0201	0	17.0101	0	34.0201	0	0	0	0	0	0	34.0201	0	0	0	17.0101	0	0	0	0	0	0	0	0	0	34.2525	0	17.1262	34.2525	0	34.2525	34.2525	17.1262	17.1262	34.2525	68.505	17.1262	34.2525	17.1262	0	34.2525	0	17.1262	17.1262	34.2525	0
17.0101	0	17.0101	0	17.0101	34.0201	17.0101	0	34.0201	0	0	0	0	17.0101	0	0	17.0101	17.0101	0	0	0	0	0	17.0101	0	0	0	0	0	17.1262	34.2525	0	17.1262	17.1262	34.2525	0	17.1262	17.1262	51.3787	0	34.2525	34.2525	34.2525	17.1262	17.1262	17.1262	34.2525	17.1262	17.1262	17.1262
17.0101	0	17.0101	17.0101	17.0101	17.0101	0	17.0101	0	17.0101	0	0	51.0302	0	0	17.0101	0	0	0	0	0	0	0	0	0	0	0	0	0	17.1262	0	17.1262	0	0	17.1262	17.1262	17.1262	34.2525	68.505	0	0	34.2525	0	51.3787	17.1262	0	0	0	17.1262	17.1262
0	0	0	17.0101	0	17.0101	17.0101	0	0	0	0	0	17.0101	17.0101	0	0	34.0201	0	17.0101	0	0	0	0	0	17.0101	0	0	34.0201	0	17.1262	0	0	34.2525	0	17.1262	68.505	17.1262	17.1262	34.2525	17.1262	34.2525	34.2525	17.1262	17.1262	17.1262	34.2525	0	0	17.1262	17.1262
17.0101	17.0101	0	0	0	17.0101	0	0	0	34.0201	17.0101	0	17.0101	0	34.0201	0	17.0101	0	17.0101	0	0	0	0	0	0	0	0	0	0	17.1262	0	0	51.3787	17.1262	51.3787	17.1262	34.2525	17.1262	34.2525	0	34.2525	17.1262	51.3787	17.1262	0	17.1262	17.1262	51.3787	0	34.2525
0	0	17.0101	0	0	0	0	17.0101	17.0101	34.0201	0	17.0101	68.0403	0	0	0	0	0	0	0	0	0	0	0	0	0	0	0	0	0	0	17.1262	0	0	17.1262	68.505	0	34.2525	17.1262	17.1262	34.2525	0	17.1262	0	34.2525	17.1262	0	17.1262	17.1262	0
0	17.0101	0	0	0	0	0	0	0	34.0201	0	51.0302	0	0	51.0302	0	0	0	0	0	0	0	0	0	0	0	0	0	0	0	0	0	34.2525	17.1262	17.1262	0	0	17.1262	0	0	34.2525	17.1262	51.3787	34.2525	17.1262	34.2525	0	0	17.1262	0
0	0	0	0	0	0	0	0	17.0101	0	17.0101	0	0	0	51.0302	0	17.0101	0	0	0	0	0	0	0	0	0	17.0101	17.0101	0	17.1262	0	0	17.1262	0	17.1262	0	17.1262	17.1262	17.1262	17.1262	0	17.1262	17.1262	17.1262	17.1262	0	0	0	34.2525	17.1262
0	0	0	0	0	0	0	0	0	34.0201	0	0	51.0302	0	0	17.0101	0	17.0101	0	0	0	0	0	0	0	0	17.0101	17.0101	0	0	17.1262	0	0	17.1262	0	34.2525	17.1262	34.2525	0	34.2525	0	17.1262	17.1262	51.3787	0	17.1262	0	17.1262	17.1262	0
0	0	0	0	0	0	0	34.0201	0	0	34.0201	17.0101	17.0101	0	0	0	0	0	17.0101	0	0	0	0	0	0	0	0	0	17.0101	17.1262	0	0	17.1262	34.2525	0	34.2525	34.2525	0	17.1262	17.1262	17.1262	68.505	17.1262	17.1262	17.1262	34.2525	34.2525	51.3787	0	34.2525
0	0	0	0	0	0	0	17.0101	17.0101	0	17.0101	0	17.0101	17.0101	0	0	0	17.0101	0	0	17.0101	0	0	0	0	17.0101	0	0	17.0101	0	0	0	17.1262	0	0	0	17.1262	34.2525	17.1262	34.2525	17.1262	0	17.1262	0	17.1262	0	0	0	0	0
0	0	0	0	0	0	0	0	0	0	0	0	0	0	0	0	0	0	0	17.0101	0	0	0	0	0	0	0	17.0101	0	0	0	0	0	17.1262	17.1262	17.1262	0	0	17.1262	0	17.1262	0	0	34.2525	17.1262	17.1262	0	85.6312	0	34.2525
0	0	0	0	0	0	17.0101	17.0101	0	0	0	0	0	17.0101	0	17.0101	0	0	0	34.0201	0	0	0	0	0	0	0	0	34.0201	0	0	17.1262	0	0	0	34.2525	0	17.1262	17.1262	51.3787	0	17.1262	34.2525	51.3787	34.2525	17.1262	0	17.1262	17.1262	34.2525
0	0	0	0	0	17.0101	0	0	0	0	0	17.0101	0	17.0101	0	0	0	17.0101	17.0101	0	17.0101	0	0	17.0101	0	0	17.0101	17.0101	0	0	0	17.1262	17.1262	0	51.3787	0	17.1262	17.1262	34.2525	0	0	0	34.2525	0	17.1262	51.3787	34.2525	51.3787	51.3787	0
0	0	0	0	0	0	0	17.0101	0	0	0	0	0	0	0	0	0	0	17.0101	0	0	0	17.0101	0	0	0	17.0101	0	0	0	0	0	0	0	0	17.1262	0	17.1262	34.2525	34.2525	17.1262	34.2525	0	17.1262	0	0	34.2525	0	17.1262	0
0	0	0	0	0	17.0101	0	0	0	17.0101	0	0	0	0	0	0	17.0101	17.0101	0	0	17.0101	17.0101	0	0	0	17.0101	17.0101	17.0101	0	17.1262	0	0	0	0	17.1262	0	0	51.3787	0	0	17.1262	17.1262	34.2525	17.1262	34.2525	34.2525	51.3787	0	17.1262	34.2525
0	0	0	0	0	0	0	0	0	0	0	0	17.0101	17.0101	0	0	17.0101	0	34.0201	0	17.0101	0	17.0101	34.0201	0	0	0	0	0	0	0	17.1262	0	0	17.1262	17.1262	17.1262	0	0	0	34.2525	0	17.1262	17.1262	0	34.2525	17.1262	51.3787	51.3787	51.3787
0	0	0	0	0	0	0	0	0	0	0	0	0	17.0101	0	0	17.0101	0	0	0	17.0101	0	0	0	0	17.0101	0	0	17.0101	0	0	17.1262	17.1262	51.3787	0	0	34.2525	17.1262	51.3787	0	34.2525	17.1262	17.1262	0	0	0	0	17.1262	17.1262	0
0	0	0	0	0	0	0	0	0	0	0	0	0	17.0101	0	0	0	17.0101	0	0	0	0	0	0	0	0	0	0	17.0101	51.3787	17.1262	0	0	0	0	0	17.1262	0	0	0	0	34.2525	0	51.3787	0	34.2525	0	0	17.1262	17.1262
0	0	0	0	0	0	0	0	0	0	0	0	0	0	0	0	0	0	17.0101	0	17.0101	0	0	17.0101	0	0	0	0	0	17.1262	0	0	17.1262	17.1262	0	0	0	17.1262	0	0	34.2525	0	0	17.1262	17.1262	0	0	17.1262	0	0
0	0	0	0	0	0	0	0	0	0	17.0101	0	17.0101	17.0101	0	0	0	0	0	0	0	0	0	0	0	0	0	0	0	0	0	0	0	0	17.1262	17.1262	17.1262	0	0	0	17.1262	0	17.1262	0	0	17.1262	17.1262	0	34.2525	68.505
0	0	0	0	0	0	0	0	0	0	0	0	17.0101	0	17.0101	0	0	0	0	0	0	0	0	0	0	0	0	0	17.0101	0	0	0	0	0	17.1262	17.1262	17.1262	0	0	0	17.1262	0	17.1262	0	0	17.1262	17.1262	0	34.2525	68.505
0	0	0	0	0	0	0	0	0	0	0	0	17.0101	0	0	0	0	0	0	0	0	0	0	0	0	0	0	0	0	0	0	0	0	0	17.0101	0	0	0	0	0	0	0	17.0101	0	0	17.0101	0	0	17.0101	0
0	0	0	0	0	0	0	0	0	0	0	0	17.0101	0	0	0	0	0	0	0	0	0	0	0	0	0	0	17.0101	0	0	17.0101	17.0101	0	17.0101	0	0	0	0	0	0	0	0	0	17.0101	0	0	0	0	17.0101	0
0	0	0	0	0	0	0	0	0	0	0	0	0	0	0	0	0	0	0	0	0	0	0	0	0	0	0	17.0101	0	0	17.0101	0	17.0101	0	17.0101	0	17.0101	0	0	0	0	0	0	0	0	0	0	0	0	0
0	0	0	0	0	0	0	0	0	0	0	0	0	0	0	0	0	0	0	0	0	0	0	0	0	0	0	0	0	0	0	0	0	0	0	0	0	0	0	0	0	0	0	0	0	0	0	0	0	0
0	0	0	0	0	0	0	0	0	0	0	0	0	0	0	0	0	0	0	0	0	0	0	0	0	0	0	0	17.0101	0	17.0101	0	17.0101	0	34.0201	0	0	0	0	0	0	0	0	0	0	0	0	0	0	0
0	0	0	0	0	0	0	0	0	0	0	0	0	0	0	0	0	0	0	0	0	0	0	0	0	0	0	0	0	0	0	0	0	0	0	0	0	0	0	0	0	0	0	0	0	0	0	0	0	0
0	0	0	0	0	0	0	0	0	0	0	0	0	0	0	0	0	0	0	0	0	0	0	0	0	0	0	0	0	17.0101	0	0	0	0	0	0	0	0	0	0	0	0	0	0	0	0	0	0	0	0
0	0	0	0	0	0	0	0	0	0	0	0	0	0	0	0	0	0	0	0	0	0	0	0	0	0	0	0	17.0101	0	0	17.0101	17.0101	0	0	0	0	0	0	0	0	0	0	0	0	0	0	0	0	0
0	0	0	0	0	0	0	0	0	0	0	0	0	0	0	0	0	0	0	0	0	0	0	0	0	0	0	0	0	0	0	0	0	0	0	0	0	0	0	0	0	0	0	0	0	0	0	0	0	0
0	0	0	0	0	0	0	0	0	0	0	0	0	0	0	0	0	0	0	0	0	0	0	0	0	0	0	0	0	0	0	0	0	0	0	0	0	0	0	0	0	0	0	0	0	0	0	0	0	0
0	0	0	0	0	0	0	0	0	0	0	0	0	0	0	0	0	0	0	0	0	0	0	0	0	0	0	0	0	0	0	0	0	0	0	0	0	0	0	0	0	0	0	0	0	0	0	0	0	0
0	0	0	0	0	0	0	0	0	0	0	0	0	0	0	0	0	0	0	0	0	0	0	0	0	0	0	0	0	0	0	0	0	0	0	0	0	0	0	0	0	0	0	0	0	0	0	0	0	0
0	0	0	0	0	0	0	0	0	0	0	0	0	0	0	0	0	0	0	0	0	0	0	0	0	0	0	0	0	0	0	0	0	0	0	0	0	0	0	0	0	0	0	0	0	0	0	0	0	0
0	0	0	0	0	0	0	0	0	0	0	0	0	0	0	0	0	0	0	0	0	0	0	0	0	0	0	0	0	0	0	0	0	0	0	0	0	0	0	0	0	0	0	0	0	0	0	0	0	0
0	0	0	0	0	0	0	0	0	0	0	0	0	0	0	0	0	0	0	0	0	0	0	0	0	0	0	0	0	0	0	0	0	0	0	0	0	0	0	0	0	0	0	0	0	0	0	0	0	0
0	0	0	0	0	0	0	0	0	0	0	0	0	0	0	0	0	0	0	0	0	0	0	0	0	0	0	0	0	0	0	0	0	0	0	0	0	0	0	0	0	0	0	0	0	0	0	0	0	0
0	0	0	0	0	0	0	17.0101	0	0	0	0	0	0	0	0	0	0	0	0	0	0	0	0	0	0	0	0	0	0	0	0	0	0	0	0	0	0	0	0	0	0	0	0	0	0	0	0	0	0
0	0	0	0	0	0	0	0	17.0101	0	0	0	34.0201	0	0	0	0	0	0	0	0	0	0	0	0	0	0	0	0	0	0	0	0	0	0	0	0	0	0	0	0	0	0	0	0	0	0	0	0	0
0	0	0	0	0	0	0	0	0	0	0	0	0	0	0	0	0	0	0	0	0	0	0	0	0	0	0	0	0	0	0	0	0	0	0	0	0	0	0	0	0	0	0	0	0	0	0	0	0	0
0	0	0	0	0	0	0	0	17.0101	0	34.0201	17.0101	0	0	0	0	0	0	0	0	0	0	0	0	0	0	0	0	0	0	0	0	0	0	0	0	0	0	0	0	0	0	0	0	0	0	0	0	0	0
0	0	0	0	0	0	0	0	0	0	0	0	0	0	0	0	0	0	0	0	0	0	0	0	0	0	0	0	0	0	0	0	0	0	0	0	0	0	0	0	0	0	0	0	0	0	0	0	0	0
0	0	0	0	0	0	34.0201	0	0	0	0	0	0	0	0	0	0	0	0	0	0	0	0	0	0	0	0	0	0	0	0	0	0	0	0	0	0	0	0	0	0	0	0	0	17.0101	0	0	0	0	0
0	0	0	0	0	0	0	0	34.0201	0	17.0101	0	17.0101	17.0101	17.0101	17.0101	0	0	0	0	0	0	0	0	0	0	0	0	0	0	0	0	0	0	0	0	0	0	0	0	0	0	0	0	0	0	0	0	0	0
0	0	0	0	0	0	0	0	0	0	0	0	17.0101	0	0	0	0	0	0	0	0	0	0	0	0	0	0	0	0	0	0	0	0	0	0	0	0	0	0	0	0	0	0	0	0	0	0	0	0	0
0	0	0	0	0	0	17.0101	0	0	17.0101	17.0101	17.0101	0	0	0	0	0	0	0	0	0	0	0	0	0	0	0	0	0	0	0	0	0	0	0	0	0	0	0	0	0	0	0	0	0	0	0	0	0	0
0	0	17.0101	0	0	0	17.0101	17.0101	0	0	0	0	17.0101	0	0	0	0	0	0	0	0	0	0	0	0	0	0	0	0	0	0	0	0	0	0	0	0	0	0	0	0	0	0	0	0	0	0	0	0	0
0	0	17.0101	0	0	0	0	17.0101	17.0101	0	0	0	0	0	0	0	0	0	0	0	0	0	0	0	0	0	0	0	0	0	0	0	0	0	0	0	0	0	0	0	0	0	0	0	0	0	0	0	0	0
0	0	0	0	17.0101	0	0	0	0	0	0	17.0101	0	0	0	0	0	0	0	0	0	0	0	0	0	0	0	0	0	0	0	0	0	0	0	0	0	0	0	0	0	0	0	0	0	0	0	0	0	0
0	0	0	17.0101	0	17.0101	0	0	0	17.0101	0	0	17.0101	0	0	0	0	0	0	0	0	0	0	0	0	0	0	0	0	0	0	0	0	0	0	0	0	0	0	0	0	0	0	0	0	0	0	0	0	0
17.0101	0	0	17.0101	0	0	0	0	34.0201	0	34.0201	17.0101	0	0	0	0	0	0	0	0	0	0	0	0	0	0	0	0	0	0	0	0	17.0101	0	0	0	0	0	0	0	0	0	0	0	0	0	0	0	0	0
0	0	17.0101	0	0	17.0101	17.0101	0	17.0101	17.0101	0	17.0101	0	0	17.0101	0	0	0	0	0	0	0	0	0	0	0	0	0	0	0	0	0	0	0	0	0	0	0	0	0	0	0	0	0	0	0	0	0	0	0
0	17.0101	0	17.0101	17.0101	0	17.0101	17.0101	0	17.0101	17.0101	0	0	34.0201	0	0	0	0	0	0	0	0	0	0	0	0	0	0	0	0	0	0	0	0	0	0	0	0	0	0	0	0	0	0	0	0	0	0	0	0
0	0	34.0201	0	0	17.0101	0	34.0201	0	0	0	17.0101	0	0	0	0	0	34.0201	0	0	0	0	0	0	0	0	0	0	0	0	0	0	0	0	0	0	0	0	0	0	0	0	0	0	0	0	0	0	0	0
0	17.0101	0	0	17.0101	0	0	0	17.0101	0	17.0101	17.0101	0	0	0	17.0101	0	0	0	0	0	0	0	0	0	0	0	0	0	0	0	0	0	0	0	0	0	0	0	0	0	0	0	0	0	0	0	0	0	0
0	0	0	0	0	17.0101	0	0	0	17.0101	17.0101	0	17.0101	0	0	0	0	0	17.0101	0	17.0101	0	0	0	0	0	0	0	0	0	0	0	0	0	0	0	0	0	0	0	0	0	0	0	0	0	0	0	0	0
0	0	0	0	0	0	0	0	17.0101	0	0	17.0101	17.0101	0	17.0101	0	17.0101	0	0	0	0	0	0	0	0	0	0	0	0	0	0	0	0	0	0	0	0	0	0	0	0	0	0	0	0	0	0	0	0	0
17.0101	0	17.0101	0	17.0101	17.0101	17.0101	0	0	0	0	0	0	0	0	0	0	0	0	0	0	0	0	0	0	0	0	0	0	0	0	0	0	0	0	0	0	0	0	0	0	0	0	0	0	0	0	0	0	0
0	0	0	34.0201	0	0	0	0	0	0	0	0	0	0	17.0101	0	0	17.0101	0	0	0	0	0	0	0	0	0	0	0	0	0	0	0	0	0	0	0	0	0	0	0	0	0	0	0	0	0	0	0	0
34.0201	17.0101	17.0101	0	0	17.0101	17.0101	17.0101	17.0101	17.0101	0	0	0	17.0101	17.0101	17.0101	0	0	0	0	0	0	0	0	0	0	0	0	0	0	0	0	0	0	0	0	0	0	0	0	0	0	0	0	0	0	0	0	0	0
0	17.0101	0	34.0201	0	17.0101	0	0	17.0101	17.0101	0	0	0	34.0201	0	0	0	0	0	0	0	0	0	0	0	0	0	0	0	0	0	0	0	0	0	0	0	0	0	0	0	0	0	0	0	0	0	0	0	0
17.0101	34.0201	0	0	17.0101	0	0	17.0101	17.0101	0	17.0101	0	0	0	0	0	0	0	0	0	0	0	0	0	0	0	0	0	0	0	0	0	0	0	0	0	0	0	0	0	0	0	0	0	0	0	0	0	0	0
0	0	0	17.0101	51.0302	51.0302	51.0302	0	0	0	0	0	34.0201	0	17.0101	17.0101	0	34.0201	0	0	17.0101	0	0	0	0	0	0	0	0	0	0	0	0	0	0	0	0	0	0	0	0	0	0	0	0	0	0	0	0	0
0	17.0101	17.0101	17.0101	17.0101	0	17.0101	34.0201	0	0	0	0	0	0	0	17.0101	0	0	51.0302	0	17.0101	0	0	0	0	0	0	0	0	0	0	0	0	0	0	0	0	0	0	0	0	0	0	0	0	0	0	0	17.0101	0
34.0201	34.0201	17.0101	0	17.0101	34.0201	0	0	0	0	17.0101	0	0	17.0101	17.0101	0	34.0201	0	0	0	0	0	0	0	0	0	0	0	0	0	0	0	0	0	0	0	0	0	0	0	0	0	0	0	0	0	0	0	17.0101	17.0101
0	17.0101	34.0201	17.0101	0	34.0201	17.0101	17.0101	0	17.0101	0	34.0201	17.0101	17.0101	0	0	17.0101	17.0101	17.0101	0	0	0	0	0	0	0	0	0	0	0	0	0	0	0	0	0	0	0	0	0	0	0	0	0	0	0	0	0	0	0
17.0101	17.0101	17.0101	51.0302	68.0403	0	0	0	34.0201	51.0302	0	0	0	17.0101	17.0101	0	0	0	0	0	0	0	0	0	0	0	0	0	0	0	0	0	0	0	0	0	0	0	0	0	0	0	0	0	0	0	0	0	0	0
34.0201	17.0101	51.0302	0	17.0101	17.0101	34.0201	17.0101	34.0201	0	34.0201	17.0101	17.0101	0	34.0201	0	0	0	0	0	0	0	0	0	0	0	0	0	0	0	0	0	0	0	0	0	0	0	0	0	0	0	0	0	0	0	0	0	0	0
17.0101	0	51.0302	17.0101	17.0101	68.0403	0	0	34.0201	0	17.0101	17.0101	17.0101	0	0	0	0	0	0	0	0	0	0	0	0	0	0	0	0	0	0	0	0	0	0	0	0	0	0	0	0	0	0	0	0	0	0	0	0	0
34.0201	17.0101	34.0201	34.0201	17.0101	0	34.0201	0	17.0101	34.0201	17.0101	34.0201	0	51.0302	0	17.0101	0	0	0	0	0	0	0	0	0	0	0	0	0	0	0	0	0	0	0	0	0	0	0	0	0	0	0	0	0	0	0	0	0	0
0	34.0201	17.0101	17.0101	34.0201	0	17.0101	17.0101	17.0101	17.0101	34.0201	34.0201	17.0101	17.0101	0	0	0	0	0	0	0	0	0	0	0	0	0	0	0	0	0	0	0	0	0	0	0	0	17.0101	17.0101	0	0	17.0101	0	0	17.0101	0	0	0	17.0101
34.0201	0	34.0201	0	51.0302	17.0101	17.0101	34.0201	51.0302	17.0101	34.0201	17.0101	34.0201	0	0	0	0	0	0	0	0	0	0	0	0	0	0	0	0	0	0	0	0	0	0	0	0	0	0	0	0	0	0	17.0101	34.0201	0	0	0	0	0
0	0	34.0201	34.0201	0	0	0	17.0101	0	17.0101	34.0201	0	17.0101	17.0101	0	17.0101	0	0	0	0	0	0	0	0	0	0	0	0	0	0	0	0	0	0	0	0	0	0	0	17.0101	0	0	0	0	0	0	0	0	17.0101	0
34.0201	17.0101	17.0101	34.0201	17.0101	34.0201	17.0101	17.0101	51.0302	0	17.0101	51.0302	0	0	17.0101	17.0101	17.0101	0	0	0	0	0	0	0	0	0	0	0	0	0	0	0	17.0101	0	0	0	0	0	17.0101	0	0	0	17.0101	0	17.0101	0	0	17.0101	34.0201	0
68.0403	17.0101	51.0302	17.0101	17.0101	68.0403	0	0	34.0201	51.0302	51.0302	17.0101	51.0302	17.0101	0	0	0	0	0	0	0	0	0	0	0	0	0	0	0	0	0	17.0101	0	17.0101	0	17.0101	0	0	0	0	17.0101	0	0	0	17.0101	0	34.0201	0	0	0
34.0201	51.0302	34.0201	51.0302	17.0101	17.0101	17.0101	0	17.0101	17.0101	17.0101	17.0101	17.0101	17.0101	0	0	17.0101	0	0	0	0	0	0	0	0	0	0	0	0	0	34.0201	0	0	0	0	0	0	0	17.0101	0	0	0	34.0201	17.0101	0	0	17.0101	0	0	0
17.0101	51.0302	0	34.0201	0	34.0201	0	17.0101	34.0201	0	34.0201	17.0101	17.0101	0	17.0101	0	0	0	0	0	0	0	0	0	0	0	0	0	0	0	0	0	17.0101	0	0	17.0101	0	0	0	0	0	0	0	0	0	0	0	0	0	17.0101
17.0101	68.0403	17.0101	34.0201	0	0	17.0101	0	17.0101	51.0302	17.0101	0	17.0101	17.0101	17.0101	0	0	0	0	0	0	0	0	0	17.0101	0	34.0201	0	0	17.0101	17.0101	34.0201	0	0	17.0101	0	0	0	0	17.0101	0	0	0	17.0101	0	0	0	17.0101	17.0101	0
17.0101	34.0201	0	34.0201	51.0302	0	0	0	0	0	17.0101	17.0101	34.0201	17.0101	0	0	0	0	0	0	0	0	0	0	0	0	0	0	17.0101	0	17.0101	0	0	0	34.0201	0	34.0201	0	0	0	0	0	0	0	0	0	17.0101	0	17.0101	0
0	34.0201	34.0201	34.0201	17.0101	0	17.0101	17.0101	34.0201	17.0101	17.0101	34.0201	17.0101	0	0	51.0302	17.0101	17.0101	17.0101	17.0101	0	0	0	0	0	0	17.0101	17.0101	0	0	17.0101	17.0101	0	17.0101	0	17.0101	0	0	17.0101	0	0	0	0	0	0	0	0	0	0	0
68.0403	17.0101	17.0101	17.0101	34.0201	17.0101	0	34.0201	68.0403	0	34.0201	0	0	17.0101	34.0201	0	0	0	0	0	0	0	0	0	0	0	0	17.0101	0	17.0101	0	17.0101	0	0	0	0	0	0	17.0101	17.0101	0	0	0	0	0	0	0	0	0	0
17.0101	51.0302	0	17.0101	0	68.0403	0	0	0	0	17.0101	17.0101	34.0201	34.0201	0	0	51.0302	17.0101	17.0101	0	0	0	0	0	0	0	0	0	0	0	0	0	17.0101	0	0	0	17.0101	0	0	0	0	0	0	0	0	0	0	0	0	34.0201
17.0101	34.0201	17.0101	17.0101	34.0201	0	17.0101	51.0302	0	0	17.0101	17.0101	51.0302	17.0101	51.0302	0	0	34.0201	17.0101	17.0101	0	17.0101	17.0101	0	0	0	0	0	34.0201	17.0101	0	17.0101	17.0101	17.0101	0	17.0101	0	17.0101	34.0201	0	0	0	0	0	0	0	0	0	0	0
17.0101	34.0201	17.0101	51.0302	51.0302	17.0101	17.0101	0	17.0101	17.0101	34.0201	0	17.0101	34.0201	0	17.0101	0	17.0101	34.0201	0	34.0201	17.0101	0	0	0	34.0201	51.0302	0	0	17.0101	0	0	0	17.0101	0	17.0101	0	17.0101	0	0	0	0	0	0	0	0	0	17.0101	0	0
51.0302	17.0101	51.0302	0	34.0201	17.0101	85.0503	17.0101	17.0101	17.0101	17.0101	17.0101	17.0101	0	17.0101	0	34.0201	17.0101	17.0101	17.0101	0	0	17.0101	17.0101	0	17.0101	17.0101	0	0	0	0	17.0101	17.0101	17.0101	0	0	0	17.0101	0	0	0	0	0	0	0	0	0	17.0101	0	0
17.0101	68.0403	34.0201	34.0201	0	34.0201	34.0201	0	0	17.0101	0	17.0101	0	34.0201	51.0302	17.0101	68.0403	68.0403	17.0101	0	17.0101	0	34.0201	0	0	34.0201	0	0	0	0	0	0	34.0201	17.0101	34.0201	0	0	0	0	0	0	0	0	0	0	0	0	0	0	0
34.0201	34.0201	17.0101	17.0101	17.0101	51.0302	0	68.0403	68.0403	0	0	0	17.0101	34.0201	34.0201	0	34.0201	34.0201	17.0101	0	17.0101	17.0101	17.0101	34.0201	0	17.0101	0	34.0201	17.0101	17.0101	17.0101	17.0101	0	34.0201	0	0	17.0101	17.0101	0	0	0	0	0	0	0	0	0	0	0	0
34.0201	0	17.0101	85.0503	17.0101	17.0101	51.0302	0	0	34.0201	17.0101	17.0101	34.0201	17.0101	34.0201	0	34.0201	34.0201	51.0302	17.0101	0	34.0201	17.0101	0	17.0101	0	0	68.0403	0	0	0	0	0	17.0101	51.0302	17.0101	0	34.0201	34.0201	0	17.0101	0	0	0	0	0	0	0	0	0
17.0101	0	68.0403	34.0201	34.0201	17.0101	17.0101	34.0201	0	17.0101	68.0403	34.0201	34.0201	17.0101	34.0201	17.0101	17.0101	17.0101	0	0	34.0201	0	17.0101	0	34.0201	0	0	34.0201	0	17.0101	0	34.0201	0	17.0101	0	17.0101	0	0	0	0	0	0	0	0	0	0	0	0	0	0
17.0101	34.0201	51.0302	34.0201	17.0101	17.0101	17.0101	34.0201	34.0201	51.0302	34.0201	0	17.0101	0	68.0403	34.0201	34.0201	0	34.0201	34.0201	0	0	0	34.0201	68.0403	0	0	17.0101	0	0	0	0	0	0	17.0101	0	0	17.0101	0	0	0	0	0	0	0	0	0	0	0	0
34.0201	34.0201	34.0201	102.06	17.0101	0	85.0503	68.0403	34.0201	17.0101	0	0	17.0101	17.0101	17.0101	0	0	17.0101	34.0201	0	17.0101	0	17.0101	0	0	17.0101	0	0	34.0201	0	34.0201	51.0302	0	0	0	0	0	0	17.0101	17.0101	0	17.0101	0	0	0	0	0	0	0	0
17.0101	17.0101	119.07	51.0302	34.0201	17.0101	0	17.0101	17.0101	34.0201	17.0101	0	17.0101	17.0101	34.0201	17.0101	17.0101	0	0	0	17.0101	0	17.0101	17.0101	0	0	0	17.0101	34.0201	17.0101	17.0101	0	17.0101	0	17.0101	0	0	0	0	17.0101	0	17.0101	0	0	0	0	0	0	0	0
17.0101	0	17.0101	85.0503	17.0101	68.0403	34.0201	51.0302	51.0302	34.0201	0	51.0302	51.0302	0	17.0101	17.0101	17.0101	0	0	34.0201	0	17.0101	0	0	0	0	0	17.0101	17.0101	0	0	0	0	0	0	0	0	34.0201	0	0	17.0101	34.0201	17.0101	34.0201	34.0201	0	0	0	0	0
119.07	17.0101	34.0201	51.0302	17.0101	17.0101	0	17.0101	17.0101	0	0	51.0302	0	0	34.0201	17.0101	0	0	17.0101	0	0	0	0	0	0	17.0101	0	0	0	17.0101	34.0201	0	0	17.0101	0	17.0101	0	34.0201	0	17.0101	17.0101	34.0201	34.0201	17.0101	0	0	17.0101	0	17.0101	0
51.0302	51.0302	0	17.0101	68.0403	0	17.0101	17.0101	17.0101	34.0201	34.0201	0	0	0	0	34.0201	17.0101	0	0	0	17.0101	0	0	0	17.0101	0	0	0	17.0101	17.0101	0	34.0201	0	0	0	17.0101	17.0101	17.0101	34.0201	0	34.0201	0	0	0	17.0101	34.0201	0	34.0201	0	0
51.0302	17.0101	0	17.0101	34.0201	51.0302	0	0	17.0101	0	34.0201	17.0101	0	17.0101	17.0101	0	34.0201	17.0101	0	0	0	17.0101	0	0	0	0	17.0101	0	0	0	0	17.0101	34.0201	17.0101	0	0	17.0101	51.0302	0	17.0101	34.0201	68.0403	34.0201	34.0201	34.0201	34.0201	17.0101	0	17.0101	17.0101
34.0201	51.0302	17.0101	17.0101	68.0403	17.0101	17.0101	17.0101	34.0201	17.0101	0	34.0201	0	17.0101	0	0	0	0	0	0	0	0	0	0	0	0	34.0201	17.0101	0	0	0	0	68.0403	17.0101	0	17.0101	0	17.0101	34.0201	34.0201	17.0101	17.0101	34.0201	0	17.0101	34.0201	34.0201	0	51.0302	17.0101
17.0101	0	0	34.0201	0	51.0302	0	34.0201	0	17.0101	0	0	0	0	0	0	0	0	0	0	17.0101	0	0	0	0	0	0	0	17.0101	17.0101	34.0201	0	0	17.0101	51.0302	17.0101	34.0201	17.0101	68.0403	0	85.0503	17.0101	34.0201	0	0	17.0101	34.0201	0	0	0
17.0101	34.0201	0	17.0101	34.0201	51.0302	0	34.0201	51.0302	17.0101	0	34.0201	0	0	17.0101	0	0	0	0	0	0	0	0	0	34.0201	0	0	0	0	51.0302	34.0201	17.0101	17.0101	0	17.0101	17.0101	34.0201	0	34.0201	34.0201	34.0201	34.0201	17.0101	17.0101	17.0101	0	17.0101	17.0101	34.0201	17.0101
34.0201	34.0201	0	51.0302	34.0201	0	51.0302	0	0	17.0101	17.0101	0	0	0	0	0	0	0	0	0	0	0	17.0101	0	0	0	0	0	0	0	0	17.0101	34.0201	51.0302	17.0101	34.0201	51.0302	0	68.0403	17.0101	17.0101	34.0201	51.0302	0	34.0201	17.0101	0	0	0	17.0101
34.0201	51.0302	17.0101	34.0201	17.0101	17.0101	17.0101	34.0201	17.0101	0	17.0101	0	17.0101	0	0	0	0	17.0101	0	0	0	0	0	34.0201	17.0101	0	0	0	0	0	0	0	17.0101	17.0101	0	17.0101	17.0101	34.0201	85.0503	17.0101	34.0201	68.0403	0	51.0302	0	17.0101	0	17.0101	0	17.0101
51.0302	68.0403	17.0101	51.0302	17.0101	51.0302	34.0201	0	34.0201	34.0201	17.0101	0	0	0	0	0	0	0	17.0101	17.0101	0	68.0403	0	0	17.0101	17.0101	17.0101	0	17.0101	0	34.0201	17.0101	17.0101	34.0201	34.0201	17.0101	17.0101	17.0101	17.0101	68.0403	17.0101	51.0302	34.0201	34.0201	17.0101	17.0101	34.0201	0	17.0101	0
--	--	--	--	--	--	--	--	--	--	--	--	--	--	--	--	--	--	--	--	--	--	--	--	--	--	--	--	--	--	--	--	--	--	--	--	--	--	--	--	--	--	--	--	--	--	--	--	--	--
[truncated: 113 more columns]

## Sheet: Fig.5i OM
41.5092	39.9823	37.8846	36.9894	34.667	32.1788	31.8976	30.5191	29.96	26.9931	25.4	25.5508	23.7103	23.4883	22.3307	21.3061	20.62	19.7354	18.2086	18.2006	16.7432	16.3961	15.4694	14.2023	13.4245	12.8518	11.6278	11.1115	10.3552	10.1931	8.6844	8.51405	7.51786	6.65083	6.20781	6.60421	5.88367	5.84923	4.96589	4.95597	4.60489	4.5276	4.35908	4.09908	4.3462	3.82732	4.14173	3.86045	3.97438	4.11932
41.4743	39.158	38.539	36.8431	34.7948	33.656	31.6139	30.3397	30.1678	27.4261	26.4675	25.8475	24.6499	23.3715	22.1331	21.5462	20.2478	20.0112	18.9269	17.8638	16.8994	15.6146	15.4154	14.2485	13.4435	13.0493	12.0878	11.3795	10.5104	9.11152	8.52415	7.67823	7.42849	7.00065	6.32133	5.73591	5.55337	5.41881	5.26292	5.05868	4.92332	4.33375	4.60567	3.8041	4.20001	3.69151	4.1092	4.35837	4.44865	3.89641
40.3097	40.3609	37.9307	36.619	35.7123	32.619	32.5285	30.6668	28.7905	27.3361	27.7056	24.6254	24.0965	22.4694	22.6711	21.106	20.451	19.7041	18.7701	17.7624	16.8161	16.5908	15.1152	14.8355	14.2029	12.4168	12.1044	10.7812	9.629	9.77901	8.77244	7.91591	7.42972	6.75221	6.10804	6.21057	6.17525	5.63431	5.31594	4.68601	4.58329	4.43763	4.26672	4.3241	4.23437	4.3128	3.97408	4.09811	4.13305	4.31299
40.9972	38.9706	38.843	37.3844	34.9233	33.3285	32.5369	30.2501	29.2866	27.74	27.8677	25.0114	23.7361	24.1639	22.7973	21.6173	19.3316	20.2447	18.2696	17.6578	16.7406	16.8591	15.5808	15.366	13.6845	13.0417	11.967	10.6257	10.3652	9.31401	8.55866	7.97295	7.46391	7.06771	6.64067	6.16493	5.74679	5.09245	5.31658	4.59452	4.56143	4.66182	4.35927	4.59534	4.24476	4.44899	4.41294	4.60852	4.36848	4.68505
41.1588	39.9294	39.1956	36.4962	34.8463	33.8036	32.3578	30.5688	30.4066	27.8506	26.9051	24.4785	25.077	24.5367	21.6133	20.7436	21.2967	20.0651	19.5827	17.5109	16.5534	16.3826	15.0714	14.1577	14.0428	12.2947	12.0502	10.4872	10.3951	9.13289	8.3896	8.03831	7.51897	6.89817	6.98989	6.13237	5.67774	5.54372	4.79763	4.95628	4.76327	4.51674	4.38007	4.24674	4.69443	4.39202	4.03031	4.08562	4.81152	4.27986
40.6171	38.5107	38.4203	36.3828	36.006	33.611	32.0101	30.191	29.2395	28.337	26.8438	26.071	25.7566	23.8799	22.639	21.6152	20.4351	20.1107	19.5332	18.8105	16.8278	16.5036	15.3554	14.9019	14.0535	12.0018	11.4704	10.1842	10.1506	9.17893	8.47841	7.89384	7.2712	7.07771	6.37994	5.75865	5.44179	5.50962	4.80942	5.0476	4.98961	4.9797	4.40338	4.87605	4.72077	4.65028	4.56114	4.79806	4.60791	4.74255
39.9919	38.5821	37.8043	36.6697	35.3294	34.1897	31.7945	31.3804	28.9146	28.8147	26.7941	24.8031	25.1245	24.1066	22.1779	21.9479	20.746	19.8631	18.5654	17.9652	16.7536	16.9043	15.151	15.0046	13.6607	13.2748	11.8758	11.2787	9.95772	9.56121	8.40168	7.98026	7.51895	7.01078	6.47843	6.21884	5.97348	5.7353	4.96741	5.15827	4.76468	4.57182	4.86767	4.57021	4.86593	4.5391	4.41428	4.95562	4.78946	4.56115
39.753	38.0069	36.7317	35.9925	33.6851	32.7764	31.889	30.7245	29.0237	27.9668	27.4041	27.2249	25.3749	24.4487	21.8722	22.3614	20.3235	19.7875	18.2143	18.2118	16.3067	15.8306	15.6716	13.9176	13.7061	12.5187	12.0871	10.6356	9.77821	9.02069	8.00646	7.62136	7.21527	6.75082	6.71835	5.74606	6.12757	5.28456	5.46438	5.10364	4.93327	4.75146	4.84292	5.03681	4.67482	4.84443	4.75165	4.67214	4.83377	4.93339
39.3189	38.7949	37.893	36.2066	34.461	33.3627	32.0112	31.5277	29.2086	28.8724	28.5316	27.112	24.7181	24.8207	22.68	21.6369	20.8916	19.3231	19.0265	17.6043	16.4733	16.3958	15.1838	14.2928	14.3928	12.7585	11.3359	10.6113	10.3189	8.70468	8.79277	7.44985	6.91231	6.9171	6.07374	6.19735	5.88268	5.49835	5.58866	4.51692	4.92322	4.84367	4.11986	5.03413	5.03542	4.44739	5.2252	4.58408	4.93469	5.19248
40.4495	37.6226	36.7872	36.7966	34.773	34.2572	32.8755	31.6121	30.5651	28.586	26.5657	27.1167	23.9929	23.6461	22.4935	22.2645	20.6314	20.0941	19.4982	18.3382	17.7609	16.2107	14.8985	14.4414	13.5129	12.5531	11.7507	10.7332	10.0367	9.04155	8.29686	7.75428	7.48436	7.03301	6.77302	5.78277	5.58801	5.53147	5.19344	5.1937	5.0258	4.94368	4.25934	4.8651	5.1049	4.61747	4.72991	5.047	5.01223	4.66192
39.2491	38.433	37.4156	36.1769	34.4281	33.6845	32.2035	30.7334	29.8195	29.2446	28.1713	26.4765	25.2705	23.7794	23.0615	22.6521	20.6975	20.2575	18.993	18.6463	16.85	16.4954	15.5945	14.7665	13.8418	12.3959	11.5584	11.6535	9.46106	9.10974	7.8451	7.66484	7.66411	6.73919	6.38872	5.87053	5.53261	5.45423	5.46435	4.82121	4.74321	4.98041	4.96848	4.87429	5.14796	4.63922	5.01195	5.11215	5.08004	4.99045
40.2954	38.3563	37.0782	36.9885	35.3878	34.2662	32.0887	32.1657	30.4146	28.9293	28.3572	26.9393	25.9788	24.2446	22.413	21.9992	20.6643	19.3762	18.8537	18.0762	17.3455	15.9969	15.2065	14.3945	14.0767	13.0729	11.4245	10.2604	9.66369	8.88714	8.10406	7.76996	6.73901	6.62424	6.16331	5.98234	5.45211	5.45244	4.90072	5.35244	5.10266	4.65001	4.83208	5.30682	4.88855	4.81986	5.03588	4.43558	5.24908	5.21546
40.4312	39.1315	36.8487	36.3037	35.3847	34.5601	32.3166	32.2978	30.3955	28.3051	29.8608	27.7441	26.1605	24.0416	23.6785	21.4876	21.4689	19.8528	19.4374	17.8844	17.862	17.2614	15.8745	14.5847	13.4899	13.2527	11.7853	10.4097	9.74156	8.80264	7.77758	7.78828	7.77641	7.18099	5.93703	5.70047	5.81397	5.21502	5.30789	4.93358	4.91258	4.50417	4.53882	5.40875	5.16998	5.02399	4.80785	5.10331	5.58797	5.05812
41.2084	38.0606	38.6571	37.2007	35.328	33.7112	33.8975	31.6918	30.2684	29.3773	28.1278	27.204	25.5521	24.0501	23.3613	22.4019	21.7048	19.8954	17.9278	18.1212	17.2505	16.3581	15.6228	14.7093	14.0451	13.6852	11.3238	10.2394	10.0014	8.88578	7.14511	7.96965	7.08854	6.25111	6.17306	5.5996	6.01685	5.73532	5.43142	4.8994	4.5151	5.09329	5.25097	5.12562	4.9002	5.09272	4.90974	5.7912	5.00206	4.93444
39.2438	38.9281	38.1433	36.1004	35.6363	33.8604	32.8239	31.3625	30.1685	28.4533	28.1289	26.949	25.2685	23.2502	23.2968	23.0807	21.3436	21.3859	18.9667	18.6511	17.1172	16.731	14.8668	15.1705	12.9373	12.8679	11.9548	10.5206	9.53885	8.64859	8.06876	7.50708	7.20063	6.8306	5.57642	5.54199	5.74726	5.39598	5.51976	5.171	4.96831	5.21536	5.22722	4.95511	4.70837	5.10284	5.22625	5.07809	5.22503	5.11549
40.8523	37.9929	38.1109	35.9544	34.3173	32.7186	33.2729	31.3669	29.956	29.3902	28.9485	27.5163	25.7354	24.3467	24.5045	22.7513	20.8588	19.8246	18.7769	18.0859	16.8823	16.5421	15.4664	14.5754	14.5855	12.9135	11.6977	10.3631	9.33623	9.21004	8.09468	7.62038	6.60352	6.56812	6.33383	5.801	5.30355	4.96654	5.09281	4.97905	5.53285	5.35167	4.64048	5.09043	5.00204	5.26168	4.77492	5.23898	5.2269	5.61224
38.6365	37.692	36.2201	36.0972	35.034	33.1939	32.688	30.5312	29.88	28.429	27.5803	26.2995	25.8244	24.5593	24.2105	22.2317	21.7474	20.6393	19.2306	18.3673	17.7731	16.8177	14.9112	14.7003	13.3332	12.3493	12.0225	10.429	9.8883	8.05948	8.39732	7.38139	6.76059	6.01588	6.33379	5.41707	5.39444	5.38341	4.639	4.67475	4.82059	5.09228	4.70894	4.96955	4.6391	5.25075	4.7195	4.64136	4.90273	5.13744
38.8523	38.222	37.1767	36.2476	34.4533	32.2597	31.529	31.5889	29.4349	28.4926	28.2647	26.9878	26.8541	26.4343	24.1402	23.813	22.3999	20.8439	20.0443	18.5953	17.1976	16.9209	15.5215	14.6636	13.173	12.8256	11.9757	10.7439	10.046	9.05387	8.88202	7.5056	6.60396	6.29748	5.72162	5.76659	5.01089	5.01265	4.85422	5.35148	4.8763	5.10297	5.22792	4.94542	5.3393	5.1598	4.74252	5.09279	5.21823	5.46525
39.2224	37.628	37.7106	35.4162	34.6774	33.3771	31.546	31.4599	29.4752	28.6442	27.8904	26.7284	26.1659	25.2161	23.6457	23.1483	22.1985	21.4126	19.3751	18.2358	17.705	17.0684	15.873	14.2371	14.3138	13.2207	11.6733	11.1419	10.2609	9.66358	8.32094	7.4624	7.34939	6.55837	6.42302	5.82384	6.11821	5.49642	5.4195	5.10362	5.51	5.12465	5.08118	4.80941	4.73053	4.94301	4.86575	5.05871	5.60997	5.40988
39.6747	37.7078	36.4824	35.422	33.4504	33.3874	30.9745	30.625	30.4049	29.2227	27.9461	27.5072	25.3827	24.91	24.1271	22.6745	22.3679	21.5909	20.0748	19.4306	18.0981	17.3681	16.4693	14.4731	14.4592	13.7174	11.6046	10.7713	10.2941	9.65287	8.58857	8.38583	6.96575	6.6609	6.33208	5.56419	5.08234	5.10105	4.9346	4.8568	4.93539	4.94504	4.65303	4.89059	4.93429	5.01321	5.00082	5.52063	5.53491	5.4882
39.3955	35.8808	35.5429	35.1378	34.2572	33.4785	30.9134	31.2586	29.5724	29.2608	27.7868	27.5649	27.4123	25.1792	24.0962	24.5269	22.6841	21.4558	20.8746	19.8615	18.4241	16.9236	16.8117	15.8396	14.0183	13.6371	12.0343	11.5131	10.7791	9.4254	8.7728	7.39357	7.52024	7.09048	6.09391	6.09427	5.52125	4.86438	5.02339	4.91167	4.59287	4.52813	4.73101	4.79899	4.61954	4.99003	5.02671	5.34068	5.36174	5.62271
37.8467	35.8384	36.4823	34.0786	34.4533	32.8242	32.3411	30.9738	30.3709	29.9437	28.0132	28.0733	26.898	26.2897	25.4837	23.7676	22.6271	21.7916	21.5217	19.5292	19.0914	17.6273	17.1531	15.6467	14.5087	13.4448	12.2588	11.3229	10.7105	9.3691	9.07591	7.55051	7.1807	7.38242	6.44481	5.97192	5.51946	5.17364	4.84393	4.86444	5.13714	5.04663	4.75258	4.56088	5.22677	4.62875	5.08179	5.1366	5.10314	5.12534
38.0036	37.1011	37.0553	35.4964	34.0843	32.733	30.9858	31.764	31.2671	29.6509	29.0802	27.121	26.7079	25.4396	25.6291	23.9863	23.0529	22.6437	20.8398	19.8071	19.0705	16.9331	16.5731	15.9297	14.6533	13.6717	12.2131	11.7533	10.1954	9.49315	9.10198	8.08114	7.68824	7.13251	6.69351	6.0167	5.65505	5.30399	5.52047	5.42958	5.00044	4.76496	4.88962	4.90037	5.2945	5.12684	5.45333	5.19468	5.45291	5.4308
36.4256	36.2542	36.3368	35.3201	34.788	33.9619	33.1162	30.3412	30.5237	30.1957	29.8097	28.2131	26.5906	26.1838	24.5087	24.3549	22.896	22.2234	22.2227	20.7793	19.251	18.4022	17.1245	15.6821	15.2286	13.3359	12.3202	11.989	10.2969	9.65234	9.24621	8.55936	8.1379	7.08793	6.57958	6.30969	5.58617	5.44067	5.38119	5.21486	5.18202	5.38474	5.22794	5.3297	5.32747	4.95678	5.49947	5.42828	5.27112	5.40772
37.8256	37.4643	36.3543	35.3413	34.3778	33.452	32.5716	31.4507	29.8322	30.0018	28.7007	28.4683	27.0559	26.4434	25.9734	25.0298	24.6057	23.5076	21.3428	20.3144	19.4331	18.3023	17.0801	16.0432	14.6521	13.5341	12.4326	11.9121	10.5215	9.64293	9.08593	8.79388	7.67795	7.46102	7.067	6.5887	6.31738	5.83581	5.67747	5.17126	5.23898	5.3394	5.3296	5.49842	5.04669	5.64545	5.31766	5.22823	5.50539	5.54375
35.9763	37.3926	36.1301	36.7961	34.4185	34.9987	32.2625	32.2335	30.1355	30.5556	28.776	28.2513	27.9107	26.9886	25.2577	24.4029	23.7013	22.3681	21.678	20.3458	19.6128	18.643	16.5763	16.587	15.1866	13.0852	12.9159	12.1586	11.0554	10.1842	9.16681	9.08861	7.86827	7.68618	7.23499	7.20162	5.81397	5.74472	5.31575	5.09246	5.15899	5.50726	5.75955	5.35286	5.45153	5.18128	5.36219	5.50868	5.2382	5.46512
38.1531	35.522	36.4147	34.7059	33.3899	33.2761	33.56	32.9299	30.9395	29.7384	28.9282	28.8916	27.5521	27.5414	26.3468	25.0771	24.4809	23.1001	21.7707	19.7812	19.1619	18.1459	17.8388	15.8054	14.2005	14.2613	12.6695	11.5855	11.291	10.8154	10.1968	8.54811	8.33089	7.33636	7.34329	7.30117	6.76145	5.96042	6.42426	6.49096	5.97092	5.82419	5.47702	5.62144	5.77846	5.62227	5.30486	5.6109	5.55407	5.54083
36.7754	36.9946	35.7825	36.1222	34.4973	32.6989	32.2593	32.5342	31.389	30.7714	29.8996	27.8756	28.2161	26.3093	26.1075	24.8213	24.4907	22.2087	22.2459	20.371	19.9384	19.4525	17.3334	15.6111	14.4969	14.7539	12.6914	11.7746	11.2013	10.3617	9.78896	8.96396	8.90757	8.23981	7.77898	6.99999	7.32588	6.31124	6.3543	5.61117	5.9266	5.90618	5.5653	5.9487	5.80233	5.98289	5.96149	5.52972	5.46419	5.72259
37.2355	36.4282	35.1714	35.5627	35.0322	33.6351	33.6699	32.3712	32.3971	30.4351	29.9797	28.6799	27.902	27.22	25.7141	24.7355	23.6754	23.4114	21.7795	20.1973	20.3013	18.8892	17.1244	15.8183	14.9831	14.0655	13.1073	12.0587	11.8236	11.1555	10.1842	9.05638	8.48097	8.53176	7.97959	7.91205	7.10188	6.47829	6.47769	6.34488	6.40261	5.70036	5.6679	5.62303	5.97314	5.89155	5.50854	5.83515	5.76656	6.36788
37.5824	35.2768	35.3239	35.2847	33.9187	32.983	32.9981	32.5185	32.5318	31.6056	29.2146	29.999	27.9459	26.7709	25.1692	25.1772	23.9018	22.8627	22.6364	21.1218	19.5351	19.0352	18.109	16.2128	14.849	14.5155	13.6405	12.5247	12.3154	11.4504	10.0684	9.48055	8.82628	8.16307	8.01662	7.61824	7.16918	7.35702	7.31369	6.43511	6.35634	6.42478	6.00677	5.93844	5.08016	5.74615	5.66625	5.44167	5.97269	5.71194
36.1795	35.6125	35.1645	35.672	34.297	33.7504	33.1123	31.8431	30.7677	30.0264	29.5895	28.304	28.0366	26.6103	25.5767	24.8379	24.4665	21.5749	21.8926	20.727	20.4316	19.1362	16.8783	16.5091	14.8241	13.9774	12.8103	12.26	11.1554	11.6398	11.074	9.9256	9.74104	8.7818	8.10437	7.44979	7.45272	7.44036	7.36345	6.67196	6.459	6.15298	6.17628	6.0284	5.75583	5.88186	5.79053	5.47586	6.23053	6.05349
36.192	34.1939	34.0047	33.1435	33.2463	32.5133	33.0303	30.5902	31.5368	29.4701	28.6494	29.3092	27.4484	27.5984	24.8179	24.7979	22.943	22.9758	22.0963	20.8099	19.5436	19.0392	17.1284	16.6999	14.7917	14.6772	12.9023	12.5332	11.2659	11.2556	11.0408	10.6223	9.39507	9.05467	8.36638	8.34094	7.69756	7.69714	7.19335	7.00117	6.69434	6.50049	5.91611	5.41862	6.13116	5.6798	5.49696	5.72487	5.41835	6.48052
34.7212	35.0433	34.5354	34.3278	34.5445	33.1338	31.3056	31.456	31.0003	28.6683	29.4029	27.2612	27.6921	25.2143	24.6717	23.7681	23.4775	22.7239	21.8579	20.7419	20.2763	19.2283	17.3376	16.0183	14.3601	14.1906	13.2803	13.1393	12.045	11.4705	10.6797	10.3759	9.85515	9.18769	9.04328	8.21875	7.98431	8.04929	7.32857	6.55026	6.99754	6.32045	6.18673	5.74672	5.58907	5.44083	5.29429	5.7352	5.66603	5.82631
34.1386	35.9491	33.9704	32.9201	33.4921	32.4529	31.013	30.5933	29.9364	29.0575	28.0247	27.6875	26.2762	26.1265	25.2145	24.6044	22.3562	21.8993	21.3424	20.9558	19.2702	18.0293	17.1904	16.2213	15.173	14.0299	13.2318	12.6893	11.9221	12.0342	11.2763	10.3529	10.3738	9.61878	8.71519	8.33147	8.76007	7.57411	7.37038	7.24704	6.85168	6.23063	5.6684	6.2221	5.53135	6.16344	5.67891	5.33984	5.69052	6.14434
34.1025	33.6533	34.5109	32.8071	32.5902	32.0745	30.5586	30.2993	29.0218	29.5419	27.5859	27.5093	25.3691	25.0471	24.51	22.981	22.0059	21.9774	20.7773	20.2403	19.6329	17.7646	17.2058	16.6882	15.1047	13.8761	14.2014	13.006	12.3587	11.0986	10.9166	10.4086	10.1259	9.89937	8.92762	8.84069	8.07347	7.77811	7.47534	6.99056	6.85234	6.96596	6.41272	6.03052	5.87281	6.12173	5.75958	5.71332	5.45368	5.75031
34.2938	33.4523	33.5497	32.0537	32.7017	31.3793	30.3211	29.912	28.9966	27.9622	28.039	25.3984	26.1409	24.9996	23.7445	23.2052	22.3886	22.2966	21.474	20.0618	19.2374	18.0161	16.1436	16.0197	14.9217	13.6148	13.2571	12.4187	12.5402	12.0458	11.8353	10.7806	10.352	10.0835	8.97637	8.89703	8.58126	8.01682	7.43025	7.07865	6.81861	6.70664	5.96086	5.95048	6.43659	5.72477	5.63369	5.54335	5.75953	5.56764
34.699	34.3666	33.8871	32.8004	31.3519	30.0491	29.5374	28.7699	27.4475	27.955	27.2012	26.0061	25.1356	23.9362	24.053	22.8907	22.5007	22.059	20.1869	19.371	18.1996	16.8662	16.8294	15.5769	14.6538	13.2528	13.2975	12.4529	12.5675	12.0205	11.5455	10.3066	10.0588	9.68817	9.06543	8.95352	8.50114	8.05066	7.87022	7.16854	6.81748	6.74123	6.33429	6.0173	5.6117	5.88265	5.3518	5.47561	6.08717	5.2173
32.6579	32.5826	32.5631	32.4077	31.6793	30.4344	29.6533	27.5184	27.6219	26.8947	26.5458	24.573	25.4199	25.2853	24.1961	22.1389	21.6243	21.1596	20.2998	19.4414	17.6325	16.3995	16.3128	15.4996	14.7996	13.9879	13.4132	12.4071	11.8658	11.8968	11.1333	10.8816	10.1726	9.12302	9.28152	8.54692	8.79745	7.91372	7.42793	7.37496	7.1244	6.62763	6.64784	5.90448	6.20879	5.86256	5.43101	5.55487	5.73576	5.73635
32.5331	32.0716	31.4428	30.8928	31.6781	28.9543	29.0764	27.9949	27.2582	26.2978	25.6805	24.2234	24.037	23.6986	22.3979	22.685	21.4303	20.6362	19.9033	19.0657	18.2407	17.3399	16.1653	15.071	14.4073	13.8525	12.9373	12.3175	11.6395	11.4737	10.2415	10.3993	10.0251	9.71381	9.68901	8.69621	8.34527	7.39594	7.04823	7.78026	6.66273	6.343	6.05326	6.2556	6.04081	5.36447	5.49846	5.51049	5.64468	5.44276
31.809	32.0121	31.8429	30.5956	29.1316	29.6141	27.8786	27.2387	26.5341	26.2087	25.5316	25.8709	24.5796	24.0136	23.5358	22.2245	20.2318	19.3407	19.6705	18.2216	18.7179	16.457	16.3174	15.0045	13.5466	13.3326	12.895	12.3166	11.303	10.7915	10.7805	10.5348	9.94485	9.66803	8.83329	9.03597	8.22079	8.1324	7.45492	7.47667	6.87752	7.33955	6.58452	6.22146	5.86056	6.02919	5.57678	5.29528	6.15527	5.64535
31.3097	31.0677	30.6265	31.1323	29.6544	28.2272	29.2659	26.7764	26.368	25.452	25.7095	24.4587	25.1465	22.7873	21.2829	20.5379	20.3272	18.0312	18.6508	17.7338	16.3232	16.0631	16.2011	14.0907	13.3458	12.5065	12.3136	11.5489	11.5588	11.3785	10.7216	10.1972	9.41732	9.39407	9.25942	8.49251	8.14209	7.38472	7.31679	7.2703	7.03254	6.54925	6.49298	6.36982	5.97221	5.69929	5.68956	5.39558	6.15419	5.63222
30.4321	30.5906	30.3993	30.1079	29.0417	28.5885	26.7638	26.5124	25.7553	25.7203	24.5449	23.2697	23.033	22.8469	21.6935	20.0404	19.3178	18.8871	17.904	16.8353	15.6244	14.6091	14.4618	13.1196	13.5986	13.1525	11.9554	10.9963	11.0612	10.1377	10.5899	9.93519	9.15602	9.39485	8.98763	8.89917	8.25467	8.03053	7.81567	7.20558	6.85491	6.71671	6.37834	6.10703	5.98438	6.16277	5.30514	6.14268	5.73565	5.72512
30.5022	29.9704	29.169	29.3152	28.1052	27.6311	26.4208	25.9459	25.2924	24.4345	23.4738	22.8126	22.061	21.0568	20.6735	19.2428	18.5607	17.7237	17.2979	16.4269	16.2188	14.475	13.9071	14.0084	12.9043	12.5083	10.9521	11.8649	10.8852	10.4188	9.69661	10.1847	9.6421	8.73927	8.99904	8.25678	7.82879	7.62494	7.29591	6.52761	7.17034	6.12043	6.29104	6.1405	6.1669	5.23834	5.71393	5.70099	5.89289	5.63567
29.5837	28.5803	28.673	28.4323	28.1627	26.489	26.0274	25.9641	24.4904	23.6324	23.3368	22.252	20.6853	20.8303	18.7897	18.4485	17.5258	17.2154	15.9527	16.2123	14.9911	13.2988	13.3906	12.0422	12.361	11.9683	11.5253	10.8242	10.4095	10.7043	9.26788	9.1477	8.68402	8.85599	8.32476	8.10856	7.40971	7.51015	7.18133	6.90993	6.84308	6.40223	5.81422	5.84987	5.96269	6.00656	5.18193	5.71337	6.0985	5.61254
27.8023	28.2977	26.9157	26.8717	26.4914	25.8679	25.1785	23.5724	23.3788	22.8075	23.1918	20.9641	21.0544	19.5981	18.53	18.45	17.2485	16.3682	15.4002	15.0603	14.4606	13.9527	13.2188	12.8109	12.1687	11.377	10.319	10.2523	10.4652	9.28949	9.3465	9.05537	9.13428	8.07469	8.32348	8.1412	7.81403	7.0126	6.90818	6.70958	6.16569	6.21221	6.34414	6.49269	6.15255	5.86216	5.70067	5.6237	5.62404	5.81458
25.95	26.783	25.5419	27.2214	25.6049	25.2002	23.5085	22.5682	22.9325	21.315	20.9205	20.5595	19.1467	19.3411	17.8488	16.7978	15.5271	15.7024	13.7268	14.5639	13.8292	12.8934	12.3853	11.3104	10.7918	10.6781	10.1919	10.0221	10.2174	9.25915	9.41645	8.19767	8.84321	8.1754	7.81403	7.66859	7.19513	7.63375	6.68527	5.90662	6.05343	6.12003	5.8951	6.04212	5.52103	5.89375	5.68061	5.69345	5.17048	5.46457
25.6416	25.6862	25.0771	24.8962	24.5448	23.3284	23.7463	21.6893	22.1295	20.3694	19.969	18.4869	18.1552	17.6797	17.0345	16.7311	14.7887	15.048	15.1384	13.1168	12.8816	12.0662	12.0007	11.3122	10.8908	10.0815	9.68567	9.81055	9.22526	9.20216	9.10118	7.99397	8.22002	7.75868	7.12611	7.20627	7.09139	7.1822	6.93576	6.88916	6.39019	5.63453	5.91817	5.85049	5.84868	5.79355	5.05649	5.11502	5.47625	5.74713
24.7746	23.8384	24.7139	22.9734	22.8608	22.184	22.0376	21.6658	20.434	19.5888	18.8661	17.8576	17.9865	16.9096	15.5549	15.1932	15.7138	14.1099	13.896	13.0722	12.5996	11.1858	11.5261	9.90982	9.9464	10.2418	9.81388	9.25813	8.88537	8.61418	8.51332	8.35721	7.78051	7.92815	7.33015	6.84323	7.01386	6.38127	6.58407	6.21064	6.23203	6.3905	5.42134	5.73557	5.72614	5.30886	4.787	5.67918	5.36368	5.03664
24.5585	23.5305	23.0372	22.0947	22.4028	20.6646	20.7047	20.0966	18.9461	18.1985	19.0148	17.0475	16.6293	15.6252	15.8939	14.8426	14.3588	13.9066	12.4191	12.688	11.8767	10.9278	10.5458	10.678	9.93606	9.9813	8.67051	8.88475	8.71632	8.27675	7.89565	8.06232	7.89445	7.35246	7.41012	7.15944	7.125	6.34575	6.27981	6.17886	6.19994	5.42003	5.53339	5.84809	5.11391	5.12537	5.51121	4.9912	5.36346	5.1038
22.6292	22.6796	21.4423	21.2403	21.4379	19.1933	19.2471	18.4489	18.0783	17.8812	17.2959	16.1308	15.8389	14.5502	15.1032	13.9329	13.4233	12.7767	12.4629	11.4004	11.0079	10.6102	10.5323	9.63752	9.78739	8.78335	8.85196	8.69268	8.10618	7.65696	7.60955	7.55527	7.71212	6.5495	7.01427	6.84276	6.35576	6.38101	5.70399	5.75886	5.63543	6.16527	5.42066	5.26276	5.47725	5.14861	5.0709	5.21423	5.05881	4.64252
22.1652	20.7853	20.2564	19.4209	19.1539	18.605	18.7082	18.1905	16.9803	16.5747	16.1554	15.587	14.0509	14.6637	13.9958	13.4082	13.4065	11.9204	11.2659	11.031	11.0842	10.6116	9.36846	9.15505	9.51573	8.5356	8.59126	8.11926	8.45756	8.28668	7.50826	7.82562	6.90907	6.60762	6.10002	6.75365	6.08943	6.08677	6.34725	5.76986	5.66942	5.4212	5.19528	5.2269	5.44232	5.00202	5.11544	5.07188	5.55496	4.82179
20.8235	20.2252	19.305	18.9577	18.8685	17.5151	18.0427	16.0964	16.0736	15.873	15.3051	14.6889	14.6874	13.364	12.9006	12.7367	12.3937	10.7824	11.0169	10.0693	10.4407	9.944	9.21281	8.64722	8.90816	8.52505	8.64719	8.47929	7.92784	6.96693	6.96886	7.09073	6.93574	6.77803	6.7214	6.16619	5.62626	5.96319	5.54663	5.88349	5.30965	5.51245	4.94668	5.55601	4.92341	4.93506	5.24855	4.99155	4.53963	5.43007
18.0086	19.0264	18.6232	17.2329	17.5816	16.732	16.3011	15.6107	15.296	15.2263	15.1863	14.109	13.646	12.9814	12.6	11.93	11.8842	11.1317	9.62937	10.3058	9.89915	8.95209	8.6556	8.52303	8.38831	8.50183	8.1852	7.50986	7.0715	7.14839	6.62855	6.90018	6.72097	6.33588	6.01852	6.12158	5.89531	5.38756	5.66911	5.704	5.50074	5.04844	5.24052	5.00267	4.867	4.49393	4.45963	4.95599	5.08194	5.12513
18.6226	18.1191	17.1707	17.1413	16.2021	15.8034	14.9344	15.1803	14.6738	14.3133	14.1585	14.099	12.6076	12.8107	11.975	10.9578	10.7821	10.2706	9.46079	9.32162	9.33258	8.57664	8.9504	8.46482	8.60172	7.4837	7.56729	6.80862	7.40779	6.86395	6.86541	6.50415	6.91084	6.36971	5.98474	6.36948	5.73774	5.64541	5.52272	5.07138	4.94671	4.75383	5.0494	5.02441	5.02512	5.02462	4.46119	4.7069	5.1362	5.1173
17.2206	16.2773	16.4164	16.3342	14.9002	14.4491	14.8102	14.1993	12.6296	13.4417	12.4937	11.9069	11.3887	11.6506	10.904	10.6652	10.0902	9.56094	9.143	8.31851	7.79915	8.16078	7.96048	7.81043	7.60719	7.51751	7.00011	7.18247	6.56083	6.77503	6.66161	6.40111	6.24416	5.9622	6.00712	5.5348	5.89371	5.08219	5.43245	5.26273	4.99047	4.94696	4.94438	4.57302	4.2799	4.69736	4.66387	4.38176	4.75398	5.17225
16.4252	16.257	15.093	14.5177	15.0042	13.7719	13.9616	12.8682	13.1035	12.4382	11.9652	10.9377	10.9842	11.3197	10.1464	9.79673	9.85223	9.38282	8.59081	8.17222	7.99068	8.11561	7.82171	7.57382	6.88572	6.30055	6.44875	7.0912	6.76438	6.49328	6.28987	6.62776	5.44206	5.57713	5.7469	5.3965	5.05994	5.27165	5.36467	5.33009	4.93622	4.99112	4.53889	4.61885	4.43591	4.54955	4.1771	4.88748	4.77637	4.70711
15.0258	14.7089	14.291	14.528	13.5661	13.1205	13.1019	11.6931	11.7826	11.7626	11.288	11.4114	10.7998	10.2912	9.61403	9.28869	8.73612	8.67753	8.58628	8.27041	7.59456	7.60958	7.6526	7.39414	6.66032	6.39049	6.43643	6.2419	6.27836	5.77015	5.79396	5.59938	5.8486	5.73736	5.67013	5.56578	5.27132	5.22824	4.96797	4.80976	4.6976	4.57295	4.74283	4.5039	4.49516	4.27925	4.65133	4.39361	4.50333	4.8092
13.8044	13.5467	13.0948	13.4005	12.5714	12.2905	11.5827	12.1787	11.6487	10.2028	11.1499	10.6308	10.2479	9.99875	9.19655	8.90219	8.61201	8.09262	7.77558	7.59456	7.48375	7.36993	6.68052	6.76042	6.55769	6.76231	5.80477	5.99782	5.91618	5.50997	5.8483	5.0474	5.13624	5.10194	5.20529	5.13636	4.85496	4.36956	5.23973	4.84574	4.20158	4.63043	4.35853	4.5926	4.21183	4.48079	4.5937	4.59417	4.62935	4.27778
12.5982	12.1369	12.3384	11.9199	11.567	11.8281	11.8058	10.825	10.4192	10.9813	9.61601	10.1127	10.384	9.5808	9.06336	8.78059	8.02382	7.17645	7.79869	7.58228	7.30074	6.70295	6.54787	6.80832	6.75079	6.25619	6.24362	5.89333	5.82483	5.95152	5.4656	5.43086	5.11547	4.89792	4.87722	5.0695	4.74097	4.91312	4.35857	4.71717	4.46068	4.14473	4.34736	4.33581	4.03229	4.46968	4.0424	4.17747	4.36925	5.02389
11.1643	11.5042	11.4138	10.7584	10.7463	11.3324	10.3974	10.8023	10.2021	10.0114	9.71837	9.52608	8.89293	8.53335	8.35173	7.65071	7.64077	7.53725	7.93526	7.38106	6.87259	6.97438	7.35989	6.76047	6.28805	6.16373	5.97283	5.40901	5.31785	5.29234	5.32995	5.54442	5.02245	4.61735	4.96618	4.5586	4.45918	4.09833	4.77477	4.51689	4.19973	4.35884	4.37058	4.55975	3.92028	4.37001	4.18774	4.3687	4.13347	4.42679
10.7372	10.5549	11.389	10.8702	9.67278	9.95741	10.3726	9.47087	9.50448	9.85503	9.4929	8.89478	8.17255	8.8037	7.7078	8.23719	7.8905	7.23497	7.2459	6.34125	6.95131	6.50173	6.62636	6.71688	6.44594	5.90455	5.86083	5.70158	5.53202	5.39652	4.79763	5.01289	5.18987	4.74005	4.95449	4.86444	4.5723	4.68336	4.35675	4.20905	4.21191	3.89667	3.78243	3.93951	3.99638	3.92926	4.21107	4.00861	4.62921	4.68628
9.88855	10.2839	9.62952	10.0017	10.0477	9.79905	9.15499	9.31197	9.22064	9.18011	8.89323	8.57735	8.55445	8.03746	7.84097	7.35855	7.08663	7.41404	7.34658	6.6703	6.71727	6.46789	6.56839	6.62641	5.8346	5.96175	5.58724	5.195	5.33965	4.85425	5.10155	4.89994	4.57374	4.69557	4.34547	4.6272	4.45967	4.10696	4.32394	4.0079	4.13396	3.62684	3.60198	3.54378	3.74671	3.92985	3.95215	4.47077	4.28925	4.43775
9.34439	9.82043	9.17982	9.38284	9.00785	9.43662	9.42634	9.16505	8.87417	8.64664	8.80408	7.89116	8.12454	7.86898	7.72049	7.14196	7.04233	7.24673	6.68044	7.18808	6.87599	6.25399	6.9297	6.37885	5.81224	5.04449	5.45338	5.20416	5.39748	4.93374	4.79835	5.1035	4.59473	4.61724	4.07268	4.30015	4.18672	4.1882	3.77071	3.6694	3.66782	3.78224	3.61289	3.39843	4.23415	3.51152	4.05175	3.86145	4.6377	4.38153
8.82892	8.68397	8.68155	8.70502	9.15669	8.73883	8.90934	7.98018	8.69247	8.82771	8.2865	8.53463	7.67582	7.23429	7.07733	7.21202	7.23428	7.17659	6.64948	6.9511	6.659	6.21965	6.06074	5.88025	6.0278	5.57581	5.48579	5.5313	5.01282	4.37897	4.77391	4.74159	4.51626	4.46937	4.48135	4.37971	4.09708	4.1081	3.73741	3.70345	3.66853	3.20645	3.4554	3.29611	3.7034	3.782	3.92993	3.86043	4.16794	4.35636
9.06382	7.98336	8.24071	8.11898	7.99345	8.54529	8.44427	8.54671	7.99056	8.06027	7.77468	7.79756	8.1055	7.764	6.85362	7.44743	6.72779	6.46779	6.98522	7.39299	6.65784	6.03895	6.33186	6.01451	5.75515	5.63242	5.30572	5.02295	4.38983	4.61715	4.06378	4.10983	4.36812	4.18704	3.87246	3.61023	3.80418	3.46591	3.7389	3.57941	3.30738	3.29741	3.40976	3.5785	3.4882	3.48853	3.41156	3.5675	3.81525	4.2581
8.21875	8.53301	7.8473	7.72156	8.38671	7.76747	7.78886	7.66546	7.92271	7.9696	7.34994	7.03224	7.39443	6.81774	7.58495	6.75811	6.86135	6.57129	6.36704	7.14573	6.52379	6.36566	5.85875	5.76886	5.36081	5.58793	4.93095	5.04772	4.24478	4.39045	4.27851	4.19899	4.1537	3.92959	4.25498	4.08728	3.34321	3.18441	3.18483	3.20525	3.30836	3.45603	3.15048	3.13822	3.25262	3.23001	3.39844	3.74666	4.2465	4.15588
7.87878	8.03914	7.4718	7.42781	7.50849	7.56435	7.38326	7.4041	7.7116	7.41773	7.32668	6.91853	6.896	7.3142	6.899	6.55946	6.7384	6.51023	6.54812	6.19724	6.44494	5.66613	5.8025	5.69897	5.34828	5.08024	4.49116	4.30035	4.56274	3.90634	4.01779	4.40356	3.91742	4.03044	3.64633	3.66881	3.8271	3.18329	3.15071	2.84506	3.15164	3.25304	3.11716	2.96972	3.26378	3.3665	3.33173	3.28704	3.35437	4.08666
7.60886	7.33903	7.94871	7.24589	7.03413	7.24739	7.24755	7.3029	7.23771	7.0558	7.27139	6.81813	7.33702	7.0311	7.39211	6.24044	6.4358	6.02659	6.48118	6.2647	6.00529	5.84885	5.39629	5.03482	5.64283	4.66132	4.68414	4.17476	4.34773	3.67797	3.84869	3.62473	3.53438	3.3881	3.39784	3.18328	3.24102	2.73263	2.7095	3.10422	2.74372	2.83524	2.91451	2.47417	2.80049	2.97093	3.0601	3.30923	3.25203	3.82773
7.22462	7.22423	7.33748	6.83034	6.93228	7.16041	6.49067	7.12385	6.98592	6.47115	6.86083	6.60467	6.12731	6.43497	5.74725	6.0299	6.68445	5.97091	6.3451	6.02843	5.40871	5.50988	5.52116	4.8871	4.56049	4.59364	4.32194	4.42465	3.71451	3.71468	3.59058	3.51184	3.26364	3.52371	3.04874	2.82159	3.07103	2.98198	2.61926	2.74466	2.58659	2.55315	2.68827	2.61939	2.86984	2.94804	2.92711	3.00425	3.28662	3.46647
6.87458	6.4239	6.99076	6.61474	6.68246	6.46917	6.49094	6.37997	6.48141	6.70658	6.36684	6.85048	6.55982	6.55825	6.12817	6.05046	5.49595	6.08523	6.08412	5.67832	5.29419	5.39749	5.1485	4.93211	4.93368	4.42583	4.02816	4.4584	3.50074	3.4201	3.51097	3.40922	3.35355	3.49926	3.09349	2.9471	2.9928	2.5972	2.66536	2.66581	2.47356	2.40548	2.23734	2.47271	2.67809	2.82372	2.81091	3.20869	3.08428	3.2418
7.00017	6.62672	6.0179	6.55777	6.0862	6.24439	6.02943	6.56066	6.28904	6.30053	6.17475	6.45583	6.04076	5.88123	6.59241	5.45273	6.09643	5.71391	5.57598	5.36327	4.833	5.30843	5.15822	4.61675	4.52662	4.13223	4.57281	4.27975	3.78243	3.74861	3.37601	2.94637	3.27325	3.16211	3.18574	2.67567	2.56289	2.57534	2.56326	2.13573	2.25834	2.13412	2.16924	2.30521	2.28248	2.38399	2.65538	2.85717	2.93676	3.35451
6.36842	6.04853	5.87143	5.68717	5.64486	5.75855	5.65792	5.83724	5.51019	6.04082	6.58193	6.12832	6.44715	5.65601	6.42335	5.96189	5.63486	5.19405	5.69311	5.45456	4.62964	4.59361	4.62856	4.51805	4.16501	4.17435	3.84989	3.4746	3.62427	3.4985	3.56825	3.09377	3.24089	2.7666	2.30318	2.72099	2.75676	2.17948	1.95477	2.23655	2.33758	2.13518	2.02241	1.93296	2.0675	2.23707	2.56426	2.31486	2.72226	3.15257
5.82408	6.29077	5.62305	5.96129	6.05379	5.04764	5.99551	5.43094	5.78201	5.68791	5.59977	5.37102	5.73602	5.53119	5.69182	5.55463	5.04789	4.99147	4.94687	4.57454	5.06862	4.69704	4.23413	4.18879	3.83842	3.54487	3.53474	3.53323	3.36498	3.35412	3.00286	3.00346	2.823	2.63052	2.71047	2.38419	2.51855	2.49668	2.3275	1.87597	1.93119	1.84108	1.76266	2.20308	2.11272	2.10205	2.11361	2.51958	2.7472	2.96006
5.73538	5.74717	5.5201	5.28407	5.26152	5.53189	5.39766	5.33011	5.03573	5.37467	6.03908	5.05741	5.43174	4.91258	5.21823	5.03424	4.9236	4.89104	4.81171	4.62991	4.65182	4.2343	4.00996	3.70419	4.06394	3.77005	3.69058	2.81052	3.06004	3.03702	2.98101	2.57523	2.50652	2.35003	2.52982	2.12287	2.21397	2.10059	1.86455	1.93199	1.61589	1.74049	1.72871	1.62793	1.9656	2.1257	2.21385	2.3288	2.36127	2.8248
5.54236	5.12456	5.62157	4.89947	4.9251	5.31881	5.03672	4.91285	4.8991	4.9919	5.26117	5.2602	4.93385	4.94483	4.95582	5.26119	4.57209	4.79951	4.3928	4.47241	4.2236	4.00857	4.05367	3.63482	3.30895	3.45632	2.75504	3.08282	2.99256	2.84641	2.99323	2.39336	2.36073	2.43956	1.99875	2.03442	2.23736	1.7965	1.96573	1.70633	1.73993	1.77374	1.95516	1.85336	2.21456	2.07966	2.09022	2.47479	3.11682	2.90391
5.0229	5.27239	5.11339	5.25254	5.02264	5.26155	5.13776	5.47737	4.80098	4.92256	4.96741	4.71902	5.16238	4.9229	5.09278	4.70812	4.79036	4.58556	4.46024	4.30143	4.12014	3.74802	3.63584	3.15057	3.40872	3.27389	3.05986	2.81187	2.99075	2.56301	2.32705	2.20121	2.12207	1.86362	1.98854	2.12477	1.46887	1.59377	1.75214	1.91012	1.60516	1.58168	1.59336	1.83	1.77455	2.22628	2.06752	2.33904	2.7226	2.59871
5.01286	5.39542	5.253	4.72039	4.67407	5.11625	4.78844	5.0153	5.0028	4.61751	4.84421	4.88637	4.33577	4.55025	4.18877	4.04392	4.42784	4.52833	4.17809	3.99875	3.41986	3.27578	3.3087	3.04884	3.0701	3.17374	2.61882	2.64112	2.71038	2.84572	2.08784	2.03365	2.06577	1.72796	1.89669	1.71712	1.52615	1.79657	1.53675	1.60402	1.58176	1.52603	1.61612	1.52586	1.94441	2.00008	2.12429	2.47392	2.36116	2.54187
4.54102	4.58493	4.89018	4.64227	4.87747	5.22691	4.60624	4.45142	4.26693	4.49136	4.10928	4.12081	4.23449	4.51658	4.04325	3.73877	4.13407	3.72657	3.28512	3.3663	2.95912	3.03762	3.13989	3.16197	2.58508	2.99461	2.7989	2.76459	2.33795	2.46064	1.95327	1.78392	1.73904	1.72846	1.55808	1.70648	1.51469	1.40123	1.60503	1.51466	1.42424	1.32271	1.6608	1.46946	1.71817	1.57105	1.8422	2.15664	2.2026	2.45146
4.40444	4.38042	4.56146	4.51652	4.49272	4.07467	4.53868	4.4592	4.07736	4.45003	3.91761	4.57279	4.13227	3.94044	3.67051	3.51306	3.79371	3.37756	3.31954	3.00402	2.97152	2.78697	2.82381	2.8459	2.71084	2.47281	2.3698	2.11175	2.11069	2.05468	2.16834	2.03192	1.86389	1.68301	1.8874	1.67185	1.54785	1.35557	1.45752	1.40156	1.41346	1.31059	1.28841	1.76195	1.45744	2.06791	1.58153	2.04518	2.06692	2.3378
4.39191	4.22304	4.33548	3.9864	4.23658	4.41549	3.53583	3.89366	4.08906	3.94122	3.52335	4.17896	3.84983	3.63757	3.45481	3.54505	3.44415	3.43268	3.17281	3.12798	2.72217	2.94724	2.52836	2.61997	2.56308	2.48341	2.48461	2.2796	2.11129	2.16742	2.17928	1.79535	1.78346	1.83017	1.44612	1.63807	1.53613	1.40176	1.17571	1.47017	1.3333	1.34468	1.26566	1.37856	1.58279	1.57061	1.78309	1.90966	1.89886	2.34938
4.18905	4.17757	4.15584	3.98688	3.93072	3.84057	3.47926	3.65792	3.40024	3.56929	3.24037	3.46594	3.45684	3.74977	3.19432	3.13963	2.89166	2.92455	3.09462	2.72295	2.47428	2.73304	2.23597	2.51867	2.36047	2.45027	2.19045	2.38254	2.00881	1.86271	1.64792	1.61367	1.89708	1.66003	1.6037	1.62519	1.64875	1.52484	1.36639	1.28867	1.07344	1.04012	1.19871	1.26561	1.55919	1.60373	1.69486	1.76236	2.06772	2.07825
3.56938	3.64883	3.47903	3.45526	3.28681	3.41092	3.41064	3.26238	3.84166	3.23001	3.31948	3.26493	3.21773	3.28704	3.10513	2.59709	2.69873	2.63165	2.7556	2.4273	2.65309	2.56266	2.1916	2.75484	2.14447	2.48358	2.17902	1.93012	1.9983	1.70581	1.94317	1.78452	1.94189	1.7271	1.50245	1.67196	1.25449	1.51318	1.23234	1.23156	1.08495	0.98234	1.15256	1.19836	1.32108	1.57064	1.56997	1.59257	1.97578	2.12369
3.15201	3.16307	2.80225	3.29822	3.2994	3.10663	2.74597	3.15208	3.08418	2.86957	2.8926	3.02727	2.91338	3.02709	2.9598	2.91407	2.50771	2.5743	2.55256	2.63107	1.97501	2.0776	2.089	1.8977	2.06649	2.16777	2.12205	1.95375	2.12177	1.80698	1.70479	1.7288	2.03238	1.69325	1.42303	1.5473	1.35707	1.16287	1.02857	1.28831	1.05096	1.37827	1.36764	1.34524	1.5711	1.50172	1.61489	1.49095	1.78543	2.20192
3.25317	2.97125	2.92749	2.98194	2.74521	3.1186	2.73442	2.98318	2.57775	2.86949	2.91634	2.77794	2.57448	3.10545	2.86853	2.85754	2.26926	2.46106	2.43934	2.02153	2.15509	2.2355	2.26992	2.12178	2.2805	2.00879	1.87364	1.67027	1.95201	1.8636	1.86287	1.80655	1.89642	1.60381	1.68363	1.23086	1.28812	1.34397	1.32116	1.2192	1.08481	1.43404	1.27746	1.12973	1.38969	1.548	1.50271	1.66078	1.67241	1.96725
2.80207	2.75579	3.03965	2.77914	2.58946	2.83613	2.69991	2.71261	2.58736	2.44017	2.56562	2.62031	2.86849	2.17971	2.49531	2.32614	2.50784	2.19116	2.41672	2.17797	2.07793	1.85209	1.71608	1.94116	1.64781	2.05412	1.85174	2.17797	1.56913	1.90798	1.59251	1.67073	1.54837	1.43302	1.54669	1.29826	1.42328	1.26548	1.33306	1.29849	1.18614	1.20944	1.06211	1.27778	1.45833	1.35604	1.48018	1.84097	1.61573	1.85313
2.75553	2.79156	2.79098	2.41822	2.60969	2.48688	2.47522	2.58795	2.1802	2.49779	2.65582	2.01078	2.42929	1.98738	2.07949	2.28193	1.89724	1.94309	2.26824	1.93241	2.06547	2.13443	1.68271	2.23471	2.04428	1.81704	1.76122	1.92053	1.85117	1.89666	1.80671	1.47889	1.56951	1.36516	1.50124	1.37731	1.79482	1.40062	1.20797	1.28768	1.24271	1.29983	1.28794	1.2662	1.37852	1.39994	1.61686	1.66112	1.77365	1.98888
2.35059	2.5192	2.62195	2.09152	2.15776	2.29357	2.23694	2.33951	2.55337	2.00046	2.30464	2.1811	2.24734	2.20182	2.01052	2.39476	2.19144	2.02091	1.80619	1.84052	1.79477	1.50171	1.87299	1.95431	1.60257	2.02053	1.70536	1.47921	1.64868	1.28839	1.43387	1.52371	1.35437	1.38828	1.57977	1.44382	1.1972	1.18508	1.53544	1.09588	1.27664	1.42311	1.27625	1.38937	1.28755	1.61661	1.45774	1.68342	1.48032	1.69555
2.33747	2.22598	2.39648	2.3166	2.22696	2.01127	2.2494	2.20294	1.96701	2.26025	2.20267	2.12349	1.8304	2.16675	1.99857	2.13439	1.90813	2.14558	1.71701	2.08951	1.69321	1.864	1.45761	2.09895	1.65978	1.61481	1.95411	1.77202	1.64837	1.69255	1.47882	1.28709	1.28758	1.52459	1.11847	1.43269	1.24064	1.38839	1.5689	1.1862	1.27532	1.38912	1.333	1.36658	1.49144	1.46862	1.48051	1.41278	1.41176	2.03505
2.25936	2.33952	2.2036	2.22541	2.28194	1.99943	2.22676	1.94333	1.87498	2.06775	1.87603	1.5692	1.81787	1.93202	1.99811	2.00938	1.65986	1.77218	1.81828	1.96511	1.53517	1.62587	1.55847	1.59253	1.68234	1.56907	1.55771	1.4906	1.46818	1.26512	1.37688	1.25335	1.33309	1.12892	1.41096	1.35472	1.44413	1.52401	1.32135	1.60349	1.47949	1.32146	1.44514	1.41189	1.38867	1.59291	1.50332	1.69432	1.78486	1.79544
2.15811	1.89891	2.12409	2.08034	2.29425	1.89871	1.97693	1.84242	1.62793	1.88678	1.73999	1.7622	2.07882	1.78409	1.82947	1.79519	1.52626	1.72747	1.71548	1.50261	1.77272	1.67195	1.55854	1.63808	1.7733	1.47844	1.54637	1.24176	1.41106	1.46857	1.46787	1.20793	1.37799	1.40015	1.41111	1.19553	1.41069	1.21894	1.35473	1.41102	1.43356	1.40078	1.18501	1.40017	1.55895	1.29818	1.55925	1.43515	1.62625	1.87575
2.18037	2.13655	2.04502	1.90994	1.76273	1.84197	1.94313	1.8649	1.79561	1.54791	1.69556	1.72786	1.69357	1.92004	1.64909	1.92002	1.75042	1.7841	1.78355	1.71676	1.56937	1.56922	1.68265	1.57994	1.6379	1.64864	1.49025	1.08415	1.35555	1.17523	1.36589	1.29905	1.59179	1.20731	1.49002	1.36611	1.43405	1.5696	1.44521	1.65917	1.46712	1.8739	1.26511	1.44573	1.47898	1.44624	1.50258	1.75156	1.77404	1.88518
1.91989	1.92162	1.87577	1.76361	1.81867	1.68355	1.79744	1.80728	1.92064	1.58116	1.82983	1.60407	1.85206	1.87359	1.77226	1.50308	1.55878	1.67163	1.71647	1.52419	1.43348	1.65945	1.69372	1.55909	1.3098	1.37817	1.36649	1.40151	1.16394	1.35614	1.28815	1.22985	1.15108	1.20891	1.3218	1.34315	1.34381	1.55729	1.56815	1.4793	1.53448	1.53561	1.52448	1.55791	1.41095	1.58157	1.53619	1.51312	1.751	2.21312
1.94439	1.75169	1.99997	1.78602	1.92236	1.53668	1.80745	1.75134	1.96525	2.03216	1.79657	1.52461	1.75045	1.58159	1.59203	1.77394	1.64875	1.6039	1.53528	1.47877	1.84095	1.14054	1.547	1.64866	1.40016	1.25268	1.27595	1.32182	1.04978	1.17484	1.35634	1.16205	1.38916	1.23158	1.12981	1.42227	1.35445	1.52401	1.66094	1.53538	1.75018	1.68198	1.67027	1.78333	1.72821	1.76203	1.58033	1.61511	2.21439	1.77261
1.77516	1.85341	1.98882	1.74146	1.94302	1.85322	1.72895	1.57133	1.50335	1.58091	1.66029	1.63733	1.61524	1.54777	1.5914	1.62613	1.51265	1.45653	1.38859	1.43305	1.32092	1.1634	1.3648	1.28795	1.14024	1.37731	1.33181	1.25319	1.45715	1.09462	1.32057	1.2995	1.00446	1.15148	1.18421	1.20789	1.33219	1.51325	1.33321	1.60296	1.55823	1.88484	1.69201	1.56781	1.94219	1.67117	1.76145	2.0118	1.96484	1.90912
1.34516	1.61523	1.86479	1.71743	1.9884	1.67259	1.78455	1.69481	1.76237	1.71712	1.51377	1.54745	1.82885	1.89711	1.80639	1.76238	1.65978	1.34383	1.37796	1.48995	1.19728	1.37763	1.42366	1.10657	1.3444	1.03868	1.17442	0.98225	1.34359	1.09482	1.16319	1.20783	1.28647	1.20794	1.35485	1.19719	1.42198	1.59191	1.72773	1.65966	1.73855	1.55727	1.54639	1.90836	1.91872	1.79673	1.7736	1.83111	2.17996	2.2261
1.5259	2.01241	1.99982	1.94463	1.63773	1.99919	1.72884	1.67224	1.7394	1.77389	1.52376	1.75074	1.77338	1.62619	1.61533	1.51282	1.37797	1.49117	1.59271	1.34344	1.41161	1.34356	1.01588	1.21857	1.25333	1.16243	1.0496	0.97121	1.04921	1.18579	1.1299	1.02728	1.28765	1.12856	1.15144	1.33189	1.40038	1.32094	1.42168	1.67149	1.72807	1.76207	1.73993	1.61502	1.79567	1.85116	1.87489	1.97743	2.34929	2.23638
1.9555	1.83085	1.59364	1.82993	1.83061	1.71775	1.85264	2.03483	1.80685	1.83082	1.831	1.89812	1.87366	1.69477	1.50213	1.68333	1.38931	1.49066	1.4577	1.5129	1.02736	1.29855	1.40062	1.2987	1.07221	1.1291	1.08422	0.90291	0.91496	1.1292	0.83517	0.9706	1.22987	1.17298	1.25456	1.2647	1.34218	1.17383	1.40067	1.62574	1.75027	1.77315	1.62623	1.46721	1.73996	1.75977	2.31637	2.12407	2.36001	2.57701
1.62691	1.40119	1.80869	1.79629	1.72856	1.96677	1.85205	1.75153	1.92008	1.83007	1.70516	2.10004	1.81681	1.87453	1.83978	1.61495	1.58056	1.37794	1.22005	1.10652	1.01563	1.25347	1.01574	0.97095	1.06197	1.01621	0.94747	1.0618	0.95906	1.08358	1.01702	1.13983	1.03856	0.98237	1.19757	1.02704	1.33151	1.58096	1.27608	1.52395	1.49015	1.82901	2.01059	1.88632	1.909	1.68412	2.51852	2.32612	2.51816	2.4064
1.80778	1.61479	1.89766	1.90924	2.12331	1.91034	1.8648	2.13445	2.0572	1.80735	2.0997	2.02137	1.93122	2.05593	1.60363	1.54605	1.42349	1.19703	1.17407	1.16357	0.93773	1.11795	1.19766	1.18542	0.90265	0.80186	0.97082	1.03847	0.85796	0.84677	1.09453	0.99225	0.91411	1.08305	1.21956	1.27634	1.27531	1.59186	1.54754	1.61472	1.54652	1.56918	1.59137	1.89699	1.7161	2.15749	2.22635	2.47209	2.49557	2.58657
1.67182	1.85355	1.85344	1.93123	1.88649	1.94292	2.07939	1.92005	2.00995	1.80734	2.21368	1.84138	2.05499	1.84053	1.71621	1.74996	1.37706	1.69457	1.33232	1.11901	1.19745	0.92595	1.18548	1.16331	0.88004	1.01518	1.09535	1.05032	1.08484	1.12858	1.10681	1.07245	0.99337	1.04986	1.19752	1.30926	1.07242	1.42297	1.64941	1.42373	1.6834	1.68399	1.8974	1.93191	2.0777	1.89855	2.2018	2.31624	2.81198	2.56424
1.80715	1.79582	1.92015	1.80761	2.03403	2.04414	2.15692	2.32568	2.33731	2.41665	2.11193	1.93014	2.02127	2.04279	1.53599	1.67137	1.51254	1.5135	1.26509	1.15171	1.16379	1.14055	1.1173	1.04938	1.07234	0.99385	1.0836	1.12863	0.85774	0.99264	1.05102	0.98175	1.27606	0.8134	1.07304	1.18585	1.43437	1.45576	1.26465	1.56922	1.45698	1.75047	1.66063	1.91943	2.15857	2.14625	2.33783	2.1807	2.60874	2.80181
1.7395	1.98797	1.95379	2.05636	2.2244	2.48449	2.20221	2.39433	2.49568	2.60885	2.3489	2.27997	2.29175	2.04279	2.31447	2.00932	1.6491	1.661	1.29838	1.32094	1.2198	1.08453	1.00589	1.33217	1.06131	1.13948	1.12909	1.21928	1.04985	0.93713	1.20823	1.28724	1.1066	1.32134	1.13965	1.40082	1.21941	1.2088	1.51266	1.61396	1.59195	1.75137	1.76245	2.0561	2.07841	2.12357	2.82304	2.5073	2.85799	2.84597
2.01008	2.03377	2.01011	1.98672	2.06653	2.31479	2.33687	2.29123	2.61848	2.47146	2.65337	2.40477	2.49391	2.65273	2.15636	1.98657	1.88578	1.73836	1.59241	1.16313	1.32153	1.25354	1.11729	1.07328	1.20795	1.01627	1.04967	1.11799	1.28702	1.10743	1.06188	0.93703	1.28726	1.28763	1.2763	1.17488	1.40065	1.43463	1.27629	1.65888	1.58185	1.84134	1.80725	2.03343	2.32774	2.22537	2.02167	2.64251	2.67747	3.11681
2.24604	2.29379	2.51723	2.16938	2.60793	2.46146	3.0046	2.51758	2.72199	2.97037	2.95926	2.67562	2.68796	2.48307	2.51804	2.18869	1.80567	1.92954	1.89665	1.51292	1.7605	1.4224	1.27592	1.18545	1.16366	1.2635	1.02629	1.27573	1.10677	1.22079	1.04968	1.00539	1.09548	1.2654	1.21981	1.33324	1.28707	1.37786	1.3893	1.66156	1.60393	1.54688	1.60368	1.89746	2.01225	2.07879	2.45281	2.58757	3.01687	3.08355
2.42766	2.58621	2.52869	2.54057	2.83555	2.98049	2.73089	2.91139	2.69816	2.81151	2.92265	2.93431	2.73161	2.77689	2.27969	2.16853	2.40461	2.06521	1.78433	1.63773	1.65868	1.33166	1.41075	1.21927	1.33287	1.32025	1.1627	1.18547	1.11759	1.11797	1.27605	1.15126	1.03899	1.33386	1.2643	1.26535	1.35438	1.49069	1.33353	1.58189	1.59343	1.77361	1.79626	1.89777	2.33753	2.46151	2.5528	2.51898	3.16153	3.4114
2.3255	2.67546	2.72063	2.48393	2.71083	3.06029	3.10612	3.331	3.44226	3.16019	2.69857	2.56278	2.93325	2.88845	2.59616	2.13304	2.43674	2.39197	1.9979	1.91896	1.80552	1.69246	1.4323	1.38914	1.24161	1.29814	1.49018	1.13002	1.46846	1.23085	1.33303	1.36637	1.35613	1.16329	1.4227	1.24218	1.46756	1.67117	1.27513	1.38901	1.58211	1.70536	1.93209	2.01117	2.13326	2.56462	2.75669	3.09453	2.81239	3.43423
2.93548	2.67766	3.04984	3.19494	3.09301	3.66966	3.12784	3.34144	3.54536	3.39779	3.32985	2.86704	3.28565	2.52917	2.74303	2.63007	2.56169	2.18995	2.03141	2.14458	1.59137	1.7031	1.82927	1.4228	1.28651	1.10676	1.1294	1.29887	1.28847	1.40002	1.24267	1.11813	1.50108	1.29795	1.4115	1.33198	1.62684	1.54709	1.54735	1.76144	1.60338	1.80703	1.76188	2.19133	2.29286	2.28152	2.68798	2.62018	2.90136	3.28602
3.04879	3.43219	3.22823	3.39905	3.34114	3.939	3.45511	3.77047	3.63551	3.59136	3.69169	3.00316	3.14874	3.02521	3.07054	2.4385	2.52606	2.38046	2.03078	2.0082	2.05496	1.76099	1.35505	1.76183	1.42204	1.54676	1.72803	1.46825	1.32148	1.45737	1.50195	1.73827	1.55834	1.6148	1.40047	1.45591	1.55868	1.43393	1.53543	1.75023	1.75107	1.77298	1.95466	2.08878	2.55418	2.41706	2.93535	3.03851	3.33062	3.3999
3.43199	3.54684	3.80483	3.83953	4.07706	3.78204	4.33573	3.76023	3.87288	4.13071	3.69168	3.69199	2.9928	2.8444	3.13776	2.99124	2.8103	2.4822	2.15574	2.0647	2.05488	1.55707	1.70408	1.63629	1.34352	1.42241	1.59192	1.52497	1.42294	1.70526	1.46877	1.60424	1.35484	1.45687	1.49037	1.55935	1.67115	1.82959	1.68315	1.61601	1.7626	1.77453	1.99844	1.9321	2.23609	2.8591	2.61017	2.74425	3.37789	2.91441
4.16474	4.07652	4.48309	4.39337	4.34643	3.9516	4.76386	4.25701	4.08807	4.0639	3.78277	4.00627	3.64699	3.1268	3.18206	3.11554	2.94563	2.61881	2.66306	2.12227	2.00814	1.78387	1.68089	1.45766	1.64806	1.58083	1.42346	1.6613	2.03223	1.7176	1.69394	1.76225	1.58025	1.69372	1.59245	1.68303	1.4911	1.84093	1.75054	1.55946	1.72877	1.9884	2.04496	2.16837	2.21413	2.92591	2.46327	3.27405	3.23052	3.39918
4.04095	4.65296	4.78723	5.10441	4.92354	4.86655	4.95659	4.91225	4.75525	4.2211	4.3353	4.33654	3.80446	3.95107	3.49866	3.12669	3.1822	3.11516	2.74345	2.52922	2.31364	1.9311	1.90691	2.00994	1.80647	1.59175	1.68323	1.7046	1.84077	1.97578	1.84084	1.58045	1.72801	1.66083	1.80604	1.60398	1.76081	1.54679	1.98785	1.68169	2.05557	1.75127	2.29383	2.1689	2.19161	2.62011	2.75689	2.83468	2.66546	3.0392
5.12692	5.17086	5.3763	5.55619	4.94666	5.06954	5.14897	5.75955	5.12635	4.47368	4.77528	4.82303	4.42419	3.84855	3.8612	3.4657	3.19453	2.95629	3.20449	2.7214	2.74346	2.47203	1.85199	1.92002	2.03248	2.16804	1.69333	1.86304	1.88572	1.80768	1.95364	1.7728	2.04399	1.85224	1.53528	1.9204	1.79553	1.64897	1.71558	1.76089	1.85304	2.41785	1.92068	2.3828	2.24846	2.66715	2.73406	2.73429	2.64283	3.05033
5.82591	5.52089	5.98477	5.90656	5.63462	5.62425	5.71445	5.7028	5.53428	5.18457	4.95635	4.81071	4.53704	4.18761	4.12131	3.86097	3.57718	3.22784	2.8689	2.74235	2.68615	2.27961	2.35728	2.13463	2.0205	2.04341	2.111	2.19038	1.9197	1.90778	1.9196	2.03154	1.69396	1.89765	1.75061	1.93099	1.62627	1.77415	2.05507	1.63796	1.8408	2.1136	1.97657	2.45166	2.4172	2.55239	2.64402	2.84585	2.64274	2.55287
6.45749	6.47124	6.85622	6.0773	6.26803	6.26942	5.95154	6.39077	5.92718	5.50999	5.90498	5.28424	5.21579	4.28895	4.32572	4.14339	3.66932	4.00438	3.21629	3.18389	2.74311	2.76613	2.49324	2.43897	2.17857	1.78386	2.14553	2.21351	2.08974	2.02203	2.01103	1.87523	1.84117	1.70498	1.9762	1.8288	2.04297	2.09973	2.14612	1.9201	1.93145	2.23589	2.13572	2.23678	2.46279	2.51897	2.4506	2.83556	2.85732	2.75552
7.44234	7.16953	6.7762	7.06864	6.68437	7.29633	6.19907	6.67315	6.18943	6.2889	5.95203	5.57802	5.08163	4.67398	4.67503	4.20991	3.96283	3.88283	3.45268	3.28555	3.2951	2.63043	2.86812	2.53996	2.48349	2.811	2.33732	2.44924	2.25847	2.22462	2.00891	2.06642	1.9879	2.2241	2.12388	1.81827	2.06752	1.97617	2.02311	2.09054	2.23717	2.15809	2.49575	2.3731	2.63186	2.6211	2.73347	3.08327	2.73444	2.65289
8.06307	8.09667	7.97395	7.81337	7.30695	7.39621	7.21414	7.27098	6.78773	6.49114	6.88593	5.84745	5.64498	5.70183	4.80909	4.36984	4.23288	4.08517	4.20858	3.63487	3.32932	2.98099	3.18331	2.69756	2.59644	2.61941	2.56178	2.62026	2.49421	2.37107	2.13376	2.29349	2.07791	2.06571	1.82915	1.78339	1.95394	2.1669	2.15737	2.4727	2.02175	2.30391	2.3262	2.04532	2.18111	2.47449	2.48571	2.4853	2.5407	2.78916
8.91108	8.31244	8.87561	8.13085	8.29999	8.1862	8.32167	7.47559	7.17139	7.56496	6.95417	5.88556	6.60477	5.16089	4.89976	5.06802	4.54754	4.40294	3.9294	3.34005	3.73631	3.22855	3.20612	3.06963	3.01294	2.95731	2.80962	2.56277	2.85572	2.26903	2.33681	2.67585	2.02177	1.96493	2.02195	2.02146	2.2708	2.10027	2.21373	2.40556	2.31564	2.38438	2.60955	2.42808	2.61008	2.69935	2.63256	2.69999	2.62098	2.67693
9.88229	9.65485	10.1401	8.13297	8.92109	8.96728	8.09568	8.41524	7.85981	7.91678	7.42944	6.6499	6.34763	6.2001	5.56793	5.21519	5.22665	4.51522	3.91532	4.07327	3.65477	3.81511	3.46575	3.63462	3.37531	3.22734	3.1387	2.9354	2.76723	2.29128	2.70982	2.52897	2.33722	1.87365	2.23683	2.30307	1.94235	2.13271	2.43802	2.21254	2.4727	2.39418	2.37172	2.15734	2.61958	2.46134	2.24835	2.86859	2.68792	2.41728
10.9515	10.3554	10.6835	9.7243	9.13485	9.01339	8.6821	8.38975	8.15334	7.98405	7.27377	6.94357	6.83085	6.36659	6.29011	5.99714	5.42932	5.10166	4.68491	4.1998	4.26615	4.09791	4.14293	3.20615	3.352	3.17214	3.2058	2.74208	2.9701	3.39785	2.90248	2.66339	2.42736	2.61999	2.08911	2.31445	2.4502	2.30183	2.46185	2.40445	2.3828	2.65491	2.81209	2.38302	2.50755	2.48494	2.64172	2.53004	2.91516	2.85806
11.7746	11.4695	10.4319	10.1633	10.0383	9.40559	9.60831	8.94334	8.6954	8.40055	7.85039	7.78089	6.67527	6.87562	6.13054	6.24123	5.70064	5.6903	5.11208	4.98966	4.50239	4.32291	4.04002	3.8699	4.04184	3.08143	3.34195	3.25085	3.11713	2.87903	3.07035	2.52805	2.7671	2.50624	2.41696	2.33717	2.38064	2.54026	2.58547	2.50702	2.41442	2.5862	2.30291	2.41685	2.30321	2.45055	2.31395	2.51769	2.64163	2.60745
12.3073	12.0027	11.3339	11.1579	10.9111	10.0926	9.78871	9.02398	8.87626	8.61695	8.37822	7.90407	7.17848	7.46154	6.5478	6.36903	5.75646	5.70014	5.34921	5.10347	5.15857	4.60478	4.1552	4.14281	3.64572	3.57786	3.48732	3.60096	3.0248	3.24065	3.31922	3.0467	2.83438	2.95857	2.65232	2.77641	2.37073	2.69847	2.51771	2.54144	2.30173	2.48384	2.47251	2.51859	2.41678	2.54067	2.56412	2.43904	2.5871	2.51786
12.8378	12.5713	12.8719	12.238	11.8915	10.92	10.1045	10.0491	10.2178	9.83631	8.71864	8.13081	7.58718	7.66613	7.15864	6.65938	6.47921	6.2865	5.79003	5.05653	5.36159	4.88712	4.78736	4.59152	4.00842	4.19884	3.55607	3.54441	3.31776	3.03542	3.14946	3.28502	3.38736	2.73189	2.57259	2.82253	2.64158	2.8447	2.48416	2.57237	2.52922	2.65301	2.36011	2.31665	2.6307	2.62103	2.51722	2.3818	2.37012	2.58443
13.6749	13.3476	13.7295	12.6673	11.6372	12.1486	10.8092	11.1412	10.4875	9.07739	9.40357	8.49059	8.96204	8.20615	7.26	7.38457	6.7946	6.9318	5.81255	6.19769	5.28391	5.18083	5.03412	4.82135	3.89382	4.35707	3.89336	3.80433	3.47899	3.26213	3.57828	3.0928	3.33003	3.28538	2.92298	2.75483	2.61979	2.94693	3.03458	2.92251	3.04844	2.69712	2.79911	2.66403	2.32567	2.50532	2.6072	2.55174	2.61799	2.43869
13.9844	14.2387	13.6757	12.7902	12.7248	12.0341	11.9784	11.6068	11.0297	10.738	10.1719	9.39428	9.04426	8.60088	8.1178	7.86622	7.65371	6.80742	6.73944	5.61124	5.92522	4.86632	4.57266	4.61578	4.69525	4.45946	4.07609	4.22235	3.48852	3.82716	3.82707	3.36335	3.5437	3.2956	3.27368	3.05834	3.08403	2.92345	2.49505	2.58611	2.73155	2.79873	2.69923	2.5512	2.61891	2.51752	2.5736	2.35969	2.54108	2.17935
15.6358	14.6672	14.3714	14.5657	13.7529	13.4807	12.7254	12.5888	11.8529	11.2673	10.1627	10.0698	9.59486	8.9299	8.65825	7.77769	8.1061	7.62014	7.28269	6.77215	6.45579	5.82391	5.74614	5.09132	5.15861	4.50249	4.35771	4.27979	4.13139	3.89481	3.89445	3.70305	3.55617	3.81644	3.42141	3.31945	3.16134	2.93434	2.91299	2.87921	2.64249	2.74325	2.40574	2.47134	2.40484	2.73121	2.32484	2.4614	2.57307	2.62959
16.2487	15.8652	15.1791	15.3341	14.5541	14.54	13.9652	12.9609	12.361	11.946	11.4387	11.4824	9.70892	9.83163	9.19934	9.3823	8.37654	8.14999	7.3937	7.27192	6.56911	5.85806	6.11837	5.33745	5.43023	4.89853	4.67255	4.34629	4.09865	3.86042	4.1547	3.93964	3.8161	3.55626	3.60186	3.53416	3.18215	2.9579	2.89028	2.65343	2.7547	2.55073	2.51605	2.52892	2.67524	2.4932	2.87767	2.39342	2.43818	2.72998
16.9167	16.5101	16.1692	15.8624	15.4825	14.1914	14.5337	14.022	14.1446	12.2405	11.9811	11.145	10.9148	10.5324	9.61925	9.39262	8.9521	8.14768	8.30936	7.64233	7.06555	6.57936	6.53316	6.00441	5.29381	5.84726	4.99953	4.46929	4.19996	4.34641	4.32362	4.2127	3.92944	3.65828	3.5678	3.68167	3.09324	3.26274	3.00387	2.90353	2.92459	2.86748	2.53939	2.59637	2.58523	2.79925	2.24534	2.57211	2.90144	2.60761
17.918	17.2314	16.1453	17.3284	15.9545	15.5596	14.8451	14.7002	13.4257	12.6111	12.1473	12.2274	12.1473	10.5451	9.90091	9.87816	9.61842	8.69449	8.65809	7.93782	8.10577	7.44909	7.02242	6.66224	6.10462	5.4404	5.27017	5.10277	4.94431	4.28983	4.98899	4.23578	4.49251	3.89604	4.03194	3.69289	3.48923	3.28589	3.40994	2.62954	3.01282	2.73243	2.56168	2.66436	2.49467	2.43654	2.46105	1.97404	2.52786	2.34851
19.0954	18.4304	18.2811	17.1191	16.7443	15.8069	16.3177	15.1909	14.6923	13.5619	13.6386	12.1826	11.3737	11.8015	10.805	10.3986	9.87991	9.55286	9.52664	8.45584	8.00277	7.5955	6.85159	6.08447	6.20899	5.84665	5.84665	5.56329	5.58694	4.60612	4.73037	4.22188	4.40302	3.85972	3.83872	3.45497	3.82824	3.27297	3.13892	3.19316	2.91202	2.8912	2.70913	2.73195	2.5502	2.62912	2.517	2.57379	2.53935	2.78761
19.3315	19.5085	18.2936	18.611	17.798	17.026	16.126	15.8653	14.9261	14.3299	13.289	13.549	12.7603	11.7767	11.6849	10.6045	10.7828	9.25702	9.4251	8.9294	9.01924	7.82178	8.00251	7.42863	6.50302	6.00506	5.77959	5.2951	4.94442	5.15186	4.56078	4.6738	3.96197	4.60697	4.29169	4.28909	3.7923	3.82647	3.16116	3.27293	3.04831	2.78762	2.70789	2.77698	2.65363	2.69787	2.69788	2.77608	2.52825	2.26998
20.7462	19.7723	19.357	18.6894	18.4631	17.7699	16.4827	16.8021	15.2563	15.3697	14.2972	13.5062	12.5548	13.0636	11.5846	10.8401	10.3635	10.2867	9.97652	9.35769	9.65078	7.90344	7.68669	7.53034	6.88836	6.35364	6.04043	5.82317	5.40717	5.66497	5.13647	4.44841	3.88236	4.4712	4.41421	3.82616	3.73671	3.73616	3.56841	3.24052	2.99196	2.9337	2.9816	2.59698	2.83252	2.71969	2.66314	2.48269	2.60794	2.53939
21.3718	21.3303	19.5783	19.0482	19.2856	17.852	16.81	16.9976	16.6877	16.2712	15.3479	14.6023	13.3596	13.449	12.2287	11.1903	10.681	10.7489	10.6382	9.16874	9.21186	8.27655	8.33299	7.76879	7.03229	6.82932	6.46883	6.02624	6.0053	5.71278	4.76537	4.96686	4.61813	4.56117	4.3684	3.84953	3.69112	3.5556	3.47723	3.20689	3.21443	3.29696	3.06941	3.13781	2.59595	2.69823	2.77682	2.18967	2.62967	2.46061
23.4313	22.2206	21.0543	21.0831	19.8059	19.2179	18.1141	16.8824	17.2086	16.4635	15.0406	14.9296	14.1806	13.3157	13.3012	12.0142	10.9192	11.0197	9.86811	10.2514	9.57439	8.62628	8.25134	7.22676	7.64104	6.96463	6.49083	6.32138	6.09494	5.60037	5.54212	4.70706	4.71888	4.70713	4.2574	4.09967	4.08754	4.13212	3.91728	3.64533	3.48763	3.14916	3.01379	2.62921	2.54866	2.50633	3.01353	2.61805	2.68553	2.2675
24.3548	23.6902	22.3464	21.4417	20.1686	19.3615	18.3119	18.3129	17.5817	16.9404	16.7225	15.8093	14.8703	14.3408	13.3109	12.8505	12.3632	11.7096	10.7397	9.46305	9.81154	8.76186	8.14973	8.17496	7.62834	7.15595	7.11368	6.73945	6.01478	5.22734	5.59917	5.81538	5.02372	4.68354	4.12038	4.24514	3.84937	3.93826	3.67901	3.43099	3.08196	2.96947	3.17268	3.0128	2.7324	3.01374	2.64104	2.82224	2.7645	2.60798
24.3545	22.424	23.387	21.6909	20.9643	19.9612	19.5925	18.5287	17.9096	18.0342	16.5994	16.3254	15.0316	14.4537	13.3211	13.0617	12.7392	11.889	11.2259	10.1832	9.58328	9.60695	8.13015	8.11577	8.46546	7.23712	6.32171	6.64883	6.26496	5.50841	6.11676	5.00202	5.28419	4.86353	4.73974	4.94217	3.91762	4.28993	3.95258	3.53434	3.22707	3.19561	3.31735	3.01286	2.84241	2.83258	3.09289	2.51677	2.35912	2.67417
25.7076	24.6397	25.0484	22.9096	22.8	20.7303	20.7638	19.3307	19.0053	17.5709	16.8127	16.7612	15.9519	14.9924	14.9147	14.1681	12.2631	11.7752	11.0317	10.3867	10.1053	9.56609	9.10041	8.7604	8.22926	7.87751	7.17967	7.111	6.59297	6.55781	5.85778	5.65689	5.11253	4.87717	4.6737	4.76395	4.50483	4.1536	3.73754	3.499	3.37456	3.03641	3.08199	3.34012	3.11546	2.38298	2.6303	2.83293	2.77763	3.1166
26.7964	27.0222	25.0918	23.546	22.4705	22.1328	21.4776	20.424	20.1138	17.9189	18.316	16.827	16.1012	15.5696	14.6512	13.6613	13.7515	12.9593	11.8777	10.6248	10.1138	9.24711	8.99824	8.1392	8.60383	7.91106	7.09914	7.0557	7.24567	6.19632	5.85712	5.28192	5.29277	5.08181	4.87806	4.35722	4.21261	3.7018	3.80418	3.83727	3.57773	3.81376	3.05885	3.09147	3.04891	3.08061	2.92312	3.09218	2.79954	3.21666
27.3694	26.7045	25.5319	25.7321	23.7	22.7206	21.8597	20.7661	19.9087	19.1299	17.8668	17.2727	16.9812	16.0764	14.9937	14.4163	13.0508	12.9613	11.6506	11.2678	10.2395	9.37166	9.39027	8.66677	8.43221	8.46484	7.55119	7.63068	7.21608	6.81702	6.34234	6.28681	5.63298	5.1805	4.82109	4.42581	4.17624	3.96136	3.91602	4.04085	3.46638	3.40942	3.38637	3.46528	3.14833	3.09264	3.40849	2.97996	2.94456	3.17249
29.3498	27.9465	26.8309	25.2229	25.2446	23.7349	22.8178	21.2615	20.517	19.0232	18.9957	18.9577	17.092	16.2919	15.3158	14.6546	13.7815	13.0605	11.8872	11.5865	11.1536	10.3744	9.63272	8.99621	8.50872	7.80012	8.10473	7.3359	7.63985	6.69476	6.5251	6.16278	5.66739	5.38422	5.19404	4.31071	4.47998	4.2442	3.837	4.01662	3.62454	3.25093	3.38657	2.96849	3.16078	3.01334	3.10368	3.13809	3.12739	2.89111
29.6664	28.8322	27.7793	27.1443	24.898	23.9075	23.5219	21.8806	20.7619	20.864	18.9029	17.3979	17.048	15.7054	15.9774	14.6172	13.8509	13.4342	11.99	11.4262	11.439	10.6215	9.71868	9.07548	8.89469	8.23865	7.58278	7.95628	7.28116	7.16527	6.90996	6.12844	5.9364	5.10339	4.89766	4.96819	4.18767	4.05138	4.00691	3.65614	3.62252	3.39653	3.63537	3.27296	3.17264	3.06991	3.4648	3.01361	3.26162	2.86556
30.5398	29.192	28.2193	27.7993	25.5763	26.1946	24.5375	22.3687	22.0707	20.5733	18.9557	18.4592	17.9617	16.5723	15.7481	15.2393	15.1824	14.2708	12.8478	11.8641	11.8765	9.98999	10.5465	8.99552	8.80614	8.51191	8.52044	8.07085	7.46089	7.30172	7.15703	6.69481	6.17644	5.82406	5.28378	4.92027	4.42479	3.70263	4.30331	3.64489	3.81474	3.56692	3.51085	3.22837	3.52148	3.10405	3.20508	3.20607	3.0246	3.15972
33.5246	30.8503	29.8268	28.0687	26.6248	26.0591	23.8115	23.3274	22.8308	21.3964	20.164	18.5936	17.5793	17.2634	15.7279	14.5961	14.3245	13.5012	12.664	12.4495	11.3999	11.0393	10.3971	9.65103	8.40136	8.60262	8.46737	7.72051	7.83499	7.20319	6.70366	6.45674	5.96006	5.6449	5.44126	4.97761	4.88973	4.35645	4.20947	4.30031	3.70213	3.80219	3.64508	3.70228	3.28383	3.09209	3.31774	3.55512	3.79258	3.21783
32.614	30.7742	30	28.5907	28.6127	26.9388	25.6164	23.7559	22.1096	21.9702	20.0392	19.3276	17.4108	17.0882	15.7518	15.5002	14.5071	14.2134	13.4783	12.7216	11.7575	11.3745	10.2063	9.60713	8.95146	8.82497	8.19561	7.22234	7.89417	7.05551	7.19187	6.34364	6.33265	5.80484	5.25902	4.81996	4.73983	4.49237	4.22246	3.82667	3.90437	3.44307	3.16012	3.31886	3.20338	3.29469	3.487	3.31829	3.38572	3.27271
34.3959	32.8036	31.1346	28.5552	28.1611	26.9502	24.2557	24.0152	23.6436	21.917	20.8115	19.9234	17.5023	16.7532	16.6867	15.5813	15.3539	13.8331	13.2095	12.7558	12.1498	11.3083	11.1068	10.0897	9.73751	8.38573	8.55399	8.31978	7.2693	7.21437	6.54817	6.75129	6.06229	5.66685	5.23766	5.21614	5.24872	4.5152	4.26654	4.17575	4.32353	3.80355	3.60094	3.46394	3.29461	3.63337	3.47588	3.42072	3.31825	3.28444
33.6326	32.5769	31.8613	30.098	29.0409	28.3624	27.1139	23.9687	23.0531	21.9499	21.1808	19.6004	19.2718	17.4422	16.114	15.8051	14.5843	14.7222	13.5908	12.9465	12.3823	11.6606	10.7901	10.4063	9.92218	9.40468	8.97486	8.04971	7.94759	7.36943	7.26879	6.94282	6.25661	5.87082	5.46498	5.32892	5.03561	4.45842	4.5372	4.00525	3.69028	3.96256	3.35084	3.70232	3.36217	3.82581	2.95728	3.4875	3.4431	3.38682
36.2891	34.2598	32.0907	30.4434	28.7406	27.371	27.7007	25.3238	24.2291	22.9142	21.0209	19.6214	18.8315	17.9626	17.5441	16.6668	15.5904	14.8907	14.0575	13.5581	12.8555	12.1686	10.891	10.6766	9.75204	9.42568	8.80444	8.16087	7.8575	7.66431	7.59882	6.87451	6.51365	5.7668	5.9153	5.02223	5.00129	4.78539	4.27663	4.22124	4.29879	3.47614	3.68928	3.64452	3.56573	3.57686	3.53241	3.64498	3.58864	3.49842
36.617	34.0999	32.2818	31.0837	28.7449	28.4343	26.3779	25.246	24.3089	23.313	21.566	21.3029	19.1008	19.0694	17.5682	17.09	16.0865	14.552	13.923	13.7057	13.1613	12.9234	11.7062	10.7351	9.92308	10.1826	9.19763	8.65932	7.59669	8.33213	7.0891	6.98578	6.22009	6.10697	6.23044	5.50928	5.24537	4.48113	4.46863	4.31179	4.18486	3.97235	3.55336	3.5893	3.62326	3.37469	3.28262	3.73535	3.57735	4.14117
36.5871	34.737	33.6482	31.628	29.4113	29.0328	27.5652	25.9382	24.7318	23.1476	22.3758	21.6648	19.8963	18.5733	18.1214	17.3542	15.6619	15.5123	14.2053	13.765	13.74	12.8927	12.025	11.5607	10.3883	10.1151	9.07629	8.87397	8.38689	7.7317	7.19273	6.93935	6.60116	6.36539	5.84619	5.40816	5.15718	5.00034	4.49153	4.1763	3.91451	4.09584	3.8259	3.55351	3.83551	3.50876	3.53151	3.37365	3.74719	3.43031
37.9041	35.7982	34.1034	31.7928	30.3864	28.795	27.6768	26.1091	24.6823	23.4754	22.244	20.9684	21.0831	19.1713	17.8725	16.822	16.3625	15.7271	15.4015	13.8089	13.4236	13.3097	12.1129	11.7772	10.8846	10.2847	9.73071	9.08932	8.99858	8.35499	7.33872	7.25929	6.56883	6.46811	5.9935	5.28081	5.28087	4.8874	4.97848	4.62706	3.96237	4.28701	3.92743	3.91602	3.13718	3.67764	3.63509	3.1828	3.48692	3.601
37.9193	36.1254	34.056	33.6072	31.0069	30.0534	28.7381	26.9225	25.9601	23.5785	22.8295	21.8046	20.7587	19.5596	18.596	18.5362	17.4353	16.406	15.5715	14.641	14.0913	13.5711	12.4309	11.4274	11.5937	10.4537	9.42779	9.07527	8.96124	8.61217	7.6078	7.19176	7.06705	6.26412	5.86991	5.67563	5.51964	5.29234	4.61618	4.78425	3.92701	3.87032	4.00487	3.74579	3.52027	3.55427	3.78068	3.61164	3.44188	3.66827
38.4725	36.2034	34.8816	33.3838	31.3125	29.8779	28.296	26.9652	25.2229	25.0694	23.2612	22.7425	21.2927	20.6597	19.3194	18.6081	17.5154	17.1183	15.4364	15.1856	14.679	13.6947	13.3194	12.3386	11.4589	10.6704	10.5027	9.39528	8.99866	7.83516	7.75708	7.39497	6.90739	6.61376	6.02831	6.00433	5.41661	5.07887	4.65208	4.83183	4.27677	4.09603	3.61157	3.74667	3.84854	3.62221	3.71279	3.55589	3.7247	4.06327
38.26	37.571	35.1282	33.2547	31.5256	29.7072	29.1986	26.5744	26.2818	24.6192	24.007	22.648	22.4909	21.1376	20.0371	18.9363	18.3237	16.8922	16.4302	15.5391	14.9482	13.4723	13.8323	12.4094	11.9456	11.4956	10.2996	9.65221	9.26081	8.01517	8.03687	7.14629	7.28166	6.45791	6.71615	5.77966	5.73339	5.17112	5.05496	4.72859	4.23115	4.23049	4.16515	3.97247	3.88248	3.54463	3.58923	4.02813	3.87286	3.65686
38.9148	38.5143	36.4273	33.9092	31.8323	31.308	29.4055	27.3396	25.7759	24.596	24.6899	22.2805	22.3891	21.1501	19.8406	20.2906	19.1962	17.8083	16.733	15.5618	14.9756	14.4649	13.2147	12.9078	11.6505	10.7373	10.4995	9.83494	8.43533	8.64815	7.83597	7.51908	6.7638	6.4246	6.40255	5.84863	5.71405	4.7869	4.93356	4.65177	4.66261	4.15384	4.44581	3.78112	4.00864	3.45496	3.7133	3.62382	3.65765	3.72607
40.1545	38.5148	36.2038	33.661	33.6759	31.2884	29.5764	27.8645	26.7161	25.5436	24.7433	24.4195	22.5971	21.171	21.0703	19.6363	18.7878	18.0653	16.5744	16.5317	15.6033	14.7929	13.1101	12.3411	11.8222	10.9067	10.4683	9.55368	9.58548	8.53424	7.97214	8.176	6.88726	6.95394	6.15142	5.90693	5.84783	4.64044	5.04676	4.70703	4.65185	4.38074	4.22118	4.17697	4.04159	4.15543	3.93927	4.0423	3.61236	4.13273
39.3643	38.4817	35.8704	35.6382	32.2251	31.2162	29.7018	29.176	26.9534	25.653	24.9272	24.6683	22.9349	22.3222	21.0023	20.2364	19.1841	18.3061	17.2173	16.4839	15.1751	14.6119	14.136	12.8256	12.0248	11.6199	10.6137	9.45234	9.0089	8.27506	8.24329	7.67634	7.26035	6.57158	6.56969	6.31237	5.70328	5.63391	5.42043	4.51568	4.20045	4.20876	4.33439	4.16567	3.75906	3.4779	3.96306	3.82736	4.12135	3.72584
40.1888	38.122	37.0148	33.9738	33.8118	31.6952	30.2185	28.9181	26.8998	25.9124	24.9744	23.8744	24.0093	21.9282	22.4939	20.3485	19.4184	19.1532	16.5771	17.0095	15.955	15.1541	13.2337	12.6248	11.8762	12.1152	10.8856	9.78917	9.69727	8.47	7.60026	7.74628	7.51892	6.79675	6.16376	5.93826	5.55304	5.01094	4.73162	4.7407	4.51608	4.58424	4.38054	3.93967	4.04131	3.75959	3.86222	3.80571	4.06472	3.83937
40.437	38.8081	37.2622	35.9973	33.5937	31.4001	31.6862	29.207	27.3864	26.3652	25.5781	24.7871	23.1494	22.4807	22.2264	20.8756	19.3325	18.6979	17.8868	16.4729	16.0804	15.7203	15.0964	14.0354	12.5105	11.9564	11.1098	10.7044	10.1135	8.61365	8.76257	7.75538	7.23619	6.99622	6.4687	6.367	5.61107	5.69102	5.00382	4.89968	4.46905	4.71776	4.30369	3.91686	4.09833	3.70259	4.13256	3.9313	3.72759	3.86155
40.1686	40.272	37.9283	36.2795	34.5331	32.4058	30.4109	29.6999	28.4628	26.5781	25.6442	25.0349	24.8537	22.5055	22.0409	21.2168	20.3603	18.7683	18.8107	17.0026	16.204	14.6019	14.7792	13.7304	12.7929	11.8744	10.3084	10.748	9.11372	8.43498	8.77258	8.21003	7.7105	7.01134	6.93295	6.01869	5.57572	5.01371	5.12508	4.84552	4.8424	4.53925	4.10851	4.16671	4.0302	3.88199	4.05224	4.33539	3.9409	3.54375
42.17	39.1927	36.9128	35.298	34.3424	32.4487	31.4248	30.1445	27.6314	27.3154	26.5907	24.4052	23.8396	23.0534	22.0819	21.2951	20.1291	18.8139	17.8971	17.3984	17.0753	15.9189	14.3748	13.4119	12.8819	12.3253	10.514	10.9838	9.78787	9.15626	8.55797	8.02717	7.3165	7.77804	6.47855	6.47928	6.15242	5.43076	4.93499	4.91005	4.33499	4.39293	4.19962	4.35917	4.28955	4.0969	3.86238	3.93	3.7276	4.26797
40.5213	40.1743	37.4749	35.1314	34.4054	32.7231	31.7155	30.4894	28.0506	26.9953	26.172	26.1512	24.0052	23.4956	22.4837	20.9338	20.0686	18.9473	18.5666	18.0998	16.375	15.7186	14.9717	14.7889	13.5241	12.1933	11.2536	10.7829	9.66449	9.17801	8.37635	7.88941	7.45093	6.96485	6.34552	6.15252	6.20905	5.5199	5.58635	5.10328	4.56145	4.70726	4.03026	4.34549	4.15365	4.08647	3.51187	4.03132	3.77007	3.75924
41.174	39.8882	38.4169	36.8789	34.2466	32.983	30.7677	29.2875	28.9943	26.7124	27.7719	25.5202	25.1448	23.261	21.7162	21.5113	20.7341	18.7554	18.9334	17.0277	16.6911	16.4189	15.5024	14.2956	13.7429	12.1171	12.5668	11.1504	9.79792	9.32725	8.24205	8.16338	7.8367	6.95235	6.44764	6.10509	5.88177	5.60057	4.82167	4.89959	4.84329	4.36763	4.5265	4.33373	4.07642	3.96291	3.84946	4.06405	4.11969	4.06395
41.0411	39.1266	37.288	36.1325	35.6236	32.6673	32.1446	29.6287	28.8535	26.1743	26.2968	25.2462	24.264	22.3585	22.9883	21.8181	20.6858	19.4684	18.4171	17.1527	17.1747	16.0569	15.2869	14.7008	13.0727	12.5383	11.5835	10.8383	10.2848	8.97362	8.64558	7.73332	7.39641	6.52706	6.98938	5.94969	5.87119	5.09236	4.68496	4.85571	4.42718	4.05337	4.16373	4.22342	3.89563	4.26765	3.87223	3.81685	3.93908	3.96373
--	--	--	--	--	--	--	--	--	--	--	--	--	--	--	--	--	--	--	--	--	--	--	--	--	--	--	--	--	--	--	--	--	--	--	--	--	--	--	--	--	--	--	--	--	--	--	--	--	--
[truncated: 113 more columns]

## Sheet: Fig.5i GNs-1
0	0	0	0	0	0	0	0	0	0	0	0	0	0	0	0	0	0	0	0	0	0	0	0	0	0	0	0	0	0	0	0	0	0	0	0	0	0	0	0	0	0	0	0	0	0	0	0	0	0
0	0	0	0	0	0	0	0	0	0	0	0	0	0	0	0	0	0	0	0	0	0	0	0	0	0	0	0	0	0	0	0	0	0	0	0	0	0	0	0	0	0	0	0	0	0	0	0	0	0
0	0	0	0	0	0	0	0	0	0	0	0	0	0	0	0	0	0	0	0	0	0	0	0	0	0	0	0	0	0	0	0	0	0	0	0	0	0	0	0	0	0	0	0	0	0	0	0	0	0
0	0	0	0	0	0	0	0	0	0	0	0	0	0	0	0	0	0	0	0	0	0	0	0	0	0	0	0	0	0	0	0	0	0	0	0	0	0	0	0	0	0	0	0	0	0	0	0	0	0
0	0	0	0	0	0	0	0	0	0	0	0	0	0	0	0	0	0	0	0	0	0	0	0	0	0	0	0	0	0	0	0	0	0	0	0	0	0	0	0	0	0	0	0	0	0	0	0	0	0
0	0	0	0	0	0	0	0	0	0	0	0	0	0	0	0	0	0	0	0	0	0	0	0	0	0	0	0	0	0	0	0	0	0	0	0	0	0	0	0	0	0	0	0	0	0	0	0	0	0
0	0	0	0	0	0	0	0	0	0	0	0	0	0	0	0	0	0	0	0	0	0	0	0	0	0	0	0	0	0	0	0	0	0	0	0	0	0	0	0	0	0	0	0	0	0	0	0	0	0
0	0	0	0	0	0	0	0	0	0	0	0	0	0	0	0	0	0	0	0	0	0	0	0	0	0	0	0	0	0	0	0	0	0	0	0	0	0	0	0	0	0	0	0	0	0	0	0	0	0
0	0	0	0	0	0	0	0	0	0	0	0	0	0	0	0	0	0	0	0	0	0	0	0	0	0	0	0	0	0	0	0	0	0	0	0	0	0	0	0	0	0	0	0	0	0	0	0	0	0
0	0	0	0	0	0	0	0	0	0	0	0	0	0	0	0	0	0	0	0	0	0	0	0	0	0	0	0	0	0	0	0	0	0	0	0	0	0	0	0	0	0	0	0	0	0	0	0	0	0
0	0	0	0	0	0	0	0	0	0	0	0	0	0	0	0	0	0	0	0	0	0	0	0	0	0	0	0	0	0	0	0	0	0	0	0	0	0	0	0	0	0	0	0	0	0	0	0	0	0
0	0	0	0	0	0	0	0	0	0	0	0	0	0	0	0	0	0	0	0	0	0	0	0	0	0	0	0	0	0	0	0	0	0	0	0	0	0	0	0	0	0	0	0	0	0	0	0	0	0
0	0	0	0	0	0	0	0	0	0	0	0	0	0	0	0	0	0	0	0	0	0	0	0	0	0	0	0	0	0	0	0	0	0	0	0	0	0	0	0	0	0	0	0	0	0	0	0	0	0
0	0	0	0	0	0	0	0	0	0	0	0	0	0	0	0	0	0	0	0	0	0	0	0	0	0	0	0	0	0	0	0	0	0	0	0	0	0	0	0	0	0	0	0	0	0	0	0	0	0
0	0	0	0	0	0	0	0	0	0	0	0	0	0	0	0	0	0	0	0	0	0	0	0	0	0	0	0	0	0	0	0	0	0	0	0	0	0	0	0	0	0	0	0	0	0	0	0	0	0
0	0	0	0	0	0	0	0	0	0	0	0	0	0	0	0	0	0	0	0	0	0	0	0	0	0	0	0	0	0	0	0	0	0	0	0	0	0	0	0	0	0	0	0	0	0	0	0	0	0
0	0	0	0	0	0	0	0	0	0	0	0	0	0	0	0	0	0	0	0	0	0	0	0	0	0	0	0	0	0	0	0	0	0	0	0	0	0	0	0	0	0	0	0	0	0	0	0	0	0
0	0	0	0	0	0	0	0	0	0	0	0	0	0	0	0	0	0	0	0	0	0	0	0	0	0	0	0	0	0	0	0	0	0	0	0	0	0	0	0	0	0	0	0	0	0	0	0	0	0
0	0	0	0	0	0	0	0	0	0	0	0	0	0	0	0	0	0	0	0	0	0	0	0	0	0	0	0	0	0	0	0	0	0	0	0	0	0	0	0	0	0	0	0	0	0	0	0	0	0
0	0	0	0	0	0	0	0	0	0	0	0	0	0	0	0	0	0	0	0	0	0	0	0	0	0	0	0	0	0	0	0	0	0	0	0	0	0	0	0	0	0	0	0	0	0	0	0	0	0
0	0	0	0	0	0	0	0	0	0	0	0	0	0	0	0	0	0	0	0	0	0	0	0	0	0	0	0	0	0	0	0	0	0	0	0	0	0	0	0	0	0	0	0	0	0	0	0	0	0
0	0	0	0	0	0	0	0	0	0	0	0	0	0	0	0	0	0	0	0	0	0	0	0	0	0	0	0	0	0	0	0	0	0	0	0	0	0	0	0	0	0	0	0	0	0	0	0	0	0
0	0	0	0	0	0	0	0	0	0	0	0	0	0	0	0	0	0	0	0	0	0	0	0	0	0	0	0	0	0	0	0	0	0	0	0	0	0	0	0	0	0	0	0	0	0	0	0	0	0
0	0	0	0	0	0	0	0	0	0	0	0	0	0	0	0	0	0	0	0	0	0	0	0	0	0	0	0	0	0	0	0	0	0	0	0	0	0	0	0	0	0	0	0	0	0	0	0	0	0
0	0	0	0	0	0	0	0	0	0	0	0	0	0	0	0	0	0	0	0	0	0	0	0	0	0	0	0	0	0	0	0	0	0	0	0	0	0	0	0	0	0	0	0	0	0	0	0	0	0
0	0	0	0	0	0	0	0	0	0	0	0	0	0	0	0	0	0	0	0	0	0	0	0	0	0	0	0	0	0	0	0	0	0	0	0	0	0	0	0	0	0	0	0	0	0	0	0	0	0
0	0	0	0	0	0	0	0	0	0	0	0	0	0	0	0	0	0	0	0	0	0	0	0	0	0	0	0	0	0	0	0	0	0	0	0	0	0	0	0	0	0	0	0	0	0	0	0	0	0
0	0	0	0	0	0	0	0	0	0	0	0	0	0	0	0	0	0	0	0	0	0	0	0	0	0	0	0	0	0	0	0	0	0	0	0	0	0	0	0	0	0	0	0	0	0	0	0	0	0
0	0	0	0	0	0	0	0	0	0	0	0	0	0	0	0	0	0	0	0	0	0	0	0	0	0	0	0	0	0	0	0	0	0	0	0	0	0	0	0	0	0	0	0	0	0	0	0	0	0
0	0	0	0	0	0	0	0	0	0	0	0	0	0	0	0	0	0	0	0	0	0	0	0	0	0	0	0	0	0	0	0	0	0	0	0	0	0	0	0	0	0	0	0	0	0	0	0	0	0
0	0	0	0	0	0	0	0	0	0	0	0	0	0	0	0	0	0	0	0	0	0	0	0	0	0	0	0	0	0	0	0	0	0	0	0	0	0	0	0	0	0	0	0	0	0	0	0	0	0
0	0	0	0	0	0	0	0	0	0	0	0	0	0	0	0	0	0	0	0	0	0	0	0	0	0	0	0	0	0	0	0	0	0	0	0	0	0	0	0	0	0	0	0	0	0	0	0	0	0
0	0	0	0	0	0	0	0	0	0	0	0	0	0	0	0	0	0	0	0	0	0	0	0	0	0	0	0	0	0	0	0	0	0	0	0	0	0	0	0	0	0	0	0	0	0	0	0	0	0
0	0	0	0	0	0	0	0	0	0	0	0	0	0	0	0	0	0	0	0	0	0	0	0	0	0	0	0	0	0	0	0	0	0	0	0	0	0	0	0	0	0	0	0	0	0	0	0	0	0
0	0	0	0	0	0	0	0	0	0	0	0	0	0	0	0	0	0	0	0	0	0	0	0	0	0	0	0	0	0	0	0	0	0	0	0	0	0	0	0	0	0	0	0	0	0	0	0	0	0
0	0	0	0	0	0	0	0	0	0	0	0	0	0	0	0	0	0	0	0	0	0	0	0	0	0	0	0	0	0	0	0	0	0	0	0	0	0	0	0	0	0	0	0	0	0	0	0	0	0
0	0	0	0	0	0	0	0	0	0	0	0	0	0	0	0	0	0	0	0	0	0	0	0	0	0	0	0	0	0	0	0	0	0	0	0	0	0	0	0	0	0	0	0	0	0	0	0	0	0
0	0	0	0	0	0	0	0	0	0	0	0	0	0	0	0	0	0	0	0	0	0	0	0	0	0	0	0	0	0	0	0	0	0	0	0	0	0	0	0	0	0	0	0	0	0	0	0	0	0
0	0	0	0	0	0	0	0	0	0	0	0	0	0	0	0	0	0	0	0	0	0	0	0	0	0	0	0	0	0	0	0	0	0	0	0	0	0	0	0	0	0	0	0	0	0	0	0	0	0
0	0	0	0	0	0	0	0	0	0	0	0	0	0	0	0	0	0	0	0	0	0	0	0	0	0	0	0	0	0	0	0	0	0	0	0	0	0	0	0	0	0	0	0	0	0	0	0	0	0
0	0	0	0	0	0	0	0	0	0	0	0	0	0	0	0	0	0	0	0	0	0	0	0	0	0	0	0	0	0	0	0	0	0	0	0	0	0	0	0	0	0	0	0	0	0	0	0	0	0
0	0	0	0	0	0	0	0	0	0	0	0	0	0	0	0	0	0	0	0	0	0	0	0	0	0	0	0	0	0	0	0	0	0	0	0	0	0	0	0	0	0	0	0	0	0	0	0	0	0
0	0	0	0	0	0	0	0	0	0	0	0	0	0	0	0	0	0	0	0	0	0	0	0	0	0	0	0	0	0	0	0	0	0	0	0	0	0	0	0	0	0	0	0	0	0	0	0	0	0
0	0	0	0	0	0	0	0	0	0	0	0	0	0	0	0	0	0	0	0	0	0	0	0	0	0	0	0	0	0	0	0	0	0	0	0	0	0	0	0	0	0	0	0	0	0	0	0	0	0
0	0	0	0	0	0	0	0	0	0	0	0	0	0	0	0	0	0	0	0	0	0	0	0	0	0	0	0	0	0	0	0	0	0	0	0	0	0	0	0	0	0	0	0	0	0	0	0	0	0
0	0	0	0	0	0	0	0	0	0	0	0	0	0	0	0	0	0	0	0	0	0	0	0	0	0	0	0	0	0	0	0	0	0	0	0	0	0	0	0	0	0	0	0	0	0	0	0	0	0
0	0	0	0	0	0	0	0	0	0	0	0	0	0	0	0	0	0	0	0	0	0	0	0	0	0	0	0	0	0	0	0	0	0	0	0	0	0	0	0	0	0	0	0	0	0	0	0	0	0
0	0	0	0	0	0	0	0	0	0	0	0	0	0	0	0	0	0	0	0	0	0	0	0	0	0	0	0	0	0	0	0	0	0	0	0	0	0	0	0	0	0	0	0	0	0	0	0	0	0
0	0	0	0	0	0	0	0	0	0	0	0	0	0	0	0	0	0	0	0	0	0	0	0	0	0	0	0	0	0	0	0	0	0	0	0.02518	0	0.05036	0.02518	0.02518	0	0	0.02537	0	0	0	0	0	0	0
0	0	0	0	0	0	0	0	0	0	0	0	0	0	0	0	0	0	0	0	0	0	0	0	0	0	0	0	0	0	0	0	0	0	0	0.02518	0.02518	0.02518	0	0.02528	0.02539	0	0	0	0.02525	0.02537	0	0	0	0
0	0	0	0	0	0	0	0	0	0	0	0	0	0	0	0	0	0	0	0	0	0	0	0	0	0	0	0	0	0	0	0	0	0	0	0	0	0	0.02533	0	0.02539	0.05059	0.02528	0.10126	0.05074	0.07581	0.05066	0.02525	0	0
0	0	0	0	0	0	0	0	0	0	0	0	0	0	0	0	0	0	0	0	0	0	0	0	0	0	0	0	0	0	0	0	0	0.02515	0.02515	0	0.05063	0.02539	0	0.02539	0.12692	0.07583	0.02533	0.07598	0.10096	0.17715	0.05056	0.02525	0	0
0	0	0	0	0	0	0	0	0	0	0	0	0	0	0	0	0	0	0	0	0	0	0	0	0	0	0	0	0	0	0	0	0	0.0252	0.02515	0.07568	0.15162	0.12607	0.02526	0.17727	0.02539	0.07612	0	0.17733	0.02535	0.07583	0.07576	0.07578	0	0
0	0	0	0	0	0	0	0	0	0	0	0	0	0	0	0	0	0	0	0	0	0	0	0	0	0	0	0	0	0	0.02523	0	0	0.0505	0.07573	0.07587	0.12632	0.15201	0.15157	0.15191	0.05067	0.07596	0.10128	0.05062	0.02525	0.20211	0.02535	0.05043	0.02515	0.0252
0	0	0	0	0	0	0	0	0	0	0	0	0	0	0	0	0	0	0	0	0	0	0	0	0	0	0	0	0.02515	0	0.02539	0.02515	0.10103	0.10102	0.10113	0.10148	0.15207	0.15196	0.22759	0.10139	0.07608	0.15174	0.05067	0.15173	0.1011	0.1011	0.07547	0.0252	0	0.10067
0	0	0	0	0	0	0	0	0	0	0	0	0	0	0	0	0	0	0	0	0	0	0	0	0	0	0	0	0.1012	0	0.10068	0.05075	0.07576	0.12653	0.20178	0.152	0.27838	0.1519	0.12684	0.22817	0.20277	0.17747	0.20235	0.15176	0.12637	0	0	0.05029	0	0
0	0	0	0	0	0	0	0	0	0	0	0	0	0	0	0	0	0	0	0	0	0	0	0	0	0	0.02523	0.05052	0.07566	0	0.10121	0.07589	0.05031	0.10107	0.15188	0.15161	0.17703	0.3034	0.20287	0.32887	0.20272	0.22805	0.17742	0.22764	0.22731	0.07582	0.05036	0.05038	0.05054	0.07603
0	0	0	0	0	0	0	0	0	0	0	0	0	0	0	0	0	0	0	0	0	0	0	0	0.02529	0.02532	0.05058	0.02532	0.02516	0.07576	0.05067	0.02539	0.07559	0.1513	0.15191	0.2026	0.32909	0.30375	0.30353	0.10147	0.30361	0.17693	0.1266	0.20191	0.10115	0.1772	0.10138	0.10097	0.15185	0.1774
0	0	0	0	0	0	0	0	0	0	0	0	0	0	0	0	0	0	0	0	0	0	0	0	0.05064	0	0.07592	0.02523	0.05046	0.05036	0.05063	0.15175	0.20209	0.17698	0.40411	0.30381	0.27833	0.30355	0.32847	0.30389	0.35406	0.40463	0.12659	0.27844	0.10142	0.25286	0.12651	0.25267	0.15139	0.30343
0	0	0	0	0	0	0	0	0	0	0	0	0	0	0	0	0	0	0	0	0	0	0	0.02539	0	0.0503	0.10133	0.1015	0.07571	0.20203	0.07566	0.27807	0.25232	0.1013	0.25287	0.20206	0.27832	0.20232	0.43023	0.32857	0.37964	0.37914	0.27812	0.22751	0.30367	0.15168	0.05059	0.22784	0.40502	0.37898
0	0	0	0	0	0	0	0	0	0	0	0	0	0	0	0	0	0	0	0	0	0	0	0	0.07594	0.15196	0.12629	0.05076	0.20238	0.12654	0.20236	0.42985	0.42939	0.27783	0.45568	0.32818	0.35428	0.40493	0.45494	0.40499	0.43004	0.42984	0.43055	0.25272	0.40444	0.25285	0.40539	0.38064	0.37939	0.4548
0	0	0	0	0	0	0	0	0	0	0	0	0	0	0	0	0	0	0	0	0	0	0.05077	0.05057	0.12646	0.12671	0.25326	0.12648	0.253	0.25313	0.30354	0.20223	0.25314	0.48011	0.42978	0.68241	0.5059	0.3287	0.58114	0.63264	0.68298	0.45482	0.55662	0.45506	0.53131	0.63272	0.55735	0.53128	0.58195	0.50726
0	0	0	0	0	0	0	0	0	0	0	0	0	0	0	0	0	0	0	0	0.02539	0	0.1014	0.05077	0.10141	0.20295	0.17762	0.27817	0.10105	0.27819	0.25326	0.35464	0.55637	0.45603	0.75887	0.6574	0.68309	0.42964	0.55639	0.55673	0.65788	0.75958	0.65833	0.63322	0.53058	0.6331	0.70827	0.81079	1.16505	1.03913
0	0	0	0	0	0	0	0	0	0	0	0	0	0	0	0	0	0	0	0	0	0	0.02532	0.05069	0.15202	0.12683	0.05066	0.27817	0.37999	0.48088	0.30356	0.35429	0.55646	0.43003	0.45524	0.73389	0.88559	0.70879	0.73382	1.11435	0.65837	1.01192	0.78625	0.75992	0.86171	0.83594	0.78568	1.06377	1.19127	1.26752
0	0	0	0	0	0	0	0	0	0	0	0	0	0	0	0	0	0	0	0	0.05058	0	0.07584	0.07615	0.10104	0.02543	0.30379	0.25333	0.43002	0.48109	0.48117	0.9365	0.68316	0.65754	0.75805	0.93671	0.9618	0.78495	0.86115	1.26658	1.06321	1.01323	0.96203	1.03893	0.88654	1.09036	1.01322	1.72508	1.74934	1.54764
0	0	0	0	0	0	0	0	0	0	0	0	0	0	0	0	0	0	0	0	0.02547	0.05091	0.02539	0	0.22764	0.12647	0.43083	0.27819	0.60703	0.4812	0.60737	0.73499	0.58165	0.60759	0.65833	0.98796	0.80975	0.98846	1.29292	1.39282	1.34223	1.39373	1.16484	1.41862	1.39343	1.59572	2.05253	1.85049	2.12995	2.48437
0	0	0	0	0	0	0	0	0	0	0	0	0	0	0	0	0	0	0	0	0	0.02539	0.02518	0.12668	0.12675	0.30328	0.43004	0.65755	0.58264	0.93614	0.48111	0.75987	0.9118	0.88508	0.75927	0.9882	1.16689	1.0381	1.16589	1.39351	1.59678	2.0266	1.47042	1.85019	1.74904	2.50944	2.05408	2.71418	2.91551	3.14528
0	0	0	0	0	0	0	0	0	0	0	0	0	0.02538	0	0	0	0.02526	0	0	0	0.02532	0.05078	0.02541	0.22764	0.43063	0.55668	0.68329	0.93527	0.83547	0.96264	0.8859	1.03813	1.01389	1.11365	1.19133	1.46921	1.26781	1.74762	2.05279	2.33257	2.28177	2.45814	2.3068	2.50871	2.55988	2.66328	2.73851	3.55097	3.39873
0	0	0	0	0	0	0	0	0	0	0	0	0	0	0	0.0253	0	0.05071	0.02527	0.02518	0.05077	0.076	0.02528	0.20204	0.45608	0.42971	0.37931	1.03758	0.80928	1.03811	0.86123	1.34325	1.36795	1.67149	1.51976	1.72343	1.39339	1.74808	2.15432	1.9275	2.53554	2.5096	2.96498	3.04203	2.83853	3.26978	3.45058	3.6024	3.49991	3.95712
0	0	0	0	0	0	0	0	0	0	0	0	0	0.02526	0.07594	0	0.02538	0.0254	0.05064	0.02526	0.02527	0.15175	0.22767	0.22795	0.43011	0.83477	0.70818	0.93644	1.16503	1.08953	1.26537	1.21668	1.46833	1.79833	1.69721	1.89983	2.332	2.38371	2.25609	2.38273	2.789	2.737	3.37164	3.75255	3.67836	3.60116	4.15701	3.82745	4.18339	4.26197
0	0	0	0	0	0	0	0	0.02515	0	0	0	0	0.05051	0	0.10114	0.05069	0.05051	0.05046	0.07573	0.05035	0.05057	0.20185	0.37977	0.43036	0.53183	0.9366	1.06262	1.16539	1.722	1.59681	1.89898	1.69604	2.33055	2.32962	2.40793	2.78896	3.11832	2.81681	3.9565	3.60233	3.62189	3.90546	4.15814	4.23737	4.23392	5.32724	4.56726	4.71845	4.84868
0	0	0	0	0	0	0	0	0	0.02538	0	0.02515	0.02538	0.07562	0.0253	0.12631	0.02527	0.07591	0.15132	0.05049	0.07557	0.22766	0.42944	0.48021	0.45549	0.88641	0.63256	1.11308	1.41787	1.84823	1.84886	2.1773	2.27921	3.01631	1.97662	3.04219	3.16873	3.34638	3.22113	3.72854	3.7289	5.32815	4.36283	4.99853	5.02252	5.50681	5.63256	5.50511	5.35348	5.02822
0	0	0	0	0	0	0	0	0.02515	0	0.0254	0.05041	0.10111	0.07581	0.02527	0.05044	0.20206	0.07561	0.22763	0.17676	0.25262	0.42937	0.303	0.40494	0.43036	0.91161	1.03865	0.86207	1.621	2.07773	1.84936	2.68678	2.76238	3.0927	3.04201	3.72803	3.3243	3.95459	4.51499	4.15948	5.02301	5.07096	5.50743	5.68078	5.50685	5.19897	5.53166	6.59968	5.91125	6.03808
0	0	0	0	0	0	0	0.02515	0.02515	0	0	0.05049	0.10095	0.12606	0.15163	0.15227	0.12633	0.25298	0.10112	0.35411	0.40437	0.48051	0.70786	0.73425	0.9121	0.78484	1.26621	1.49325	2.20274	2.53322	2.63462	2.83863	3.3201	3.64961	3.57461	4.15693	4.56399	5.27272	4.99645	5.02209	5.63085	5.73432	6.14171	7.10392	6.1162	6.26901	7.78928	7.38472	7.13042	7.0552
0	0	0	0	0	0	0	0.02515	0	0	0	0.0253	0.12638	0.17694	0.22754	0.12623	0.22784	0.32885	0.42989	0.50548	0.45569	0.73329	0.88509	0.68321	1.1138	1.36732	1.77299	1.90052	2.43283	2.12892	3.31918	3.49783	3.14286	4.46091	4.76484	4.8692	5.47703	4.43854	5.80749	6.31563	5.58083	6.39114	6.01412	6.90347	7.05328	8.24822	7.58657	8.65036	8.55093	8.95952
0	0	0	0	0	0	0	0	0.02518	0.05036	0	0.17699	0.25229	0.20226	0.25325	0.1778	0.30344	0.22776	0.53155	0.48118	0.68329	0.98739	0.75873	1.14021	1.21546	1.62084	1.824	2.20539	2.86408	2.78688	3.47116	3.72448	3.82705	3.88044	5.42838	5.01978	5.22659	6.26524	7.17878	6.51721	6.74983	8.04356	7.58719	8.52557	8.24746	7.86975	8.88162	8.98187	8.90751	9.33697
0	0	0	0	0	0	0	0	0	0.02519	0.02521	0.15132	0.10107	0.37936	0.30359	0.38017	0.30346	0.60737	0.50687	0.96222	0.5066	0.88666	1.34199	1.49485	1.36901	1.69895	2.43299	2.6616	2.73644	3.27161	4.18179	3.72685	4.58955	5.09607	5.733	5.47884	6.39249	7.15641	7.10276	7.53417	7.96754	8.06781	8.6034	9.51624	8.7067	9.03603	9.03217	10.3547	9.36385	10.2532
0	0	0	0	0	0.02525	0	0.02521	0.0757	0.07573	0.12628	0.25245	0.17696	0.35465	0.40551	0.37938	0.63295	0.65833	0.60824	0.88593	1.01328	1.2672	1.26616	1.4441	1.92706	2.58706	2.50975	2.86623	3.8033	3.80336	4.20735	4.69017	4.56675	4.64039	5.65706	6.3636	6.46673	7.43369	9.25703	7.17915	9.05731	9.59011	9.38712	9.59364	9.69516	9.90049	9.99494	10.3553	10.531	10.2496
0	0	0	0.02521	0	0	0.02521	0.02521	0	0.07592	0.12622	0.17733	0.25342	0.45512	0.50639	0.55803	0.55771	0.96335	0.76053	0.83708	1.09026	1.29217	1.77438	1.95115	2.45949	2.10361	2.94109	3.29602	3.87902	3.62636	4.61609	4.79414	5.37624	5.73438	6.49322	6.7	7.35717	8.09204	8.17037	8.70529	8.70318	9.03313	10.6087	9.59314	10.3584	9.86808	11.1921	11.57	10.3788	10.7864
0	0	0.05045	0	0	0	0.0253	0.07579	0.05063	0.07587	0.10116	0.22776	0.17748	0.53123	0.55704	0.48184	0.988	0.78529	1.01333	1.29225	1.1655	1.67348	1.57004	2.18133	2.12996	2.51223	2.94027	3.57487	4.23718	4.94716	5.19943	5.02211	6.64493	6.92828	6.79823	7.17719	8.14424	8.55004	8.82839	9.05754	9.8912	10.5566	10.7062	11.4189	10.9902	10.9365	11.8524	11.8785	11.5486	10.3555
0	0	0.0253	0.05039	0	0.10137	0	0.07575	0.07598	0.05067	0.12685	0.30345	0.30307	0.81073	0.45615	0.78631	0.96261	0.91176	1.26693	1.21652	1.47099	1.57046	2.10474	2.23036	2.88914	2.94235	2.86603	3.62898	4.412	4.54181	5.60473	6.36663	5.83359	6.24238	7.55912	8.06649	9.30961	8.75298	9.86873	9.87015	10.249	11.0879	10.9148	11.5202	12.2572	11.2688	12.5639	11.4999	11.5206	12.2573
0	0	0.07591	0.07616	0.05095	0	0.05051	0.05091	0.1015	0.1268	0.17659	0.25326	0.45616	0.45594	0.78645	0.68371	1.19035	1.29159	1.24036	1.24267	1.39354	1.69899	2.05409	2.33342	3.39896	3.60139	3.65274	4.7435	5.47901	6.01079	6.26785	6.59719	7.22899	7.89156	7.50803	8.32486	8.52753	8.70593	11.0636	10.9353	11.0089	12.0012	11.4958	10.89	11.1628	11.9306	11.4458	11.728	11.5994	11.5215
0	0.02546	0	0.02519	0	0.07595	0	0.12675	0.10152	0.20276	0.17743	0.25309	0.53139	0.53163	0.5824	0.81001	1.2167	1.01408	1.39449	1.62126	2.05456	2.20657	2.61303	3.14377	3.39706	3.95936	4.87375	5.14932	5.86155	6.28998	7.58799	7.8902	7.63926	7.58761	8.88194	8.78094	9.33734	11.1335	10.9115	10.7882	11.116	11.7997	11.5196	12.8691	12.3842	12.185	12.5855	12.7434	12.4374	11.828
0.05091	0.02549	0.05062	0.10175	0.12651	0.10171	0	0.07571	0.10156	0.20283	0.25331	0.27784	0.50706	0.60885	0.86167	1.11592	1.08925	1.57128	2.07926	2.07875	1.72557	2.50969	2.81669	3.1441	3.24722	3.95587	4.69192	5.07316	6.26725	6.77537	6.82258	7.81605	8.78173	8.42489	9.38994	9.87232	10.2545	10.581	10.2256	12.183	12.003	11.5967	12.6896	12.2838	12.6183	13.8558	13.1243	12.8212	12.311	14.3152
0.02519	0.07601	0.10129	0.10146	0.05088	0.20241	0.02549	0.10124	0.17793	0.20269	0.30449	0.37956	0.32918	0.75967	1.2911	0.96244	1.44351	1.67424	1.95132	1.82533	2.76499	2.46019	2.94224	3.1196	3.95559	4.41475	5.73576	5.55947	6.72303	6.87401	7.41007	7.58697	7.99407	9.61798	9.69308	10.1021	10.558	10.6614	12.0557	11.474	11.4959	11.6988	12.6064	13.4248	12.9211	12.5123	12.2851	13.2713	12.2083	12.9974
0	0.07624	0.02529	0.07614	0.2281	0.20231	0.27925	0.12704	0.33	0.22842	0.30374	0.3554	0.88678	0.75965	1.54668	1.3935	1.39539	1.59833	2.20631	2.45998	2.61295	2.4346	3.57717	3.77924	4.0088	4.162	5.70728	5.93947	6.88028	7.41123	8.09356	8.06916	8.35211	9.38891	10.2268	10.4048	10.0017	11.5968	12.0799	10.9389	12.5373	12.0258	12.0552	11.8542	12.5635	12.796	13.2779	13.8376	12.4407	13.8595
0.07595	0	0.20261	0.20276	0.15211	0.1014	0.25375	0.27869	0.43026	0.35481	0.58334	0.43075	0.60862	0.98804	1.06491	1.49647	1.82516	2.15505	2.18166	2.28276	2.5623	3.01968	3.62788	3.60213	3.95764	4.92331	5.22974	6.44297	7.3851	7.74271	7.8684	9.28681	8.55236	9.2895	9.56989	10.279	10.4582	11.2193	10.5846	11.7499	11.6029	11.8008	13.6049	12.184	13.3241	12.7433	14.4142	13.6801	13.3027	13.7064
0	0.12646	0.07585	0.20282	0.17754	0.30446	0.27952	0.38042	0.27933	0.45686	0.60869	0.53252	0.63392	0.78486	1.36941	1.2162	1.67314	1.77547	2.53565	2.35845	3.37385	3.24715	4.31368	4.54008	4.56739	4.56595	5.53167	5.99051	6.67651	8.24886	8.85693	9.30995	9.44102	10.8115	9.71975	10.9406	11.1387	11.3715	10.1266	11.7248	11.8772	12.2139	12.5852	13.3752	13.3524	13.7324	13.1497	14.0383	13.7371	13.8603
0.07584	0.07606	0.07584	0.22731	0.15217	0.38022	0.35575	0.25331	0.48154	0.66017	0.73665	0.73619	0.83787	0.91397	1.39368	1.52127	2.08255	1.87726	2.71359	2.76705	2.46067	4.41326	4.5681	4.81934	4.79667	5.81151	5.63362	6.31992	6.65249	7.71677	7.99376	8.29976	9.23667	9.26195	9.69743	10.7615	11.3976	11.8279	10.7096	10.9371	12.3876	12.0077	12.9714	13.0958	13.3024	13.1963	13.2527	12.8203	12.9243	13.2292
0.10104	0.12637	0.10125	0.15171	0.20331	0.4055	0.3801	0.27892	0.68516	0.48187	0.61011	0.55867	1.06668	1.42083	1.34403	1.95362	1.97942	2.86597	3.07035	4.00675	4.11069	4.03513	4.5687	4.77165	5.1772	5.25325	5.53319	5.68598	6.01781	7.63853	8.40174	8.90864	10.2778	9.69537	10.2011	9.82239	11.6247	10.4315	10.7387	11.9272	12.8941	12.663	13.1473	12.948	12.4906	12.7446	12.2071	13.1765	12.5156	13.125
0.05068	0.15185	0.10164	0.20284	0.32983	0.43034	0.32924	0.43143	0.48202	0.71029	1.24359	0.88825	1.19454	1.1161	1.57456	1.72633	2.35987	2.58743	2.61452	3.50171	3.85722	4.49218	4.8716	5.55651	5.20508	5.22562	5.65789	6.34291	7.1328	7.48848	8.58107	9.44217	9.46847	10.2777	10.2004	10.0524	10.2234	12.1581	10.6638	11.7506	13.0463	12.5601	11.577	11.1697	12.8439	12.9233	14.1337	12.6927	13.7578	13.6078
0.15218	0.10135	0.10158	0.17771	0.20278	0.32964	0.58334	0.48239	0.68559	0.68462	0.78699	1.26854	1.54818	1.34448	1.62466	2.00478	2.36102	2.58784	3.32396	3.78012	4.13677	4.56708	4.85014	5.35439	5.43033	6.21903	6.11482	6.72666	6.87526	7.59038	9.18798	8.90751	8.67956	9.94918	11.1906	10.4082	10.89	10.18	11.3697	12.0545	11.7496	12.1069	11.6698	12.3877	13.176	12.9464	13.4018	14.1607	12.6401	14.0138
0.07613	0.02524	0.17734	0.32913	0.25327	0.45619	0.55762	0.58359	0.68517	1.19187	0.88814	1.16876	1.16689	1.31771	1.87777	1.85308	2.58787	3.24747	3.7568	3.47733	3.57882	4.49086	5.17911	5.17845	6.0164	6.3447	6.87828	7.26181	7.66413	8.39979	9.4682	9.61873	9.87347	9.23918	10.6335	11.502	11.2652	11.2472	11.1686	11.6994	12.8644	11.5258	12.8156	11.1441	12.2114	12.7174	12.0841	12.3622	13.1247	14.3149
0.05053	0.10118	0.12673	0.07554	0.35451	0.50696	0.507	0.71035	0.836	0.8373	1.34529	1.29385	1.29471	1.80175	2.03167	2.48695	2.92059	3.50299	3.78336	3.85865	4.44043	4.36474	5.10333	6.04073	5.76206	6.87708	7.25812	6.92978	8.22321	7.99619	8.39892	9.00993	9.41268	10.1489	9.74687	10.6878	11.349	12.5151	11.1924	10.8389	11.9289	11.189	11.8068	12.1088	12.6433	12.4164	12.3399	13.0194	13.5568	14.4714
0.07574	0.07601	0.27898	0.17679	0.43081	0.55666	0.48102	0.91396	0.91264	1.11617	0.93895	1.44612	1.57438	2.08212	2.54054	2.23622	2.79321	2.99532	3.12288	3.58028	4.3919	4.28962	4.44363	5.7369	5.89047	6.09221	7.41094	7.31059	7.46154	8.88407	8.52522	9.2884	10.0235	9.6159	10.7364	10.8917	10.6081	11.0906	11.1432	10.5816	11.497	10.4819	11.8249	11.5498	13.5558	12.2892	12.6698	12.5902	12.4402	12.9708
0.12635	0.12653	0.10118	0.30384	0.4307	0.53307	0.40589	0.35502	0.93797	1.24252	1.16692	1.37164	1.77602	1.85233	2.61599	2.66665	2.81734	3.02106	2.97134	3.50359	4.69491	5.17825	5.78768	5.2044	5.9377	6.85189	5.73577	7.36096	7.76849	7.76357	9.74827	9.08897	9.59612	10.2012	9.84899	9.84882	11.4743	11.144	11.3976	11.1168	10.9408	11.1154	11.1157	11.7778	12.4614	12.4891	12.1295	11.8843	12.8737	14.0887
0.02522	0.20253	0.17714	0.53175	0.17724	0.7101	0.55833	1.01526	0.83671	1.06549	1.01461	1.67544	1.44682	1.62481	2.46327	2.25864	2.48898	3.048	3.3759	3.70831	4.06061	4.46871	4.5426	5.93891	5.27781	6.21812	6.67472	7.38378	7.53614	8.35151	8.17366	8.8044	8.30251	10.4079	10.4563	10.3068	10.8627	11.6231	10.7336	10.5346	10.8385	10.7858	10.7874	11.8566	12.2588	13.3279	12.8952	12.212	12.0854	12.1872
0.17682	0.1269	0.43029	0.40487	0.53205	0.53213	0.58288	0.73425	0.86066	0.88972	1.2438	1.49724	2.00465	1.80354	2.25892	2.96847	3.09863	3.07402	3.65617	3.93567	5.20487	3.80821	5.40762	4.82442	6.11807	6.85405	7.64018	7.00515	7.76832	7.20791	8.52833	8.57919	9.11129	9.23865	8.70359	10.8144	10.0768	11.5255	11.6026	10.4086	11.4977	9.56663	11.5478	10.5618	10.9396	12.2615	12.1353	11.221	11.9834	11.4218
0.10154	0.37977	0.37955	0.4306	0.38	0.45594	0.50688	0.7606	0.76072	0.96416	1.19251	1.29459	1.59914	1.90311	2.74075	2.58994	2.99517	3.29979	3.48012	4.11243	4.51928	4.74655	5.02559	5.68748	6.24254	5.75988	6.6009	7.1323	7.43739	8.35221	7.20845	8.60464	8.24894	9.16419	9.03418	8.70621	10.0507	10.4577	10.6643	10.2047	11.5759	12.3058	10.7905	10.6106	11.8056	11.1441	12.214	11.2962	11.1215	11.3473
0.12656	0.25298	0.20271	0.40554	0.3553	0.38131	0.71034	0.63362	0.65912	1.01416	1.09036	1.59895	1.77713	2.00568	2.23372	2.96874	2.69147	3.40149	3.47874	4.18731	4.03525	4.66959	5.40805	5.23158	5.63354	5.7126	6.98018	7.49003	8.02217	7.9434	8.45152	8.14692	9.03611	8.4781	9.47077	9.3156	10.1051	10.2277	10.4815	10.9701	10.9152	11.1942	11.3443	11.6511	13.1964	11.8524	12.7448	11.959	11.0443	11.4218
0.3033	0.17672	0.40473	0.27877	0.55811	0.33001	0.70875	0.55829	0.86173	1.26728	1.37108	1.04013	1.44686	1.85264	2.23352	3.07045	2.58928	3.70617	3.60525	4.01084	4.13948	4.80019	4.67195	5.45777	5.203	6.29671	6.5993	6.82746	7.8679	7.64139	8.85637	8.98267	8.98827	8.47888	9.9758	9.18936	9.97535	10.6621	9.62506	10.358	9.03693	11.4509	11.6799	11.9322	12.0592	11.979	12.0306	11.1191	10.2065	10.3337
0.15155	0.2021	0.20273	0.12711	0.30371	0.50684	0.43085	0.53231	0.78493	0.93808	0.88826	1.21792	1.77713	1.54908	2.54062	2.28482	3.04579	3.50278	3.55576	3.78414	4.23775	4.44334	4.51853	4.82142	6.57512	6.98243	6.55035	6.90653	7.71731	7.31302	7.03049	7.97235	7.71544	8.83246	8.09701	9.31423	9.18864	9.16483	10.3603	10.332	9.82656	10.7136	10.6378	11.1707	11.2447	10.6865	10.6349	11.248	11.6495	10.7398
0.15206	0.12704	0.17751	0.30419	0.27912	0.3802	0.38011	0.53296	1.06515	0.88669	1.01579	1.3957	1.37141	1.82857	2.41101	2.94473	3.22495	3.4266	3.8598	4.08631	4.72134	4.34167	5.40816	5.05502	5.46155	6.14322	6.01709	7.20785	6.95495	8.07283	7.58971	7.36037	8.47893	9.39192	8.73304	9.66788	9.59847	9.16207	9.29225	9.16402	9.62269	9.56453	10.6138	10.788	10.2802	10.7098	10.482	11.5235	10.5096	10.8653
0.15161	0.25282	0.05083	0.17785	0.3295	0.22763	0.48155	0.63372	0.73568	0.81215	0.81164	1.16621	1.44553	2.08085	2.08102	2.23433	2.99515	3.60684	3.88337	4.57036	4.23835	4.41794	5.05335	6.44761	6.04078	5.63744	6.75353	6.50074	7.08606	6.85484	7.96854	7.31107	7.89472	8.47601	8.09471	8.35106	9.3921	8.9127	9.41773	9.44422	10.5338	8.606	9.94635	10.4563	11.2693	11.5257	10.6608	10.5351	11.2963	9.72569
0.07582	0.12691	0.17723	0.17733	0.12627	0.50675	0.5066	0.68436	0.81129	0.78627	0.98906	1.31912	1.11556	1.52252	2.18335	2.40876	2.76652	3.3002	3.88479	3.75614	4.08618	4.87302	5.40656	4.79718	5.25193	6.14361	6.06631	6.22103	6.49826	7.18522	6.87919	7.61734	8.4058	8.27557	8.40402	8.22547	8.86194	8.98378	8.04753	8.80895	9.46786	9.67012	9.85186	9.92806	10.1821	9.9502	10.9154	10.5836	10.9186	9.57003
0.15207	0.12681	0.07573	0.27849	0.15194	0.32897	0.35488	0.48183	0.81154	0.63414	0.86235	1.16674	1.26879	1.26871	1.52123	2.23239	2.84335	3.32437	3.65512	3.55455	4.82212	4.49221	4.31502	4.77325	5.45883	6.14401	5.45775	5.89053	6.42545	6.44833	7.44114	6.93155	8.40291	7.74189	8.42985	7.66428	8.37794	8.70741	8.40165	8.88626	9.06456	9.1891	9.6729	9.16797	9.7983	10.1532	9.26519	10.4332	9.57304	10.256
0.07594	0.12668	0.07638	0.10126	0.17732	0.2785	0.4057	0.73602	0.88768	0.78595	0.73599	0.9891	1.26783	1.49605	2.02907	2.10704	2.00445	2.6894	3.3507	3.50309	4.06084	4.1126	4.9002	5.20341	4.74672	5.50763	5.17884	5.91431	5.81146	6.62507	6.27247	6.65071	6.75284	6.79899	7.8215	8.14639	7.81767	7.59187	8.4524	8.73288	8.50613	8.17386	8.95903	9.90119	9.21635	9.21468	8.30012	9.64796	9.36356	9.77224
0.12665	0.02546	0.12697	0.15171	0.25345	0.40536	0.2531	0.65903	0.48213	0.88781	0.88873	0.88848	1.0407	1.59792	1.64853	1.82587	2.56352	3.17165	3.2739	3.96004	3.75812	3.75683	4.36551	4.34119	4.5421	5.38312	5.65996	6.2188	6.19609	6.16845	5.61146	7.03264	6.55141	7.59153	7.41157	7.08626	7.15995	7.92356	8.00003	7.94653	8.93705	7.31008	8.32905	8.2765	9.03686	8.35224	8.07202	9.3171	9.36609	10.0797
0.02521	0.10165	0.10185	0.10091	0.17724	0.07613	0.30422	0.4308	0.50777	0.83616	0.65966	0.70976	0.93732	1.19288	1.39416	1.80154	1.92699	2.33547	3.01944	3.07157	3.50365	3.75596	4.16159	4.46877	4.92537	4.92456	4.62096	4.85035	6.37397	6.32269	5.81512	6.16925	6.37254	6.32056	7.816	7.05759	8.40325	7.28852	7.08553	7.7942	7.56534	8.30439	8.63363	8.48266	7.94663	8.81132	8.75883	8.60688	8.27425	8.73615
0	0.07585	0.07607	0.15175	0.10171	0.30432	0.17785	0.55832	0.40591	0.78638	0.78566	0.9634	0.93821	1.37129	1.57448	1.6741	2.03096	2.74168	2.74211	2.89309	3.30021	4.13794	4.0874	4.11218	3.93509	5.17728	4.84924	5.25552	5.76573	5.33327	5.91581	6.34807	5.81403	6.04214	6.47345	7.05681	6.60074	6.69985	6.54993	7.5139	6.42402	7.51419	7.77192	7.64519	7.49081	8.15373	7.99957	7.84428	7.87131	7.81941
0.02547	0.10118	0.10158	0.05067	0.10128	0.22771	0.30441	0.27906	0.40607	0.63428	0.68478	0.7609	0.98915	1.24327	1.36993	2.07845	2.23319	2.61313	2.38542	3.12052	3.52831	3.60511	3.83256	3.88403	4.69636	4.67066	4.21522	5.50944	5.63629	5.28109	5.4074	6.01678	5.71049	6.06862	6.04075	6.16539	6.59803	6.19282	6.57769	7.05809	7.51714	7.03545	6.67875	6.83102	7.03387	6.85795	8.04819	7.33674	8.32654	6.70377
0	0.07625	0.05076	0.02544	0.12667	0.17791	0.38031	0.38063	0.38088	0.4315	0.60858	0.55736	0.83781	1.49641	1.36939	1.87835	1.85248	2.3357	2.58911	2.68995	2.71699	3.52856	3.50577	3.58065	3.95912	4.26542	5.53408	4.92659	5.40823	5.25563	5.35917	5.38279	5.17988	5.22943	5.53117	6.37068	6.82905	6.32076	6.98146	6.95733	6.14523	6.50042	6.50259	5.96509	6.75332	6.62461	6.9828	7.33886	7.71604	6.4222
0.02532	0.02519	0.07621	0	0.07601	0.15238	0.22877	0.27946	0.4312	0.48266	0.53235	0.83788	0.91238	1.16721	1.42139	1.3697	1.8026	2.13105	2.6162	2.81645	3.07059	2.8921	3.17393	3.30007	3.68306	4.49277	4.44386	4.19196	4.64581	4.62183	5.28433	4.97775	5.43214	5.00129	5.48158	5.40561	5.99154	6.11694	6.39983	5.99106	6.57616	5.89043	5.68455	6.14293	6.0953	5.60912	7.03056	5.43276	6.19076	6.11598
0.02544	0	0.05092	0.10161	0.10138	0.1269	0.1777	0.25401	0.25401	0.43184	0.55805	0.73496	1.16699	0.65885	1.11746	1.16771	2.25935	1.85356	1.93089	2.1078	2.61556	2.84388	3.4803	3.0971	3.68316	3.47931	3.6556	4.06148	4.59765	4.90064	3.93556	4.82481	4.54557	5.22917	5.73956	5.43264	5.76412	6.29657	5.51092	6.32006	5.07676	5.86554	5.71046	5.71264	5.76149	6.37137	5.7881	6.17189	5.50856	5.32942
0	0	0.0252	0.02546	0.07619	0.12677	0.2283	0.3049	0.33013	0.35484	0.40591	0.55831	0.71131	0.93923	1.26931	1.26983	1.5477	2.13157	1.67343	2.41264	2.15761	2.69024	3.1497	3.27587	3.4027	3.68319	3.80942	4.23903	3.5299	4.2139	4.31471	4.16588	4.89771	4.976	4.41646	5.48505	5.12995	5.5597	5.58283	4.36632	5.35849	5.30447	4.72187	5.07927	5.0261	4.94994	5.00122	5.23008	4.59609	4.923
0	0	0	0	0.10133	0.15216	0.15233	0.15252	0.22873	0.3303	0.53287	0.5577	0.45665	0.91287	1.16735	1.0418	1.64889	1.67407	1.82794	2.13198	2.26068	2.91912	3.0478	3.17327	2.9716	3.32557	3.47825	3.327	3.73215	3.52755	3.83362	3.86118	4.0126	4.49217	4.97611	4.8481	5.20579	4.52054	4.80106	5.02951	4.56994	4.29256	4.59519	4.90041	4.64773	4.90092	4.06321	3.65686	4.26512	3.5802
0	0	0.02525	0	0.05071	0.12723	0.12641	0.12673	0.17798	0.48149	0.43146	0.48229	0.32922	0.60882	0.88875	0.9387	1.06631	1.90247	1.6249	1.54948	1.90414	2.10776	2.08177	2.76732	2.81879	2.84427	3.32712	3.07426	3.02228	3.04836	3.40177	4.01118	4.01149	3.80683	4.31639	4.92646	3.93608	4.49283	4.39445	4.06283	4.52054	3.65617	4.13792	4.31637	4.01274	4.2404	3.96091	4.29003	4.03705	3.17314
0	0	0	0	0.10113	0	0.10174	0.22832	0.12652	0.2792	0.07589	0.27875	0.7099	0.88781	1.01552	1.09161	1.31963	1.34555	1.54867	1.44736	2.10663	1.90334	2.00629	2.28482	2.36117	2.61495	2.66497	2.84486	3.50311	2.94617	2.9704	2.74244	3.3526	3.58179	4.16397	3.40485	4.41747	3.42826	3.48026	3.27676	3.68349	3.25063	3.70667	3.80882	4.08772	3.70807	3.30156	3.32752	2.74114	2.59003
0	0	0	0.0255	0.02543	0.02527	0.10145	0.10134	0.02549	0.15193	0.17806	0.25344	0.40596	0.71029	0.93904	0.86345	1.24434	1.04071	1.34536	1.44713	1.75118	1.65071	1.75274	2.08235	2.00642	2.23497	2.56373	2.53811	2.89379	2.84623	3.04694	3.17263	3.32707	3.63267	3.50619	3.32698	3.15037	3.52958	3.09635	2.84338	3.12334	2.99666	3.3772	3.4284	2.94761	2.74167	3.47877	2.64212	2.79296	2.84431
0	0	0	0	0.02525	0.0255	0.02544	0.10144	0.0506	0.22863	0.15184	0.32931	0.38064	0.40658	0.55875	0.63497	0.88931	0.83699	1.06613	1.09196	1.57313	1.31897	1.95457	1.82737	2.18376	2.36096	2.64147	2.87038	2.18442	2.58995	2.33565	2.23474	2.87132	2.84595	2.48866	2.59107	2.79248	2.86849	3.12233	2.71617	2.69191	2.76748	3.17531	3.02084	2.61477	2.92126	2.61514	2.79228	2.08237	2.41175
0	0	0	0	0	0.05075	0	0.07639	0.0254	0.10145	0.22854	0.15245	0.30453	0.50734	0.35539	0.60922	0.83804	0.66027	0.50767	1.2702	1.11693	1.29413	1.57406	1.34642	1.39656	1.67634	1.70229	1.93016	2.0313	1.98045	2.36159	2.15836	2.41174	2.53927	1.93017	2.33653	2.23492	2.61577	2.26052	2.33526	2.28545	2.30884	1.87901	2.71698	2.43756	2.10713	1.62614	1.8026	2.56534	2.33493
0	0	0	0	0	0.0255	0	0.02527	0.05088	0.17754	0.12683	0.27873	0.43094	0.35535	0.30461	0.40594	0.58336	0.63506	0.78625	0.76155	1.14183	1.09188	1.14249	1.16703	1.85482	1.87918	1.72713	1.64844	1.59887	1.77735	1.44753	1.69943	1.5999	1.77621	1.95528	1.67601	2.1334	1.77798	2.33645	1.82795	1.98144	2.5399	2.31005	2.66618	1.9811	1.82911	1.75279	1.65009	1.19322	1.57338
0	0	0	0	0	0	0	0.05095	0	0.02545	0.1777	0.20286	0.27912	0.40628	0.27921	0.27985	0.45704	0.50728	0.63439	0.81242	0.83645	0.81214	0.71084	0.9394	1.44739	1.29518	1.11751	1.16723	1.31906	1.24309	1.44557	1.26897	1.37045	1.72699	1.75123	1.47294	1.77651	1.472	1.57403	1.54789	1.80221	1.72654	1.90223	1.92957	1.57422	1.54952	1.37066	1.3722	1.47118	1.2696
0	0	0	0	0	0	0	0	0	0.10178	0.10151	0.12666	0.25337	0.2791	0.20329	0.25391	0.43086	0.38111	0.53298	0.65954	0.58431	0.88833	0.63445	0.91412	0.68614	1.04145	0.81249	1.04088	0.93922	0.76143	1.39464	1.42186	1.39555	1.32141	1.42191	1.37111	1.19443	1.21812	1.2949	1.34516	1.67519	1.67497	1.37067	1.52296	1.62477	1.09169	1.2189	0.76172	1.04149	0.86298
0	0	0	0	0	0	0	0	0.02545	0.02541	0.12701	0.07614	0.17757	0.15232	0.15263	0.3553	0.35479	0.4821	0.40658	0.38059	0.58383	0.66031	0.53315	0.60902	0.93894	0.76134	0.73579	1.06669	0.76152	0.98921	0.65943	0.93926	0.91446	0.98959	1.11714	1.11694	1.01613	1.42228	1.32017	1.06524	1.2943	1.01539	1.04054	1.06638	0.83864	0.81203	0.60937	0.76077	0.88767	0.86419
0	0	0	0	0	0	0	0	0	0.05084	0	0.12689	0.20318	0.22862	0.27973	0.17753	0.22866	0.3042	0.45774	0.48218	0.58384	0.63526	0.53381	0.55866	0.68607	0.50694	0.58484	0.8885	0.53391	0.66054	0.9138	0.81276	0.81184	1.11814	0.91435	0.8633	0.81315	1.16613	0.91371	1.09196	1.09225	0.88863	0.86271	0.63477	0.50686	0.68524	0.38052	0.48285	0.53354	0.45669
0	0	0	0	0	0	0	0	0.02541	0.02541	0.02525	0.10125	0.05089	0.10153	0.17775	0.38135	0.15244	0.25406	0.17713	0.43173	0.2795	0.38054	0.33038	0.40574	0.63501	0.48214	0.40614	0.58338	0.50742	0.68615	0.81237	0.55912	0.60996	0.81245	0.50752	0.68497	0.78697	0.71113	0.78746	1.14224	0.48198	0.43081	0.45747	0.22788	0.76167	0.48247	0.25323	0.27942	0.35459	0.45615
0	0	0	0	0	0	0	0	0	0	0.05089	0.02549	0.02541	0.12687	0.05099	0.07612	0.10167	0.07631	0.15257	0.17744	0.20328	0.27953	0.3562	0.27891	0.33032	0.43203	0.60926	0.71158	0.55893	0.45708	0.58499	0.58354	0.43112	0.33069	0.76161	0.50821	0.71221	0.93907	0.81374	0.5082	0.43124	0.43144	0.3297	0.32963	0.27851	0.20304	0.17742	0.10164	0.05053	0.12702
0	0	0	0	0	0	0	0	0	0	0	0	0	0	0.02526	0.05099	0.07597	0.12693	0.05084	0.17774	0.20328	0.15222	0.17745	0.30456	0.30464	0.30528	0.40646	0.48309	0.43179	0.27927	0.43111	0.5342	0.83811	0.38067	0.43177	0.71147	0.45701	0.60843	0.68535	0.58447	0.22794	0.22823	0.30489	0.30461	0.1267	0.20329	0.02543	0.05084	0	0
0	0	0	0	0	0	0	0	0	0	0	0	0	0	0.05088	0.02541	0.02545	0.05084	0.02545	0.07624	0.07617	0.15268	0.10191	0.35591	0.25417	0.30496	0.35525	0.4826	0.3562	0.45728	0.30477	0.30512	0.25425	0.35563	0.38077	0.33029	0.48266	0.32939	0.38109	0.43252	0.40557	0.15248	0.10163	0.10154	0	0.02543	0	0	0	0
0	0	0	0	0	0	0	0	0	0	0	0	0	0	0	0	0.02545	0.05092	0.12727	0.05066	0.1015	0.12691	0.15247	0.20331	0.22841	0.15264	0.30522	0.27975	0.35549	0.25383	0.20333	0.27971	0.12687	0.2794	0.17794	0.1272	0.25397	0.27932	0.17736	0.25407	0.1525	0.05098	0.05075	0.05095	0.02544	0	0	0	0	0
0	0	0	0	0	0	0	0	0	0	0	0	0	0	0	0	0.05089	0.02545	0.02543	0.07616	0.10172	0.02525	0.10151	0.12714	0.15258	0.15254	0.05071	0.17786	0.22853	0.27971	0.07626	0.22874	0.15243	0.10159	0.10188	0.07614	0.07604	0.2541	0.25419	0.0255	0.05074	0.07609	0	0	0	0	0	0	0	0
0	0	0	0	0	0	0	0	0	0	0	0	0	0	0.02547	0.02545	0	0	0	0.02526	0.02541	0.15256	0.12712	0.10159	0.10149	0.12709	0.07631	0.15238	0.10162	0.07648	0.10183	0	0.07622	0.02545	0.02545	0.05093	0.0507	0.07614	0	0.05076	0	0	0	0	0	0	0	0	0	0
0	0	0	0	0	0	0	0	0	0	0	0	0	0	0	0	0	0.02543	0.02546	0.0255	0.02545	0	0.10168	0.02525	0.07634	0.15264	0.05091	0.05082	0.0254	0	0	0.02545	0.05089	0.02549	0.05089	0	0.0255	0	0.0255	0	0	0	0	0	0	0	0	0	0	0
0	0	0	0	0	0	0	0	0	0	0	0	0	0	0	0	0	0	0	0	0.02539	0.02543	0.02545	0.0255	0	0.02541	0.07636	0	0	0.05093	0	0.02544	0	0	0	0	0	0	0	0	0	0	0	0	0	0	0	0	0	0
0	0	0	0	0	0	0	0	0	0	0	0	0	0	0	0	0	0	0	0	0	0	0	0.02539	0.05085	0	0.02545	0.02549	0.02546	0	0	0	0.02544	0	0	0	0	0	0	0	0	0	0	0	0	0	0	0	0	0
0	0	0	0	0	0	0	0	0	0	0	0	0	0	0	0	0.02546	0	0	0	0	0	0	0	0.02544	0	0.02545	0.02544	0	0	0	0	0	0	0	0	0	0	0	0	0	0	0	0	0	0	0	0	0	0
0	0	0	0	0	0	0	0	0	0	0	0	0	0	0	0	0	0	0	0	0	0	0	0	0	0	0	0	0	0	0	0	0	0	0	0	0	0	0	0	0	0	0	0	0	0	0	0	0	0
0	0	0	0	0	0	0	0	0	0	0	0	0	0	0	0	0	0	0	0	0	0.02544	0	0.02544	0	0.07636	0	0	0.02544	0.02544	0	0.02544	0	0	0	0	0	0	0	0	0	0	0	0	0	0	0	0	0	0
0	0	0	0	0	0	0	0	0	0	0	0	0	0	0	0	0	0	0	0	0	0	0	0	0	0	0	0	0	0	0	0	0	0	0	0	0	0	0	0	0	0	0	0	0	0	0	0	0	0
0	0	0	0	0	0	0	0	0	0	0	0	0	0	0	0	0	0	0	0	0	0	0	0	0	0	0	0	0.02544	0	0	0	0	0	0	0	0	0	0	0	0	0	0	0	0	0	0	0	0	0
0	0	0	0	0	0	0	0	0	0	0	0	0	0	0	0	0	0	0	0	0	0	0	0	0	0	0	0	0	0	0	0	0	0	0	0	0	0	0	0	0	0	0	0	0	0	0	0	0	0
0	0	0	0	0	0	0	0	0	0	0	0	0	0	0	0	0	0	0	0	0	0	0	0	0	0	0	0	0	0	0	0	0	0	0	0	0	0	0	0	0	0	0	0	0	0	0	0	0	0
0	0	0	0	0	0	0	0	0	0	0	0	0	0	0	0	0	0	0	0	0	0	0	0	0	0	0	0	0	0	0	0	0	0	0	0	0	0	0	0	0	0	0	0	0	0	0	0	0	0
0	0	0	0	0	0	0	0	0	0	0	0	0	0	0	0	0	0	0	0	0	0	0	0	0	0	0	0	0	0	0	0	0	0	0	0	0	0	0	0	0	0	0	0	0	0	0	0	0	0
0	0	0	0	0	0	0	0	0	0	0	0	0	0	0	0	0	0	0	0	0	0	0	0	0	0	0	0	0	0	0	0	0	0	0	0	0	0	0	0	0	0	0	0	0	0	0	0	0	0
0	0	0	0	0	0	0	0	0	0	0	0	0	0	0	0	0	0	0	0	0	0	0	0	0	0	0	0	0	0	0	0	0	0	0	0	0	0	0	0	0	0	0	0	0	0	0	0	0	0
0	0	0	0	0	0	0	0	0	0	0	0	0	0	0	0	0	0	0	0	0	0	0	0	0	0	0	0	0	0	0	0	0	0	0	0	0	0	0	0	0	0	0	0	0	0	0	0	0	0
0	0	0	0	0	0	0	0	0	0	0	0	0	0	0	0	0	0	0	0	0	0	0	0	0	0	0	0	0	0	0	0	0	0	0	0	0	0	0	0	0	0	0	0	0	0	0	0	0	0
0	0	0	0	0	0	0	0	0	0	0	0	0	0	0	0	0	0	0	0	0	0	0	0	0	0	0	0	0	0	0	0	0	0	0	0	0	0	0	0	0	0	0	0	0	0	0	0	0	0
0	0	0	0	0	0	0	0	0	0	0	0	0	0	0	0	0	0	0	0	0	0	0	0	0	0	0	0	0	0	0	0	0	0	0	0	0	0	0	0	0	0	0	0	0	0	0	0	0	0
0	0	0	0	0	0	0	0	0	0	0	0	0	0	0	0	0	0	0	0	0	0	0	0	0	0	0	0	0	0	0	0	0	0	0	0	0	0	0	0	0	0	0	0	0	0	0	0	0	0
0	0	0	0	0	0	0	0	0	0	0	0	0	0	0	0	0	0	0	0	0	0	0	0	0	0	0	0	0	0	0	0	0	0	0	0	0	0	0	0	0	0	0	0	0	0	0	0	0	0
0	0	0	0	0	0	0	0	0	0	0	0	0	0	0	0	0	0	0	0	0	0	0	0	0	0	0	0	0	0	0	0	0	0	0	0	0	0	0	0	0	0	0	0	0	0	0	0	0	0
0	0	0	0	0	0	0	0	0	0	0	0	0	0	0	0	0	0	0	0	0	0	0	0	0	0	0	0	0	0	0	0	0	0	0	0	0	0	0	0	0	0	0	0	0	0	0	0	0	0
0	0	0	0	0	0	0	0	0	0	0	0	0	0	0	0	0	0	0	0	0	0	0	0	0	0	0	0	0	0	0	0	0	0	0	0	0	0	0	0	0	0	0	0	0	0	0	0	0	0
0	0	0	0	0	0	0	0	0	0	0	0	0	0	0	0	0	0	0	0	0	0	0	0	0	0	0	0	0	0	0	0	0	0	0	0	0	0	0	0	0	0	0	0	0	0	0	0	0	0
0	0	0	0	0	0	0	0	0	0	0	0	0	0	0	0	0	0	0	0	0	0	0	0	0	0	0	0	0	0	0	0	0	0	0	0	0	0	0	0	0	0	0	0	0	0	0	0	0	0
0	0	0	0	0	0	0	0	0	0	0	0	0	0	0	0	0	0	0	0	0	0	0	0	0	0	0	0	0	0	0	0	0	0	0	0	0	0	0	0	0	0	0	0	0	0	0	0	0	0
0	0	0	0	0	0	0	0	0	0	0	0	0	0	0	0	0	0	0	0	0	0	0	0	0	0	0	0	0	0	0	0	0	0	0	0	0	0	0	0	0	0	0	0	0	0	0	0	0	0
[truncated: 110 more columns]

## Sheet: Fig.5k
Time (ps)	GNs+MV	Ctrl
0	8.23526	8.23526
0.1	8.07829	8.07735
0.2	8.07529	8.07263
0.3	8.13424	8.1324
0.4	8.18123	8.1822
0.5	8.21412	8.21378
0.6	8.22772	8.22065
0.7	8.20712	8.19491
0.8	8.16577	8.1517
0.9	8.13608	8.12196
1	8.13292	8.12091
1.1	8.14054	8.13206
1.2	8.13608	8.1317
1.3	8.1208	8.12071
1.4	8.10369	8.10872
1.5	8.09139	8.09915
1.6	8.08015	8.08854
1.7	8.06452	8.06947
1.8	8.04672	8.04844
1.9	8.03284	8.03254
2	8.02248	8.02523
2.1	8.00918	8.01887
2.2	7.98741	8.00658
2.3	7.96299	7.98739
2.4	7.94168	7.97007
2.5	7.92445	7.95645
2.6	7.91202	7.94547
2.7	7.89527	7.93255
2.8	7.87451	7.91653
2.9	7.85351	7.89975
3	7.83697	7.88558
3.1	7.82333	7.87329
3.2	7.80777	7.85741
3.3	7.78929	7.83639
3.4	7.77245	7.81808
3.5	7.75847	7.80609
3.6	7.74566	7.79624
3.7	7.73036	7.78306
3.8	7.71154	7.76828
3.9	7.69303	7.75092
4	7.67594	7.73345
4.1	7.65916	7.71761
4.2	7.64208	7.70377
4.3	7.62341	7.68921
4.4	7.60464	7.67314
4.5	7.59002	7.66001
4.6	7.57744	7.6494
4.7	7.5634	7.63738
4.8	7.54594	7.62302
4.9	7.52761	7.60859
5	7.51063	7.59608
5.1	7.49589	7.58331
5.2	7.48011	7.56746
5.3	7.46083	7.55133
5.4	7.44117	7.53511
5.5	7.42262	7.52173
5.6	7.40174	7.50836
5.7	7.38146	7.49448
5.8	7.36268	7.48155
5.9	7.34602	7.46614
6	7.32996	7.45067
6.1	7.31397	7.43764
6.2	7.29497	7.42612
6.3	7.27648	7.41472
6.4	7.25888	7.4017
6.5	7.24302	7.38803
6.6	7.22605	7.37664
6.7	7.20883	7.36631
6.8	7.19112	7.35408
6.9	7.17365	7.34231
7	7.15728	7.33038
7.1	7.14309	7.31951
7.2	7.12603	7.30888
7.3	7.10889	7.29883
7.4	7.0936	7.28766
7.5	7.08023	7.27625
7.6	7.06979	7.26401
7.7	7.05997	7.25135
7.8	7.04928	7.23859
7.9	7.03891	7.22645
8	7.0273	7.2145
8.1	7.01619	7.2045
8.2	7.00361	7.19292
8.3	6.98848	7.18052
8.4	6.97291	7.17003
8.5	6.95923	7.15977
8.6	6.9462	7.15057
8.7	6.93446	7.14039
8.8	6.92285	7.12803
8.9	6.91145	7.11581
9	6.90223	7.1056
9.1	6.89175	7.0952
9.2	6.87949	7.08406
9.3	6.86683	7.07403
9.4	6.85365	7.06607
9.5	6.84152	7.05679
9.6	6.82945	7.04805
9.7	6.81804	7.04042
9.8	6.81073	7.03371
9.9	6.80223	7.02618
10	6.79002	7.01689
10.1	6.77902	7.0046
10.2	6.76784	6.99239
10.3	6.75747	6.98151
10.4	6.74692	6.97156
10.5	6.73508	6.96122
10.6	6.72261	6.9507
10.7	6.71018	6.94048
10.8	6.69984	6.93147
10.9	6.6888	6.92335
11	6.6781	6.91305
11.1	6.66704	6.89986
11.2	6.65772	6.88955
11.3	6.64696	6.88197
11.4	6.63384	6.87692
11.5	6.62013	6.87212
11.6	6.6048	6.86349
11.7	6.59051	6.85232
11.8	6.5797	6.84209
11.9	6.57058	6.83134
12	6.56087	6.82161
12.1	6.54981	6.81244
12.2	6.54075	6.80557
12.3	6.53166	6.79981
12.4	6.52284	6.789
12.5	6.51569	6.77783
12.6	6.50871	6.76894
12.7	6.49963	6.76108
12.8	6.49045	6.75379
12.9	6.48161	6.74625
13	6.47386	6.73681
13.1	6.46777	6.72764
13.2	6.46191	6.71854
13.3	6.45582	6.71075
13.4	6.44817	6.70162
13.5	6.44024	6.69206
13.6	6.42993	6.6839
13.7	6.41832	6.67737
13.8	6.40844	6.67186
13.9	6.40102	6.6663
14	6.39543	6.65929
14.1	6.38734	6.65075
14.2	6.37682	6.64282
14.3	6.36782	6.63519
14.4	6.35985	6.62553
14.5	6.3535	6.615
14.6	6.34671	6.60451
14.7	6.34043	6.59438
14.8	6.33451	6.58677
14.9	6.32973	6.57684
15	6.32565	6.56561
15.1	6.32047	6.55561
15.2	6.31486	6.54491
15.3	6.30914	6.53659
15.4	6.30309	6.52961
15.5	6.29741	6.5237
15.6	6.28977	6.51578
15.7	6.28066	6.50529
15.8	6.27104	6.49494
15.9	6.26245	6.48435
16	6.25428	6.47523
16.1	6.24495	6.46751
16.2	6.238	6.45967
16.3	6.23234	6.45163
16.4	6.22485	6.44342
16.5	6.21474	6.43676
16.6	6.20758	6.42856
16.7	6.20135	6.42012
16.8	6.19564	6.41113
16.9	6.18863	6.40361
17	6.18257	6.39526
17.1	6.17833	6.38567
17.2	6.17078	6.37313
17.3	6.16152	6.36288
17.4	6.15299	6.35281
17.5	6.14567	6.34094
17.6	6.13821	6.33119
17.7	6.13032	6.32235
17.8	6.12237	6.3122
17.9	6.1157	6.3041
18	6.10893	6.29399
18.1	6.102	6.28231
18.2	6.09397	6.27228
18.3	6.08786	6.26261
18.4	6.0818	6.25496
18.5	6.07353	6.24732
18.6	6.0655	6.23786
18.7	6.05811	6.22946
18.8	6.05186	6.22168
18.9	6.04643	6.2143
19	6.04093	6.20638
19.1	6.03395	6.19807
19.2	6.02862	6.19127
19.3	6.02393	6.18496
19.4	6.01804	6.17804
19.5	6.01099	6.16998
19.6	6.00476	6.16431
19.7	5.9986	6.1578
19.8	5.99319	6.15113
19.9	5.98854	6.14342
20	5.98329	6.13687
20.1	5.97627	6.12999
20.2	5.96838	6.12423
20.3	5.96131	6.12089
20.4	5.95459	6.11889
20.5	5.94983	6.11533
20.6	5.94479	6.10887
20.7	5.93894	6.10154
20.8	5.93362	6.09563
20.9	5.92939	6.08976
21	5.92528	6.08205
21.1	5.92065	6.07453
21.2	5.91597	6.06839
21.3	5.91154	6.0619
21.4	5.90613	6.05591
21.5	5.90151	6.04883
21.6	5.89814	6.04252
21.7	5.89462	6.03641
21.8	5.8887	6.02973
21.9	5.88298	6.02337
22	5.8771	6.02093
22.1	5.87095	6.0203
22.2	5.86501	6.01604
22.3	5.85657	6.01081
22.4	5.84791	6.00519
22.5	5.84287	5.9993
22.6	5.8375	5.99552
22.7	5.83061	5.99136
22.8	5.82343	5.98635
22.9	5.81714	5.98314
23	5.81243	5.98116
23.1	5.80665	5.9776
23.2	5.80077	5.97204
23.3	5.79485	5.96693
23.4	5.78809	5.96239
23.5	5.78268	5.95576
23.6	5.77743	5.94853
23.7	5.77308	5.94461
23.8	5.76908	5.93977
23.9	5.76408	5.93461
24	5.75719	5.9315
24.1	5.74904	5.92617
24.2	5.74271	5.92032
24.3	5.7371	5.91583
24.4	5.73229	5.90938
24.5	5.72839	5.90124
24.6	5.72431	5.89509
24.7	5.71992	5.89175
24.8	5.71636	5.88837
24.9	5.71257	5.88315
25	5.70606	5.87815
25.1	5.69878	5.87275
25.2	5.69266	5.86736
25.3	5.68778	5.86283
25.4	5.68137	5.85817
25.5	5.67505	5.85193
25.6	5.66924	5.84606
25.7	5.66468	5.84121
25.8	5.66236	5.8358
25.9	5.65698	5.82933
26	5.65212	5.82319
26.1	5.64857	5.81495
26.2	5.64373	5.80622
26.3	5.63877	5.79736
26.4	5.63533	5.78921
26.5	5.63258	5.78018
26.6	5.6297	5.77031
26.7	5.62748	5.76147
26.8	5.62493	5.75329
26.9	5.62067	5.74617
27	5.61454	5.7394
27.1	5.60944	5.73293
27.2	5.60632	5.72742
27.3	5.60237	5.72098
27.4	5.59811	5.7131
27.5	5.59152	5.70522
27.6	5.58516	5.69756
27.7	5.57947	5.68969
27.8	5.57328	5.68044
27.9	5.56803	5.67296
28	5.56576	5.66625
28.1	5.56354	5.65868
28.2	5.55832	5.65059
28.3	5.55205	5.64258
28.4	5.54566	5.63461
28.5	5.5398	5.62739
28.6	5.53338	5.6213
28.7	5.52648	5.61459
28.8	5.52323	5.60823
28.9	5.51989	5.60357
29	5.51465	5.5985
29.1	5.50958	5.59259
29.2	5.50553	5.58671
29.3	5.50025	5.58224
29.4	5.49448	5.57801
29.5	5.48843	5.57268
29.6	5.48391	5.56825
29.7	5.47929	5.56323
29.8	5.47577	5.55832
29.9	5.47284	5.55462
30	5.46962	5.54836
30.1	5.46563	5.5409
30.2	5.46236	5.53538
30.3	5.45819	5.53144
30.4	5.45517	5.52677
30.5	5.45027	5.52085
30.6	5.444	5.51636
30.7	5.4368	5.51364
30.8	5.43118	5.51104
30.9	5.42539	5.50752
31	5.42046	5.50444
31.1	5.41707	5.49911
31.2	5.41422	5.49326
31.3	5.41098	5.4861
31.4	5.40683	5.48103
31.5	5.40148	5.47669
31.6	5.39413	5.4725
31.7	5.38755	5.46759
31.8	5.3824	5.46136
31.9	5.37702	5.45675
32	5.37131	5.45484
32.1	5.36605	5.45191
32.2	5.35931	5.44846
32.3	5.35196	5.4449
32.4	5.3448	5.44173
32.5	5.33953	5.43685
32.6	5.33652	5.43109
32.7	5.3337	5.42496
32.8	5.33011	5.42087
32.9	5.32473	5.41793
33	5.32124	5.41268
33.1	5.32021	5.4085
33.2	5.31911	5.40525
33.3	5.31721	5.40152
33.4	5.31353	5.39547
33.5	5.30836	5.38669
33.6	5.30374	5.37889
33.7	5.30112	5.3741
33.8	5.30061	5.36936
33.9	5.30086	5.36169
34	5.29998	5.35304
34.1	5.29689	5.34667
34.2	5.29184	5.34196
34.3	5.28753	5.33586
34.4	5.28365	5.32839
34.5	5.27963	5.32051
34.6	5.27808	5.31262
34.7	5.27804	5.30483
34.8	5.27636	5.29846
34.9	5.27434	5.29509
35	5.27024	5.29237
35.1	5.26441	5.28886
35.2	5.26014	5.28567
35.3	5.2555	5.28033
35.4	5.25121	5.27485
35.5	5.24721	5.27284
35.6	5.24273	5.27178
35.7	5.23859	5.27066
35.8	5.23412	5.26809
35.9	5.23017	5.26477
36	5.22625	5.26056
36.1	5.22312	5.25634
36.2	5.22032	5.25287
36.3	5.2143	5.25075
36.4	5.20757	5.25035
36.5	5.20572	5.24887
36.6	5.20503	5.24612
36.7	5.20311	5.24317
36.8	5.19857	5.24216
36.9	5.19372	5.2411
37	5.18858	5.23855
37.1	5.18369	5.23589
37.2	5.17752	5.23487
37.3	5.17103	5.23371
37.4	5.1652	5.2324
37.5	5.1608	5.23005
37.6	5.15689	5.22801
37.7	5.15333	5.22759
37.8	5.14908	5.22529
37.9	5.14387	5.22255
38	5.13836	5.21848
38.1	5.13238	5.21418
38.2	5.12759	5.20979
38.3	5.12305	5.20636
38.4	5.11801	5.2009
38.5	5.11268	5.19548
38.6	5.10812	5.19223
38.7	5.10493	5.1915
38.8	5.10151	5.18971
38.9	5.09735	5.18582
39	5.0933	5.18238
39.1	5.08872	5.17936
39.2	5.08482	5.17485
39.3	5.08333	5.17078
39.4	5.0808	5.16859
39.5	5.07659	5.16637
39.6	5.07382	5.16366
39.7	5.07212	5.16066
39.8	5.07012	5.15673
39.9	5.06498	5.15206
40	5.05793	5.14755
40.1	5.05214	5.14415
40.2	5.04768	5.14172
40.3	5.04207	5.13875
40.4	5.03671	5.13535
40.5	5.03208	5.13065
40.6	5.02846	5.12586
40.7	5.02623	5.12157
40.8	5.02298	5.11879
40.9	5.01707	5.11733
41	5.01222	5.116
41.1	5.00918	5.11473
41.2	5.0073	5.11117
41.3	5.00489	5.10746
41.4	5.00172	5.10249
41.5	4.99832	5.09774
41.6	4.99788	5.09441
41.7	4.99817	5.09192
41.8	4.99755	5.08883
41.9	4.99558	5.08487
42	4.99316	5.08074
42.1	4.9905	5.07633
42.2	4.98843	5.07268
42.3	4.98355	5.07067
42.4	4.9777	5.0682
42.5	4.9728	5.06482
42.6	4.97118	5.06181
42.7	4.97199	5.05846
42.8	4.97243	5.05581
42.9	4.97095	5.05472
43	4.96801	5.05394
43.1	4.96417	5.0518
43.2	4.96057	5.04829
43.3	4.95716	5.04559
43.4	4.9531	5.04326
43.5	4.94862	5.0414
43.6	4.94436	5.03976
43.7	4.93916	5.03726
43.8	4.93502	5.03425
43.9	4.9317	5.03063
44	4.92856	5.02949
44.1	4.92753	5.02994
44.2	4.92657	5.02906
44.3	4.92484	5.02813
44.4	4.92278	5.0265
44.5	4.9196	5.02585
44.6	4.9162	5.02618
44.7	4.91315	5.026
44.8	4.91122	5.02563
44.9	4.91207	5.02365
45	4.91271	5.01907
45.1	4.91133	5.01615
45.2	4.90851	5.01291
45.3	4.90505	5.00891
45.4	4.90123	5.00538
45.5	4.89682	5.00141
45.6	4.89519	4.9967
45.7	4.89493	4.99232
45.8	4.89239	4.99087
45.9	4.89058	4.98974
46	4.88785	4.98745
46.1	4.8854	4.98312
46.2	4.88393	4.97904
46.3	4.88294	4.97476
46.4	4.88141	4.96933
46.5	4.87853	4.96305
46.6	4.87237	4.95844
46.7	4.86352	4.95601
46.8	4.85755	4.95363
46.9	4.85375	4.94981
47	4.85091	4.94506
47.1	4.84792	4.9402
47.2	4.84438	4.93549
47.3	4.84088	4.93211
47.4	4.83736	4.92831
47.5	4.83381	4.92615
47.6	4.82864	4.92484
47.7	4.82256	4.92423
47.8	4.81709	4.92333
47.9	4.81226	4.92102
48	4.8049	4.91872
48.1	4.79825	4.91853
48.2	4.79102	4.91862
48.3	4.78339	4.91842
48.4	4.77565	4.91627
48.5	4.76905	4.91302
48.6	4.76291	4.90932
48.7	4.75612	4.9071
48.8	4.75014	4.90568
48.9	4.74481	4.9025
49	4.73995	4.89889
49.1	4.73413	4.89512
49.2	4.7274	4.89197
49.3	4.7216	4.88975
49.4	4.71571	4.88844
49.5	4.70981	4.88681
49.6	4.70548	4.88452
49.7	4.70138	4.88289
49.8	4.69643	4.88089
49.9	4.69146	4.87878
50	4.6906	4.87619
50.1	4.68983	4.87439
50.2	4.6873	4.87426
50.3	4.68477	4.87438
50.4	4.68163	4.87081
50.5	4.67719	4.86606
50.6	4.67494	4.86261
50.7	4.67334	4.85956
50.8	4.66958	4.85679
50.9	4.6671	4.85371
51	4.6647	4.8504
51.1	4.66187	4.84844
51.2	4.65671	4.84761
51.3	4.65129	4.84657
51.4	4.64762	4.84511
51.5	4.64326	4.84407
51.6	4.63972	4.84332
51.7	4.63786	4.843
51.8	4.63621	4.84085
51.9	4.63358	4.83779
52	4.63051	4.83493
52.1	4.62849	4.83145
52.2	4.62545	4.82763
52.3	4.62107	4.82528
52.4	4.61834	4.82654
52.5	4.61521	4.82757
52.6	4.6118	4.82684
52.7	4.60914	4.82324
52.8	4.60608	4.81935
52.9	4.60122	4.81507
53	4.59817	4.81219
53.1	4.59572	4.811
53.2	4.59316	4.80982
53.3	4.58986	4.80748
53.4	4.58588	4.80522
53.5	4.58309	4.8031
53.6	4.58103	4.80038
53.7	4.57959	4.79823
53.8	4.57638	4.79432
53.9	4.57316	4.79069
54	4.56975	4.78828
54.1	4.56658	4.78595
54.2	4.56352	4.78348
54.3	4.559	4.78193
54.4	4.55419	4.78044
54.5	4.55013	4.779
54.6	4.54564	4.77627
54.7	4.54259	4.77321
54.8	4.54216	4.77187
54.9	4.54172	4.77102
55	4.54015	4.76956
55.1	4.53651	4.76585
55.2	4.53272	4.76312
55.3	4.52821	4.76057
55.4	4.52548	4.75829
55.5	4.52385	4.75599
55.6	4.52259	4.75188
55.7	4.51974	4.74806
55.8	4.51696	4.74603
55.9	4.51539	4.74475
56	4.51303	4.74254
56.1	4.50902	4.73707
56.2	4.50333	4.7337
56.3	4.49682	4.73136
56.4	4.49128	4.72828
56.5	4.48711	4.72478
56.6	4.48229	4.72021
56.7	4.47797	4.71669
56.8	4.47439	4.71373
56.9	4.47075	4.71151
57	4.46743	4.71041
57.1	4.46478	4.70979
57.2	4.46286	4.70962
57.3	4.46088	4.70717
57.4	4.4581	4.70331
57.5	4.45614	4.70138
57.6	4.45326	4.70193
57.7	4.44834	4.70292
57.8	4.44308	4.70095
57.9	4.43906	4.69698
58	4.43686	4.69297
58.1	4.4339	4.69017
58.2	4.42928	4.68871
58.3	4.42547	4.68546
58.4	4.42188	4.68184
58.5	4.41821	4.67962
58.6	4.41514	4.67739
58.7	4.41208	4.67556
58.8	4.41078	4.67325
58.9	4.40977	4.67287
59	4.40686	4.67205
59.1	4.40298	4.67082
59.2	4.39991	4.6668
59.3	4.399	4.66352
59.4	4.39671	4.66045
59.5	4.39314	4.65897
59.6	4.38915	4.65733
59.7	4.38531	4.65471
59.8	4.38273	4.65083
59.9	4.38066	4.64653
60	4.37749	4.64417
60.1	4.37338	4.64331
60.2	4.36872	4.64246
60.3	4.36433	4.63869
60.4	4.36025	4.63385
60.5	4.35758	4.63017
60.6	4.3554	4.62927
60.7	4.35327	4.6297
60.8	4.35166	4.63015
60.9	4.34795	4.63144
61	4.34521	4.63264
61.1	4.34297	4.63335
61.2	4.34079	4.63287
61.3	4.33967	4.63281
61.4	4.33735	4.63367
61.5	4.33522	4.63462
61.6	4.33319	4.63538
61.7	4.33113	4.63527
61.8	4.32989	4.63417
61.9	4.32867	4.63357
62	4.32817	4.63248
62.1	4.32639	4.63261
62.2	4.32458	4.63219
62.3	4.32317	4.63061
62.4	4.32137	4.62832
62.5	4.31974	4.62419
62.6	4.31834	4.62047
62.7	4.3156	4.61759
62.8	4.31503	4.61629
62.9	4.31465	4.61492
63	4.31368	4.61273
63.1	4.31237	4.61248
63.2	4.3115	4.61281
63.3	4.31029	4.61241
63.4	4.30844	4.61151
63.5	4.30714	4.60862
63.6	4.30546	4.60521
63.7	4.30318	4.60176
63.8	4.30079	4.59792
63.9	4.29792	4.59615
64	4.29328	4.5961
64.1	4.28949	4.59477
64.2	4.2855	4.59175
64.3	4.28172	4.58934
64.4	4.27904	4.58914
64.5	4.27757	4.58831
64.6	4.27379	4.5859
64.7	4.27141	4.58331
64.8	4.26992	4.57928
64.9	4.26807	4.57553
65	4.26579	4.57108
65.1	4.26169	4.56701
65.2	4.25829	4.56412
65.3	4.2551	4.56154
65.4	4.25027	4.561
65.5	4.24705	4.55991
65.6	4.2427	4.55725
65.7	4.2396	4.55425
65.8	4.23673	4.55161
65.9	4.23549	4.54976
66	4.23315	4.54809
66.1	4.22872	4.54669
66.2	4.22342	4.54524
66.3	4.21856	4.54274
66.4	4.21548	4.53945
66.5	4.21442	4.53561
66.6	4.21287	4.53174
66.7	4.20996	4.52672
66.8	4.20817	4.52366
66.9	4.2055	4.52178
67	4.2022	4.52171
67.1	4.19972	4.52151
67.2	4.19584	4.52123
67.3	4.19396	4.52124
67.4	4.19297	4.51946
67.5	4.19214	4.51576
67.6	4.19065	4.51154
67.7	4.18825	4.50819
67.8	4.18584	4.50447
67.9	4.18279	4.50113
68	4.1799	4.49743
68.1	4.17906	4.49395
68.2	4.17857	4.49204
68.3	4.17747	4.4897
68.4	4.17647	4.48639
68.5	4.1765	4.48199
68.6	4.17773	4.4791
68.7	4.17811	4.47492
68.8	4.17762	4.47042
68.9	4.17665	4.46713
69	4.17695	4.4637
69.1	4.1762	4.46107
69.2	4.17559	4.4592
69.3	4.1747	4.45726
69.4	4.17323	4.45541
69.5	4.17276	4.45355
69.6	4.1725	4.4514
69.7	4.17218	4.44832
69.8	4.17112	4.4438
69.9	4.16919	4.4401
70	4.16731	4.43747
70.1	4.16681	4.43462
70.2	4.1671	4.43157
70.3	4.16642	4.42864
70.4	4.16672	4.42526
70.5	4.1669	4.42204
70.6	4.16822	4.42132
70.7	4.16757	4.42145
70.8	4.16609	4.42087
70.9	4.16551	4.41937
71	4.16569	4.41599
71.1	4.16559	4.41267
71.2	4.1649	4.41035
71.3	4.16321	4.4084
71.4	4.1601	4.40641
71.5	4.15697	4.40423
71.6	4.15417	4.40289
71.7	4.15296	4.40016
71.8	4.15399	4.39718
71.9	4.15495	4.39361
72	4.15582	4.39137
72.1	4.15613	4.39088
72.2	4.15682	4.39164
72.3	4.15737	4.39241
72.4	4.15791	4.39169
72.5	4.15865	4.38991
72.6	4.15919	4.38874
72.7	4.15937	4.38767
72.8	4.1606	4.38569
72.9	4.16129	4.38327
73	4.15879	4.38046
73.1	4.15536	4.37901
73.2	4.15098	4.37756
73.3	4.14932	4.37678
73.4	4.14999	4.37536
73.5	4.14952	4.3728
73.6	4.14617	4.37313
73.7	4.14258	4.37581
73.8	4.13919	4.37766
73.9	4.13694	4.3783
74	4.13491	4.37867
74.1	4.13319	4.37931
74.2	4.13152	4.38216
74.3	4.13068	4.38644
74.4	4.12856	4.38765
74.5	4.12663	4.38692
74.6	4.12488	4.38646
74.7	4.12307	4.38767
74.8	4.12269	4.38597
74.9	4.12129	4.38344
75	4.11957	4.38136
75.1	4.11831	4.3794
75.2	4.11613	4.37686
75.3	4.11322	4.37514
75.4	4.11029	4.37379
75.5	4.10753	4.37139
75.6	4.10494	4.369
75.7	4.10279	4.36583
75.8	4.10006	4.36196
75.9	4.09623	4.35847
76	4.0927	4.35559
76.1	4.08908	4.35382
76.2	4.08604	4.35306
76.3	4.08431	4.35268
76.4	4.08227	4.35105
76.5	4.08143	4.34987
76.6	4.08024	4.34823
76.7	4.0785	4.3478
76.8	4.0762	4.34839
76.9	4.07254	4.34833
77	4.06919	4.34837
77.1	4.06866	4.34776
77.2	4.06873	4.34574
77.3	4.06766	4.34345
77.4	4.06563	4.34045
77.5	4.0644	4.33937
77.6	4.06404	4.33929
77.7	4.06355	4.33855
77.8	4.06295	4.33751
77.9	4.06155	4.33599
78	4.05899	4.33362
78.1	4.0561	4.33223
78.2	4.05498	4.33109
78.3	4.05523	4.32889
78.4	4.05592	4.32657
78.5	4.05736	4.32523
78.6	4.05793	4.32461
78.7	4.05508	4.3254
78.8	4.0501	4.32617
78.9	4.04641	4.32589
79	4.04493	4.32653
79.1	4.04406	4.32703
79.2	4.04205	4.32661
79.3	4.0394	4.32493
79.4	4.03667	4.32472
79.5	4.03358	4.32307
79.6	4.03081	4.32066
79.7	4.02779	4.319
79.8	4.02458	4.31579
79.9	4.02233	4.31249
80	4.02371	4.31056
80.1	4.02623	4.30864
80.2	4.02798	4.3058
80.3	4.03018	4.30279
80.4	4.03144	4.30118
80.5	4.03131	4.29983
80.6	4.02899	4.29687
80.7	4.02646	4.29251
80.8	4.02587	4.28985
80.9	4.02687	4.28826
81	4.02698	4.28673
81.1	4.02564	4.28635
81.2	4.02076	4.28499
81.3	4.01633	4.2821
81.4	4.01374	4.27966
81.5	4.01228	4.2765
81.6	4.01099	4.27305
81.7	4.00986	4.27006
81.8	4.00831	4.26912
81.9	4.00817	4.26989
82	4.00801	4.27073
82.1	4.00828	4.26922
82.2	4.00765	4.26863
82.3	4.00426	4.26856
82.4	4.00047	4.26934
82.5	3.99813	4.26908
82.6	3.99679	4.26883
82.7	3.99582	4.26862
82.8	3.99394	4.26874
82.9	3.99253	4.26934
83	3.99291	4.26834
83.1	3.99245	4.26652
83.2	3.99204	4.26463
83.3	3.99181	4.26346
83.4	3.9914	4.26271
83.5	3.99131	4.26223
83.6	3.99144	4.26111
83.7	3.99104	4.25697
83.8	3.99142	4.25204
83.9	3.99265	4.24535
84	3.99394	4.23989
84.1	3.99536	4.23858
84.2	3.99515	4.23857
84.3	3.99446	4.23772
84.4	3.99488	4.23815
84.5	3.99573	4.23805
84.6	3.99528	4.23586
84.7	3.99489	4.23316
84.8	3.99521	4.23088
84.9	3.9974	4.22933
85	3.99956	4.22928
85.1	3.99995	4.22829
85.2	3.9995	4.22451
85.3	3.99809	4.21967
85.4	3.99652	4.21584
85.5	3.99633	4.21311
85.6	3.99532	4.21104
85.7	3.99393	4.20822
85.8	3.99352	4.20549
85.9	3.99385	4.20354
86	3.99482	4.20416
86.1	3.99533	4.20436
86.2	3.99744	4.20579
86.3	3.99921	4.2061
86.4	3.99971	4.20592
86.5	3.99874	4.20637
86.6	3.99714	4.2065
86.7	3.99435	4.20641
86.8	3.99122	4.20566
86.9	3.98852	4.20363
87	3.98638	4.2014
87.1	3.9827	4.20116
87.2	3.97835	4.20177
87.3	3.97469	4.20085
87.4	3.97093	4.19881
87.5	3.96693	4.19777
87.6	3.96321	4.19771
87.7	3.95997	4.19744
87.8	3.95585	4.19664
87.9	3.95315	4.19469
88	3.95237	4.19237
88.1	3.95106	4.19011
88.2	3.94883	4.18613
88.3	3.94755	4.18351
88.4	3.94387	4.18068
88.5	3.93888	4.17891
88.6	3.93604	4.17731
88.7	3.93361	4.17641
88.8	3.93028	4.17482
88.9	3.92589	4.17231
89	3.92294	4.16923
89.1	3.9212	4.16613
89.2	3.91895	4.16349
89.3	3.91667	4.16316
89.4	3.91459	4.16359
89.5	3.91213	4.16367
89.6	3.91041	4.16268
89.7	3.90906	4.16126
89.8	3.90828	4.15951
89.9	3.90535	4.15808
90	3.90151	4.15798
90.1	3.89724	4.15811
90.2	3.89462	4.15675
90.3	3.8939	4.15284
90.4	3.89165	4.14923
90.5	3.88866	4.14556
90.6	3.8864	4.14276
90.7	3.88445	4.14059
90.8	3.88301	4.14015
90.9	3.88115	4.14062
91	3.87994	4.1409
91.1	3.87997	4.14185
91.2	3.87885	4.14003
91.3	3.87664	4.13762
91.4	3.87312	4.13521
91.5	3.86914	4.13223
91.6	3.86533	4.12973
91.7	3.86375	4.12693
91.8	3.86288	4.12476
91.9	3.86297	4.12355
92	3.86388	4.12225
92.1	3.86438	4.12002
92.2	3.86504	4.11738
92.3	3.86738	4.11451
92.4	3.86788	4.11291
92.5	3.86791	4.11295
92.6	3.86878	4.11417
92.7	3.86849	4.11417
92.8	3.86824	4.11377
92.9	3.86933	4.11347
93	3.87005	4.11106
93.1	3.86877	4.10819
93.2	3.86634	4.10589
93.3	3.86548	4.10251
93.4	3.86509	4.09847
93.5	3.86315	4.09267
93.6	3.85951	4.08909
93.7	3.8553	4.08787
93.8	3.85098	4.08761
93.9	3.84828	4.08679
94	3.84542	4.08613
94.1	3.84167	4.08525
94.2	3.83828	4.08455
94.3	3.83457	4.08437
94.4	3.83068	4.08352
94.5	3.82644	4.08159
94.6	3.8242	4.07876
94.7	3.82354	4.07806
94.8	3.82214	4.07856
94.9	3.81967	4.07823
95	3.81743	4.07676
95.1	3.81566	4.07537
95.2	3.81462	4.07312
95.3	3.81453	4.07063
95.4	3.81488	4.06969
95.5	3.8152	4.0692
95.6	3.81676	4.06749
95.7	3.81857	4.0661
95.8	3.81983	4.06358
95.9	3.8205	4.0612
96	3.82172	4.05857
96.1	3.82129	4.05618
96.2	3.81891	4.05562
96.3	3.81588	4.05628
96.4	3.81447	4.05662
96.5	3.8134	4.05642
96.6	3.81091	4.0566
96.7	3.8085	4.05528
96.8	3.80696	4.05288
96.9	3.80465	4.0507
97	3.80188	4.04954
97.1	3.80101	4.04718
97.2	3.80236	4.04433
97.3	3.80468	4.04133
97.4	3.80702	4.03982
97.5	3.80908	4.03781
97.6	3.81014	4.0373
97.7	3.80998	4.03772
97.8	3.80912	4.03625
97.9	3.80828	4.03389
98	3.80766	4.03248
98.1	3.80602	4.03053
98.2	3.8043	4.02968
98.3	3.80457	4.02799
98.4	3.80429	4.02522
98.5	3.80376	4.02349
98.6	3.80218	4.02311
98.7	3.79989	4.02126
98.8	3.7977	4.02003
98.9	3.79687	4.01966
99	3.79624	4.01902
99.1	3.79421	4.01848
99.2	3.79198	4.01638
99.3	3.78887	4.01477
99.4	3.7859	4.01346
99.5	3.7821	4.01257
99.6	3.77866	4.01272
99.7	3.77679	4.0127
99.8	3.77525	4.01154
99.9	3.77284	4.00959
100	3.77046	4.0088
100.1	3.76701	4.00957
100.2	3.76426	4.00937
100.3	3.76207	4.0091
100.4	3.75985	4.00934
100.5	3.76002	4.00833
100.6	3.75999	4.00798
100.7	3.75991	4.00749
100.8	3.759	4.00753
100.9	3.75796	4.00845
101	3.75739	4.00933
101.1	3.75589	4.00931
101.2	3.75417	4.00978
101.3	3.75217	4.0087
101.4	3.74963	4.00663
101.5	3.74754	4.00509
101.6	3.74585	4.00263
101.7	3.74474	3.99901
101.8	3.74328	3.99678
101.9	3.74228	3.99447
102	3.74261	3.99081
102.1	3.74279	3.98675
102.2	3.74268	3.98292
102.3	3.74075	3.98084
102.4	3.73899	3.9798
102.5	3.73743	3.97948
102.6	3.73568	3.97736
102.7	3.73464	3.97511
102.8	3.73209	3.9724
102.9	3.72815	3.96998
103	3.72374	3.96847
103.1	3.72053	3.96708
103.2	3.71746	3.96468
103.3	3.71604	3.96395
103.4	3.71708	3.96376
103.5	3.71799	3.96274
103.6	3.71723	3.96161
103.7	3.71625	3.95943
103.8	3.71564	3.95846
103.9	3.71548	3.95832
104	3.71391	3.95712
104.1	3.71251	3.95609
104.2	3.71074	3.95584
104.3	3.70933	3.95538
104.4	3.7073	3.95383
104.5	3.70425	3.9496
104.6	3.70086	3.94544
104.7	3.69896	3.94383
104.8	3.69706	3.94265
104.9	3.69419	3.93952
105	3.69095	3.93634
105.1	3.68955	3.93484
105.2	3.68884	3.93531
105.3	3.68654	3.93546
105.4	3.68473	3.93636
105.5	3.68203	3.93874
105.6	3.67868	3.94136
105.7	3.67614	3.94267
105.8	3.67422	3.9434
105.9	3.67223	3.94307
106	3.67042	3.94058
106.1	3.66764	3.93775
106.2	3.66534	3.9354
106.3	3.66479	3.93331
106.4	3.6647	3.93126
106.5	3.66412	3.92964
106.6	3.66386	3.92643
106.7	3.66242	3.92351
106.8	3.65903	3.92112
106.9	3.65488	3.91946
107	3.65167	3.91822
107.1	3.64808	3.9162
107.2	3.64416	3.91538
107.3	3.64136	3.91461
107.4	3.63791	3.91329
107.5	3.63527	3.91215
107.6	3.63425	3.91094
107.7	3.63284	3.90978
107.8	3.63197	3.90766
107.9	3.63266	3.90531
108	3.63339	3.90245
108.1	3.63458	3.89875
108.2	3.63569	3.89565
108.3	3.63731	3.89264
108.4	3.63865	3.88925
108.5	3.6402	3.88421
108.6	3.64044	3.87913
108.7	3.63924	3.87671
108.8	3.63851	3.874
108.9	3.63783	3.8724
109	3.63748	3.8708
109.1	3.63586	3.87059
109.2	3.63239	3.86943
109.3	3.62828	3.86659
109.4	3.62617	3.86194
109.5	3.62551	3.85815
109.6	3.62336	3.85708
109.7	3.62244	3.85728
109.8	3.62126	3.8565
109.9	3.61915	3.85733
110	3.61726	3.85753
110.1	3.61504	3.85693
110.2	3.61411	3.85649
110.3	3.61343	3.85654
110.4	3.61237	3.85836
110.5	3.6114	3.8618
110.6	3.61057	3.86415
110.7	3.60813	3.86403
110.8	3.60602	3.86433
110.9	3.60368	3.86468
111	3.60193	3.86521
111.1	3.59921	3.86347
111.2	3.59619	3.86098
111.3	3.59252	3.86158
111.4	3.58881	3.86022
111.5	3.58809	3.85749
111.6	3.58958	3.856
111.7	3.59002	3.85489
111.8	3.59042	3.85476
111.9	3.58946	3.85509
112	3.58679	3.85476
112.1	3.58406	3.85296
112.2	3.58187	3.85043
112.3	3.5797	3.84852
112.4	3.57942	3.84813
112.5	3.57942	3.84842
112.6	3.57873	3.84863
112.7	3.57909	3.84902
112.8	3.57918	3.84955
112.9	3.57979	3.84885
113	3.57992	3.84864
113.1	3.58098	3.84819
113.2	3.58141	3.84853
113.3	3.58178	3.84825
113.4	3.58214	3.84698
113.5	3.58179	3.84527
113.6	3.58083	3.84421
113.7	3.57994	3.84237
113.8	3.57918	3.84063
113.9	3.57783	3.83806
114	3.57379	3.83456
114.1	3.56971	3.83042
114.2	3.56628	3.82692
114.3	3.56289	3.82322
114.4	3.55935	3.82111
114.5	3.55715	3.82032
114.6	3.55618	3.82017
114.7	3.55536	3.81967
114.8	3.55306	3.81961
114.9	3.55039	3.81928
115	3.54644	3.81876
115.1	3.54175	3.8195
115.2	3.5378	3.82015
115.3	3.53642	3.8193
115.4	3.53508	3.81816
115.5	3.53372	3.81797
115.6	3.5322	3.81776
115.7	3.53122	3.81718
115.8	3.52968	3.81869
115.9	3.52801	3.81961
116	3.52527	3.8178
116.1	3.52352	3.81517
116.2	3.52311	3.81275
116.3	3.52192	3.81121
116.4	3.52169	3.81021
116.5	3.5215	3.80934
116.6	3.52169	3.8075
116.7	3.52024	3.80338
116.8	3.51915	3.79968
116.9	3.51853	3.79761
117	3.51689	3.79437
117.1	3.51547	3.79099
117.2	3.51361	3.78809
117.3	3.51048	3.78585
117.4	3.50762	3.78471
117.5	3.50589	3.78282
117.6	3.50461	3.78119
117.7	3.50195	3.77903
117.8	3.49999	3.77761
117.9	3.49966	3.7766
118	3.49871	3.77518
118.1	3.49689	3.77254
118.2	3.49537	3.77009
118.3	3.49252	3.76736
118.4	3.48983	3.76519
118.5	3.4883	3.76481
118.6	3.48813	3.76512
118.7	3.48808	3.76509
118.8	3.48658	3.7657
118.9	3.48414	3.7665
119	3.48205	3.76832
119.1	3.48062	3.76969
119.2	3.47999	3.76992
119.3	3.47808	3.76916
119.4	3.47545	3.76814
119.5	3.47341	3.76665
119.6	3.47112	3.766
119.7	3.46815	3.76488
119.8	3.46557	3.76429
119.9	3.46387	3.76205
120	3.46168	3.7606
120.1	3.45862	3.75803
120.2	3.45608	3.75567
120.3	3.45378	3.75535
120.4	3.45125	3.75543
120.5	3.45057	3.75634
120.6	3.45063	3.75687
120.7	3.45205	3.75646
120.8	3.45402	3.75479
120.9	3.45437	3.75281
121	3.45352	3.75002
121.1	3.4521	3.74741
121.2	3.45055	3.74725
121.3	3.44868	3.74744
121.4	3.44705	3.74822
121.5	3.44436	3.7487
121.6	3.44302	3.74843
121.7	3.44349	3.74748
121.8	3.44473	3.74514
121.9	3.44487	3.74143
122	3.44469	3.73754
122.1	3.44523	3.73503
122.2	3.44599	3.73343
122.3	3.44496	3.73211
122.4	3.44443	3.73073
122.5	3.44551	3.73041
122.6	3.44565	3.72938
122.7	3.44661	3.72734
122.8	3.44776	3.72584
122.9	3.44827	3.7251
123	3.44747	3.72437
123.1	3.4471	3.72415
123.2	3.44603	3.72472
123.3	3.44438	3.72515
123.4	3.44365	3.72482
123.5	3.44268	3.72453
123.6	3.44107	3.72427
123.7	3.43939	3.72407
123.8	3.43784	3.72521
123.9	3.43687	3.72713
124	3.43535	3.72858
124.1	3.43246	3.72963
124.2	3.42919	3.7292
124.3	3.42645	3.72858
124.4	3.42332	3.73026
124.5	3.42053	3.73179
124.6	3.41788	3.73222
124.7	3.41497	3.73274
124.8	3.41173	3.73391
124.9	3.4088	3.73532
125	3.40692	3.73582
125.1	3.40551	3.73557
125.2	3.40371	3.73609
125.3	3.40112	3.73675
125.4	3.3989	3.73911
125.5	3.39687	3.74208
125.6	3.39567	3.74394
125.7	3.39402	3.74568
125.8	3.39305	3.74634
125.9	3.39258	3.74467
126	3.39161	3.74396
126.1	3.38934	3.74447
126.2	3.38812	3.74472
126.3	3.3855	3.74431
126.4	3.38317	3.74385
126.5	3.38015	3.74388
126.6	3.37582	3.74535
126.7	3.37112	3.74476
126.8	3.36741	3.74073
126.9	3.36359	3.73699
127	3.36092	3.73348
127.1	3.3595	3.73083
127.2	3.35847	3.72951
127.3	3.35506	3.72846
127.4	3.35157	3.72764
127.5	3.3485	3.72682
127.6	3.34626	3.72547
127.7	3.3461	3.72459
127.8	3.34601	3.72348
127.9	3.34341	3.72072
128	3.34066	3.71911
128.1	3.33903	3.71989
128.2	3.33926	3.71996
128.3	3.34189	3.71779
128.4	3.34457	3.71517
128.5	3.34592	3.71343
128.6	3.3466	3.71181
128.7	3.34717	3.71188
128.8	3.34718	3.71331
128.9	3.34678	3.71342
129	3.34753	3.71262
129.1	3.34896	3.7114
129.2	3.34985	3.71035
129.3	3.35033	3.70924
129.4	3.35007	3.70845
129.5	3.35026	3.70703
129.6	3.35027	3.70738
129.7	3.34971	3.70828
129.8	3.34852	3.70896
129.9	3.34593	3.70876
130	3.34192	3.70716
130.1	3.33804	3.70509
130.2	3.33568	3.70307
130.3	3.33458	3.7018
130.4	3.33353	3.70154
130.5	3.3314	3.70119
130.6	3.33064	3.70077
130.7	3.3299	3.6995
130.8	3.32897	3.6988
130.9	3.32801	3.69859
131	3.32767	3.6991
131.1	3.3275	3.6984
131.2	3.3282	3.69769
131.3	3.32881	3.69725
131.4	3.32769	3.69664
131.5	3.32793	3.69732
131.6	3.32806	3.69871
131.7	3.32879	3.69865
131.8	3.33057	3.69684
131.9	3.3318	3.69435
132	3.33216	3.69106
132.1	3.33076	3.68802
132.2	3.32772	3.68569
132.3	3.32453	3.68385
132.4	3.32292	3.68175
132.5	3.32046	3.67995
132.6	3.31771	3.67875
132.7	3.31482	3.67835
132.8	3.31237	3.67914
132.9	3.31091	3.67894
133	3.31034	3.67756
133.1	3.30988	3.67533
133.2	3.30949	3.67213
133.3	3.30969	3.66953
133.4	3.3094	3.66792
133.5	3.30982	3.66826
133.6	3.31074	3.67001
133.7	3.31279	3.67209
133.8	3.31496	3.67203
133.9	3.3159	3.67123
134	3.31527	3.66922
134.1	3.31471	3.66782
134.2	3.31491	3.66698
134.3	3.31408	3.66689
134.4	3.3135	3.66637
134.5	3.31208	3.66578
134.6	3.30898	3.66296
134.7	3.3064	3.65972
134.8	3.30501	3.65638
134.9	3.30519	3.65522
135	3.30524	3.65457
135.1	3.30416	3.65454
135.2	3.30352	3.65504
135.3	3.3028	3.65655
135.4	3.30092	3.6589
135.5	3.29873	3.65856
135.6	3.2977	3.65596
135.7	3.29622	3.65528
135.8	3.29448	3.65623
135.9	3.29202	3.65649
136	3.28793	3.65671
136.1	3.28352	3.65527
136.2	3.28046	3.65436
136.3	3.2779	3.65349
136.4	3.27633	3.65288
136.5	3.27428	3.65142
136.6	3.27246	3.64955
136.7	3.27161	3.64835
136.8	3.27021	3.64846
136.9	3.26905	3.64901
137	3.269	3.64841
137.1	3.26909	3.64643
137.2	3.26944	3.64407
137.3	3.26953	3.64297
137.4	3.26815	3.64142
137.5	3.26721	3.6405
137.6	3.26661	3.63949
137.7	3.26619	3.63943
137.8	3.26755	3.63885
137.9	3.26923	3.63695
138	3.26976	3.63475
138.1	3.27108	3.63338
138.2	3.27276	3.63342
138.3	3.27372	3.6352
138.4	3.2744	3.63568
138.5	3.2763	3.63448
138.6	3.27794	3.63285
138.7	3.27867	3.63283
138.8	3.27905	3.63318
138.9	3.27959	3.63158
139	3.28148	3.62898
139.1	3.28353	3.6261
139.2	3.28699	3.62247
139.3	3.29048	3.61829
139.4	3.29196	3.61571
139.5	3.29223	3.6138
139.6	3.2916	3.61314
139.7	3.29198	3.61407
139.8	3.29186	3.61601
139.9	3.29088	3.61614
140	3.28919	3.61655
140.1	3.28729	3.61563
140.2	3.28549	3.61412
140.3	3.28481	3.61273
140.4	3.28387	3.61057
140.5	3.28205	3.60709
140.6	3.28052	3.60361
140.7	3.27874	3.60182
140.8	3.27702	3.60127
140.9	3.27474	3.59947
141	3.2705	3.59625
141.1	3.26593	3.59208
141.2	3.26363	3.58848
141.3	3.26239	3.58576
141.4	3.26301	3.58404
141.5	3.26441	3.5819
141.6	3.26488	3.57994
141.7	3.26565	3.57761
141.8	3.26601	3.57421
141.9	3.2645	3.57204
142	3.26202	3.57046
142.1	3.26024	3.56882
142.2	3.25967	3.5684
142.3	3.25991	3.56805
142.4	3.25989	3.56732
142.5	3.25976	3.56553
142.6	3.25794	3.56407
142.7	3.25483	3.56164
142.8	3.25175	3.55892
142.9	3.24849	3.5584
143	3.245	3.5574
143.1	3.24155	3.55645
143.2	3.23776	3.55688
143.3	3.23499	3.5572
143.4	3.23223	3.55797
143.5	3.22989	3.55958
143.6	3.22746	3.56106
143.7	3.22538	3.56201
143.8	3.22295	3.56228
143.9	3.22127	3.56208
144	3.22094	3.56162
144.1	3.21971	3.56158
144.2	3.21972	3.56336
144.3	3.21975	3.56551
144.4	3.21968	3.56632
144.5	3.21998	3.56591
144.6	3.22045	3.56503
144.7	3.22052	3.56478
144.8	3.22062	3.56549
144.9	3.21969	3.56505
145	3.21806	3.56458
145.1	3.21626	3.56356
145.2	3.21312	3.56131
145.3	3.2106	3.55907
145.4	3.20879	3.55587
145.5	3.20802	3.55352
145.6	3.20726	3.55268
145.7	3.20801	3.55251
145.8	3.2088	3.55275
145.9	3.21022	3.55188
146	3.21089	3.55071
146.1	3.21108	3.55045
146.2	3.21106	3.55032
146.3	3.21306	3.55017
146.4	3.21523	3.54984
146.5	3.21613	3.54977
146.6	3.21561	3.55004
146.7	3.21571	3.5497
146.8	3.21567	3.5484
146.9	3.21588	3.54699
147	3.21627	3.54624
147.1	3.2165	3.54435
147.2	3.21715	3.54345
147.3	3.21872	3.54364
147.4	3.21857	3.54418
147.5	3.21801	3.54535
147.6	3.21775	3.54693
147.7	3.21829	3.54572
147.8	3.21966	3.54583
147.9	3.22087	3.54723
148	3.22182	3.5476
148.1	3.22127	3.54847
148.2	3.22047	3.54847
148.3	3.22001	3.54734
148.4	3.21892	3.54411
148.5	3.21677	3.54192
148.6	3.21398	3.54148
148.7	3.21143	3.54116
148.8	3.21055	3.54091
148.9	3.21201	3.53971
149	3.21204	3.53848
149.1	3.21134	3.53843
149.2	3.21001	3.53903
149.3	3.20734	3.53916
149.4	3.2066	3.53862
149.5	3.20571	3.53763
149.6	3.20423	3.53619
149.7	3.2013	3.53531
149.8	3.19962	3.53535
149.9	3.19827	3.53485
150	3.19613	3.53181
150.1	3.19655	3.52962
150.2	3.19781	3.52956
150.3	3.19953	3.53134
150.4	3.19991	3.5325
150.5	3.19943	3.53226
150.6	3.19811	3.53245
150.7	3.19513	3.53419
150.8	3.19233	3.53446
150.9	3.18951	3.5317
151	3.18795	3.53006
151.1	3.18704	3.52866
151.2	3.18633	3.52825
151.3	3.1856	3.5291
151.4	3.18472	3.531
151.5	3.18412	3.53293
151.6	3.18257	3.53472
151.7	3.18111	3.53452
151.8	3.17984	3.53392
151.9	3.17782	3.53248
152	3.17611	3.52958
152.1	3.17438	3.52777
152.2	3.17289	3.52661
152.3	3.17229	3.52674
152.4	3.17332	3.52796
152.5	3.17484	3.5285
152.6	3.17601	3.52808
152.7	3.17559	3.52796
152.8	3.17505	3.52856
152.9	3.17554	3.53037
153	3.17657	3.53264
153.1	3.1777	3.5335
153.2	3.17735	3.53252
153.3	3.17613	3.52937
153.4	3.1737	3.52582
153.5	3.17035	3.52232
153.6	3.16697	3.51931
153.7	3.16493	3.51506
153.8	3.16404	3.50911
153.9	3.16255	3.50227
154	3.16052	3.49583
154.1	3.15909	3.489
154.2	3.15769	3.48392
154.3	3.15628	3.48011
154.4	3.15455	3.47766
154.5	3.15237	3.47633
154.6	3.14993	3.47605
154.7	3.14746	3.47722
154.8	3.14508	3.4785
154.9	3.14239	3.4779
155	3.14052	3.47662
155.1	3.13913	3.47471
155.2	3.13707	3.47412
155.3	3.135	3.4735
155.4	3.13181	3.47361
155.5	3.12816	3.47367
155.6	3.125	3.4738
155.7	3.12256	3.47332
155.8	3.12025	3.47281
155.9	3.11733	3.47331
156	3.11431	3.4742
156.1	3.11177	3.47429
156.2	3.10877	3.47378
156.3	3.10646	3.47385
156.4	3.10553	3.47308
156.5	3.10407	3.4717
156.6	3.10056	3.47016
156.7	3.09662	3.46862
156.8	3.09352	3.46658
156.9	3.09093	3.4638
157	3.08947	3.46067
157.1	3.08847	3.45802
157.2	3.08933	3.45747
157.3	3.08963	3.45666
157.4	3.08953	3.45556
157.5	3.08949	3.45465
157.6	3.08926	3.45523
157.7	3.08885	3.45617
157.8	3.0879	3.45767
157.9	3.08592	3.4609
158	3.0847	3.4639
158.1	3.08486	3.46475
158.2	3.08335	3.46479
158.3	3.08169	3.46576
158.4	3.07986	3.46824
158.5	3.07823	3.47186
158.6	3.07702	3.47465
158.7	3.0745	3.47653
158.8	3.07094	3.47792
158.9	3.0684	3.47922
159	3.06649	3.47939
159.1	3.06493	3.47861
159.2	3.06393	3.47895
159.3	3.06372	3.47982
159.4	3.0637	3.48018
159.5	3.06202	3.48042
159.6	3.06044	3.48094
159.7	3.059	3.48077
159.8	3.05745	3.47871
159.9	3.05717	3.47717
160	3.05817	3.47676
160.1	3.05802	3.47692
160.2	3.05737	3.47605
160.3	3.05735	3.4747
160.4	3.05786	3.47365
160.5	3.05881	3.47239
160.6	3.05883	3.46925
160.7	3.05803	3.46632
160.8	3.05742	3.46381
160.9	3.05673	3.46198
161	3.05643	3.45972
161.1	3.05667	3.45874
161.2	3.05584	3.45743
161.3	3.0531	3.45687
161.4	3.05001	3.45724
161.5	3.04679	3.45737
161.6	3.04327	3.4589
161.7	3.03984	3.46027
161.8	3.03649	3.4592
161.9	3.03341	3.45592
162	3.03082	3.45112
162.1	3.0301	3.44697
162.2	3.03002	3.44463
162.3	3.02912	3.4432
162.4	3.02881	3.44327
162.5	3.02943	3.44365
162.6	3.02901	3.44412
162.7	3.02827	3.44542
162.8	3.02806	3.44624
162.9	3.02771	3.44578
163	3.02767	3.44458
163.1	3.02694	3.44472
163.2	3.02546	3.44504
163.3	3.02486	3.44534
163.4	3.02443	3.44471
163.5	3.02605	3.44235
163.6	3.02647	3.44161
163.7	3.02573	3.44106
163.8	3.02466	3.44043
163.9	3.02355	3.44021
164	3.02232	3.44106
164.1	3.02211	3.44266
164.2	3.02251	3.44377
164.3	3.02216	3.44394
164.4	3.02101	3.44287
164.5	3.01957	3.44118
164.6	3.0191	3.43962
164.7	3.0194	3.44003
164.8	3.01786	3.44088
164.9	3.01639	3.43983
165	3.01518	3.43717
165.1	3.01518	3.43409
165.2	3.01559	3.43125
165.3	3.01413	3.4298
165.4	3.01181	3.42811
165.5	3.01034	3.42507
165.6	3.00905	3.42085
165.7	3.00821	3.41758
165.8	3.0083	3.41654
165.9	3.00794	3.41544
166	3.00763	3.41465
166.1	3.00663	3.41388
166.2	3.00405	3.41227
166.3	3.00168	3.41162
166.4	2.99854	3.41347
166.5	2.99506	3.41534
166.6	2.9911	3.4163
166.7	2.9863	3.41656
166.8	2.98171	3.41501
166.9	2.97896	3.41308
167	2.97726	3.41164
167.1	2.97505	3.41034
167.2	2.97176	3.40904
167.3	2.96923	3.40913
167.4	2.96788	3.40924
167.5	2.967	3.40906
167.6	2.96662	3.40846
167.7	2.96562	3.40834
167.8	2.96541	3.40744
167.9	2.96478	3.40556
168	2.96327	3.4032
168.1	2.96149	3.40046
168.2	2.96004	3.39807
168.3	2.95846	3.39566
168.4	2.9575	3.39348
168.5	2.958	3.39242
168.6	2.95971	3.39267
168.7	2.96212	3.39301
168.8	2.96363	3.39197
168.9	2.96423	3.39227
169	2.96452	3.39321
169.1	2.9659	3.39393
169.2	2.96781	3.39304
169.3	2.96971	3.39243
169.4	2.97009	3.39203
169.5	2.9684	3.39272
169.6	2.96639	3.3934
169.7	2.96507	3.3943
169.8	2.96499	3.39577
169.9	2.96455	3.39798
170	2.9662	3.39866
170.1	2.96898	3.3988
170.2	2.9708	3.39889
170.3	2.97234	3.3996
170.4	2.97325	3.40168
170.5	2.97241	3.4028
170.6	2.9714	3.40435
170.7	2.97024	3.40509
170.8	2.96939	3.40623
170.9	2.96877	3.40691
171	2.96561	3.40684
171.1	2.96258	3.40654
171.2	2.95811	3.40591
171.3	2.95398	3.40553
171.4	2.95077	3.40498
171.5	2.94746	3.40492
171.6	2.9458	3.40481
171.7	2.94438	3.40352
171.8	2.94294	3.40172
171.9	2.9413	3.40137
172	2.9393	3.40225
172.1	2.93787	3.40435
172.2	2.93693	3.40562
172.3	2.93562	3.40566
172.4	2.93399	3.40342
172.5	2.93272	3.40073
172.6	2.93139	3.39854
172.7	2.92959	3.39666
172.8	2.92818	3.39585
172.9	2.92752	3.39718
173	2.9273	3.39853
173.1	2.92786	3.39905
173.2	2.92686	3.39804
173.3	2.92431	3.39659
173.4	2.9216	3.39538
173.5	2.91948	3.39411
173.6	2.91911	3.3946
173.7	2.92027	3.39654
173.8	2.9216	3.397
173.9	2.92176	3.39709
174	2.92111	3.39614
174.1	2.92099	3.39418
174.2	2.92099	3.39165
174.3	2.92052	3.39046
174.4	2.92031	3.38938
174.5	2.92011	3.38905
174.6	2.91977	3.38802
174.7	2.92023	3.38581
174.8	2.92008	3.38437
174.9	2.91986	3.3819
175	2.92082	3.37752
175.1	2.9225	3.37216
175.2	2.92279	3.36894
175.3	2.92167	3.36658
175.4	2.91943	3.36664
175.5	2.91878	3.36675
175.6	2.9193	3.36648
175.7	2.92002	3.36528
175.8	2.92047	3.36376
175.9	2.9199	3.3618
176	2.91793	3.35935
176.1	2.91619	3.35798
176.2	2.91517	3.35654
176.3	2.91477	3.35536
176.4	2.9138	3.35514
176.5	2.91391	3.35398
176.6	2.91283	3.35309
176.7	2.90941	3.3522
176.8	2.90601	3.35232
176.9	2.90344	3.35378
177	2.90235	3.35512
177.1	2.9018	3.35511
177.2	2.9003	3.3548
177.3	2.89865	3.35467
177.4	2.8971	3.35451
177.5	2.89519	3.35524
177.6	2.89299	3.35646
177.7	2.89209	3.35757
177.8	2.89137	3.35931
177.9	2.8917	3.36272
178	2.89186	3.36532
178.1	2.89154	3.36703
178.2	2.89198	3.36867
178.3	2.89278	3.3711
178.4	2.89441	3.37339
178.5	2.89645	3.37435
178.6	2.89821	3.37525
178.7	2.8999	3.37579
178.8	2.90068	3.37582
178.9	2.9001	3.37492
179	2.89922	3.37335
179.1	2.89825	3.37257
179.2	2.89664	3.37197
179.3	2.89648	3.37055
179.4	2.89641	3.37028
179.5	2.89538	3.36982
179.6	2.89472	3.36833
179.7	2.89449	3.3668
179.8	2.89316	3.36507
179.9	2.88986	3.36376
180	2.88509	3.36191
180.1	2.88023	3.36011
180.2	2.87646	3.36024
180.3	2.87367	3.36091
180.4	2.87019	3.36041
180.5	2.86648	3.35821
180.6	2.86517	3.35736
180.7	2.86557	3.35587
180.8	2.86615	3.35365
180.9	2.86693	3.35245
181	2.86705	3.35065
181.1	2.86604	3.34749
181.2	2.86399	3.34346
181.3	2.86152	3.33948
181.4	2.86039	3.3356
181.5	2.86064	3.33255
181.6	2.8613	3.33042
181.7	2.86192	3.3278
181.8	2.86183	3.32414
181.9	2.86071	3.32102
182	2.86173	3.31959
182.1	2.86359	3.31908
182.2	2.86351	3.31927
182.3	2.86133	3.31978
182.4	2.85863	3.31865
182.5	2.85729	3.31741
182.6	2.85746	3.31653
182.7	2.85848	3.31461
182.8	2.85989	3.31239
182.9	2.86011	3.31056
183	2.85842	3.3091
183.1	2.85785	3.30673
183.2	2.85702	3.30406
183.3	2.85524	3.3019
183.4	2.85488	3.29937
183.5	2.85469	3.29659
183.6	2.85545	3.29381
183.7	2.85593	3.29127
183.8	2.85602	3.28792
183.9	2.85619	3.2853
184	2.85758	3.28437
184.1	2.86044	3.28588
184.2	2.8632	3.28796
184.3	2.86618	3.28852
184.4	2.86805	3.28985
184.5	2.8685	3.29152
184.6	2.86776	3.29317
184.7	2.86543	3.29465
184.8	2.86202	3.29574
184.9	2.85873	3.29735
185	2.85637	3.29775
185.1	2.85409	3.29818
185.2	2.85161	3.29851
185.3	2.84916	3.2982
185.4	2.84841	3.29851
185.5	2.84764	3.29916
185.6	2.84611	3.30207
185.7	2.8445	3.30427
185.8	2.84412	3.30424
185.9	2.84412	3.3032
186	2.8448	3.30211
186.1	2.84496	3.30194
186.2	2.84449	3.3015
186.3	2.84341	3.30024
186.4	2.84321	3.29956
186.5	2.84385	3.29996
186.6	2.84485	3.30076
186.7	2.84502	3.30046
186.8	2.84512	3.29981
186.9	2.84429	3.30021
187	2.84293	3.30231
187.1	2.84196	3.30335
187.2	2.84043	3.30382
187.3	2.83878	3.30508
187.4	2.83673	3.30611
187.5	2.8355	3.30558
187.6	2.83424	3.30473
187.7	2.83239	3.30357
187.8	2.83144	3.30334
187.9	2.83059	3.30281
188	2.82919	3.30193
188.1	2.829	3.29934
188.2	2.82911	3.29703
188.3	2.82804	3.2949
188.4	2.82604	3.29319
188.5	2.82415	3.2925
188.6	2.82126	3.2916
188.7	2.81969	3.28936
188.8	2.818	3.28758
188.9	2.81522	3.28587
189	2.813	3.28416
189.1	2.81106	3.28282
189.2	2.80981	3.28095
189.3	2.80935	3.28052
189.4	2.80955	3.27851
189.5	2.81021	3.27583
189.6	2.81066	3.27424
189.7	2.81111	3.27328
189.8	2.81105	3.27309
189.9	2.81038	3.27111
190	2.80853	3.26938
190.1	2.80508	3.26701
190.2	2.80023	3.26394
190.3	2.79687	3.26028
190.4	2.7943	3.25694
190.5	2.79207	3.25306
190.6	2.7905	3.24902
190.7	2.78975	3.24535
190.8	2.78809	3.24231
190.9	2.78391	3.24093
191	2.78063	3.2413
191.1	2.77827	3.2428
191.2	2.77694	3.24434
191.3	2.77501	3.24473
191.4	2.77344	3.24417
191.5	2.77205	3.2438
191.6	2.77183	3.24313
191.7	2.77187	3.24257
191.8	2.77147	3.24073
191.9	2.76997	3.24078
192	2.76873	3.24188
192.1	2.76873	3.24196
192.2	2.7695	3.24165
192.3	2.76957	3.24083
192.4	2.76739	3.23882
192.5	2.76557	3.23837
192.6	2.76586	3.23777
192.7	2.76659	3.23556
192.8	2.76541	3.23406
192.9	2.76388	3.23233
193	2.76166	3.23178
193.1	2.75913	3.23189
193.2	2.75778	3.23141
193.3	2.75662	3.23009
193.4	2.7566	3.2298
193.5	2.75696	3.23071
193.6	2.75694	3.2311
193.7	2.75632	3.22948
193.8	2.75559	3.22715
193.9	2.755	3.22486
194	2.75531	3.2223
194.1	2.75501	3.21994
194.2	2.75495	3.2175
194.3	2.75479	3.21473
194.4	2.75564	3.21194
194.5	2.7566	3.21196
194.6	2.75759	3.21365
194.7	2.75853	3.21605
194.8	2.7575	3.21803
194.9	2.75696	3.22106
195	2.75733	3.22465
195.1	2.75952	3.22706
195.2	2.76217	3.22854
195.3	2.76302	3.23034
195.4	2.76284	3.23273
195.5	2.76154	3.23549
195.6	2.76023	3.23764
195.7	2.75992	3.23895
195.8	2.76042	3.2395
195.9	2.76032	3.24007
196	2.75968	3.2421
196.1	2.75855	3.24562
196.2	2.75791	3.24954
196.3	2.75701	3.25238
196.4	2.75526	3.25421
196.5	2.75351	3.25406
196.6	2.75152	3.2533
196.7	2.75051	3.25293
196.8	2.74899	3.25327
196.9	2.74807	3.25315
197	2.74675	3.2523
197.1	2.74535	3.25102
197.2	2.74344	3.24994
197.3	2.74121	3.24855
197.4	2.73958	3.24842
197.5	2.73912	3.24812
197.6	2.73923	3.24653
197.7	2.73977	3.24642
197.8	2.74064	3.24463
197.9	2.74143	3.24194
198	2.74113	3.23955
198.1	2.74174	3.23846
198.2	2.7415	3.23759
198.3	2.74189	3.23523
198.4	2.743	3.23211
198.5	2.74361	3.22725
198.6	2.74324	3.22388
198.7	2.74143	3.22041
198.8	2.73965	3.21634
198.9	2.73884	3.21296
199	2.7381	3.21119
199.1	2.73673	3.20976
199.2	2.73491	3.20877
199.3	2.73342	3.20732
199.4	2.73185	3.20578
199.5	2.73008	3.2044
199.6	2.72748	3.20337
199.7	2.72501	3.20323
199.8	2.72257	3.20279
[truncated: 3,180 more rows]
