# Supplementary material for: Microwave assisted antibacterial action of Garcinia nanoparticles on Gram-negative bacteria
Source: Nat Commun. 2022 May 5;13:2461. doi: 10.1038/s41467-022-30125-w (PMC9072325; doi:10.1038/s41467-022-30125-w)
Supplement: Supplementary file 12 — Source Data [file 41467_2022_30125_MOESM12_ESM.zip › Source Data/Fig.6.xlsx]

## Sheet: Fig.6b
Ctrl			GNs			MV			GNs+MV
Distance (μm)	SYTOX Green	FM4-64	Distance (μm)	SYTOX Green	FM4-64	Distance (μm)	SYTOX Green	FM4-64	Distance (μm)	SYTOX Green	FM4-64
0	0	0	0	2	3	0	6	4	0	193	372
0.0168	0	0	0.0168	21	0	0.0252	4	0	0.0249	114	51
0.0336	1	4	0.0336	0	2	0.0505	0	5	0.0497	152	50
0.0503	0	0	0.0503	14	13	0.0757	18	0	0.0746	71	123
0.0671	0	9	0.0671	0	1	0.1009	21	45	0.0994	71	123
0.0839	2	77	0.0839	8	12	0.1262	19	153	0.1243	215	78
0.1007	0	45	0.1007	4	10	0.1514	33	6	0.1492	195	261
0.1175	4	0	0.1175	0	94	0.1766	17	147	0.174	89	648
0.1342	1	15	0.1342	11	74	0.2019	2	150	0.1989	198	245
0.151	3	0	0.151	1	1	0.2271	2	150	0.2237	95	361
0.1678	1	54	0.1678	1	1	0.2523	2	162	0.2486	131	166
0.1846	3	6	0.1846	9	48	0.2776	2	372	0.2735	255	208
0.2014	3	6	0.2014	0	55	0.3028	25	883	0.2983	93	394
0.2182	2	4	0.2182	6	1	0.328	0	540	0.3232	114	334
0.2349	0	0	0.2349	0	79	0.3533	0	540	0.348	108	301
0.2517	10	2	0.2517	4	61	0.3785	1	954	0.3729	208	216
0.2685	8	3	0.2685	4	105	0.4037	34	190	0.3977	208	216
0.2853	0	1	0.2853	3	8	0.429	20	326	0.4226	158	250
0.3021	0	1	0.3021	0	21	0.4542	13	455	0.4475	170	476
0.3188	0	5	0.3188	0	21	0.4794	6	349	0.4723	170	476
0.3356	11	0	0.3356	0	165	0.5047	56	306	0.4972	138	428
0.3524	1	9	0.3524	9	50	0.5299	15	158	0.522	82	262
0.3692	3	5	0.3692	7	62	0.5551	57	91	0.5469	201	222
0.386	5	3	0.386	3	69	0.5804	37	6	0.5718	89	325
0.4027	3	22	0.4027	0	147	0.6056	12	184	0.5966	475	991
0.4195	5	0	0.4195	8	471	0.6308	32	0	0.6215	286	1046
0.4363	0	183	0.4363	4	121	0.656	18	218	0.6463	338	893
0.4531	5	7	0.4531	2	171	0.6813	18	218	0.6712	549	800
0.4699	0	7	0.4699	2	171	0.7065	10	0	0.6961	710	856
0.4866	6	89	0.4866	1	434	0.7317	64	10	0.7209	555	894
0.5034	2	28	0.5034	12	196	0.757	128	7	0.7458	545	916
0.5202	0	38	0.5202	3	270	0.7822	43	72	0.7706	545	916
0.537	5	90	0.537	12	203	0.8074	19	0	0.7955	851	1140
0.5538	4	134	0.5538	8	59	0.8327	93	162	0.8204	886	2172
0.5706	14	2	0.5706	4	427	0.8579	29	74	0.8452	886	2172
0.5873	7	55	0.5873	1	712	0.8831	43	1	0.8701	1183	2123
0.6041	3	0	0.6041	37	310	0.9084	35	110	0.8949	1226	1135
0.6209	4	255	0.6209	1	435	0.9336	0	152	0.9198	1239	2723
0.6377	0	103	0.6377	1	435	0.9588	19	4	0.9447	1133	2514
0.6545	4	149	0.6545	29	315	0.9841	26	6	0.9695	1091	2070
0.6712	0	48	0.6712	3	618	1.0093	23	170	0.9944	1467	2498
0.688	17	107	0.688	45	325	1.0345	23	170	1.0192	1892	1816
0.7048	4	297	0.7048	15	247	1.0598	26	458	1.0441	1027	2546
0.7216	1	481	0.7216	0	414	1.085	30	119	1.0689	1855	2530
0.7384	1	274	0.7384	3	612	1.1102	49	406	1.0938	1777	1353
0.7551	13	471	0.7551	1	496	1.1355	12	399	1.1187	1322	2296
0.7719	29	319	0.7719	1	169	1.1607	1	268	1.1435	1322	2296
0.7887	29	319	0.7887	1	169	1.1859	38	661	1.1684	1872	1602
0.8055	12	455	0.8055	30	170	1.2112	0	1020	1.1932	1386	1711
0.8223	11	326	0.8223	21	286	1.2364	3	525	1.2181	1386	1711
0.839	1	343	0.839	24	316	1.2616	7	120	1.243	1297	1707
0.8558	0	217	0.8558	30	438	1.2869	4	207	1.2678	1453	1639
0.8726	12	695	0.8726	9	151	1.3121	1	0	1.2927	1625	1606
0.8894	12	695	0.8894	27	351	1.3373	7	289	1.3175	1825	1353
0.9062	8	285	0.9062	52	330	1.3626	7	289	1.3424	1623	859
0.9229	7	127	0.9229	4	66	1.3878	2	86	1.3673	1283	1551
0.9397	1	300	0.9397	4	66	1.413	0	9	1.3921	1748	1355
0.9565	17	141	0.9565	14	41	1.4383	8	4	1.417	1783	704
0.9733	2	327	0.9733	23	283	1.4635	15	3	1.4418	1521	1487
0.9901	28	141	0.9901	9	22	1.4887	15	3	1.4667	1477	1612
1.0069	5	165	1.0069	0	301	1.514	6	2	1.4916	1672	1028
1.0236	1	108	1.0236	75	196	1.5392	17	0	1.5164	1672	1028
1.0404	0	223	1.0404	49	269	1.5644	7	186	1.5413	2005	1411
1.0572	0	145	1.0572	47	62	1.5897	3	201	1.5661	1637	1107
1.074	0	145	1.074	0	102	1.6149	7	280	1.591	1903	1032
1.0908	12	92	1.0908	42	222	1.6401	11	4	1.6158	1418	1656
1.1075	24	31	1.1075	42	222	1.6654	44	0	1.6407	1615	1404
1.1243	14	220	1.1243	29	247				1.6656	1372	2210
1.1411	0	255	1.1411	3	268				1.6904	1372	2210
1.1579	3	156	1.1579	17	173				1.7153	1357	1957
1.1747	45	206	1.1747	38	249				1.7401	1126	2291
1.1914	14	121	1.1914	38	395				1.765	1113	2152
1.2082	3	97	1.2082	14	297				1.7899	1270	2229
1.225	3	165	1.225	23	225				1.8147	899	1072
1.2418	11	301	1.2418	7	695				1.8396	872	1781
1.2586	2	135	1.2586	7	695				1.8644	1121	1160
1.2753	2	135	1.2753	16	290				1.8893	870	2260
1.2921	4	4	1.2921	1	382				1.9142	745	2180
1.3089	24	41	1.3089	2	355				1.939	601	2103
1.3257	13	17	1.3257	12	426				1.9639	518	1686
1.3425	5	174	1.3425	20	319				1.9887	518	1686
1.3593	30	100	1.3593	14	613				2.0136	490	1297
1.376	30	100	1.376	3	508				2.0385	658	584
1.3928	20	157	1.3928	0	453				2.0633	658	584
1.4096	15	133	1.4096	0	453				2.0882	218	759
1.4264	34	120	1.4264	20	450				2.113	124	318
1.4432	10	110	1.4432	17	348				2.1379	474	657
1.4599	6	411	1.4599	10	345				2.1628	268	407
1.4767	0	184	1.4767	16	319				2.1876	399	634
1.4935	15	131	1.4935	0	391				2.2125	125	323
1.5103	55	439	1.5103	0	376				2.2373	151	552
1.5271	28	448	1.5271	3	237				2.2622	75	489
1.5438	32	446	1.5438	1	330				2.287	62	75
1.5606	1	325	1.5606	10	212				2.3119	181	323
1.5774	21	386	1.5774	10	212				2.3368	64	234
1.5942	25	425	1.5942	20	173				2.3616	64	234
1.611	20	273	1.611	0	289				2.3865	123	144
1.6277	30	627	1.6277	32	106				2.4113	293	7
1.6445	25	646	1.6445	23	356				2.4362	293	7
1.6613	30	441	1.6613	16	300				2.4611	51	117
1.6781	2	368	1.6781	1	441				2.4859	68	73
1.6949	2	359	1.6949	0	46				2.5108	115	0
1.7117	9	683	1.7117	2	84				2.5356	76	9
1.7284	0	409	1.7284	2	84				2.5605	131	0
1.7452	0	156	1.7452	0	78				2.5854	14	96
1.762	7	343	1.762	22	1				2.6102	40	44
1.7788	0	308	1.7788	0	72				2.6351	103	0
1.7956	13	162	1.7956	1	271				2.6599	60	0
1.8123	0	96	1.8123	0	117				2.6848	17	3
1.8291	5	141	1.8291	4	1				2.7097	26	12
1.8459	9	226	1.8459	5	5				2.7345	26	12
1.8627	9	226	1.8627	11	33				2.7594	21	24
1.8795	7	25	1.8795	11	33				2.7842	94	11
1.8962	0	0	1.8962	0	7				2.8091	94	11
1.913	13	145	1.913	1	165				2.834	89	0
1.9298	12	4	1.9298	3	0				2.8588	9	28
1.9466	3	165	1.9466	0	0				2.8837	102	19
1.9634	3	165	1.9634	15	175				2.9085	0	58
1.9801	0	88	1.9801	14	34				2.9334	112	3
1.9969	2	26	1.9969	5	24				2.9582	37	0
2.0137	5	96	2.0137	1	223				2.9831	44	0
2.0305	2	43							3.008	69	127
2.0473	3	194							3.0328	0	63
2.0641	0	0							3.0577	47	177
2.0808	0	4							3.0825	138	0
2.0976	0	89							3.1074	138	0
2.1144	0	0							3.1323	21	2
2.1312	1	58							3.1571	96	118
