# Supplementary material for: Microwave assisted antibacterial action of Garcinia nanoparticles on Gram-negative bacteria
Source: Nat Commun. 2022 May 5;13:2461. doi: 10.1038/s41467-022-30125-w (PMC9072325; doi:10.1038/s41467-022-30125-w)
Supplement: Supplementary file 12 — Source Data [file 41467_2022_30125_MOESM12_ESM.zip › Source Data/Fig.7.xlsx]

## Sheet: Fig.7e
	Ctrl					GNs					GNs+MV					Gent
Day 1	220.712	113.153	112.658	114.642	140.183	135.556	113.643	109.812	104.433	101.557	76.7486	90.6083	80.8196	92.0118	88.287	105.617	102.787	92.0992	86.6858	80.877
Day 3	93.4506	100.82	101.434	89.5176	97.1346	90.3784	94.3103	102.049	94.1875	93.819	89.1485	91.7306	98.1171	87.4251	88.7793	90.9931	100.205	94.5559	98.7311	101.065
Day 7	96.6435	100.451	96.6435	90.1325	90.9931	101.311	102.91	91.4848	89.3945	102.418	86.8091	92.4678	92.9592	89.7636	98.854	101.434	91.3619	89.1485	98.3627	95.9067

## Sheet: Fig.7f
	Ctrl					GNs					GNs+MV					Gent
Day 1	2.2	3.6	3.6	3.1	2.4	2.2	2.3	4.1	1.9	1.9	1.1	1.9	1.2	1.8	2.1	0.7	1.5	1.7	1.4	2.9
Day 3	1.2	2.8	2.6	2.2	2.7	3.7	2.9	2.9	3.1	1.2	2.1	1.2	1.5	1.3	2.2	0.7	0.8	0.9	0.7	1.1
Day 7	2	2	0.8	3.6	4.1	0.7	1.1	1.4	2	0.4	1.7	1.6	1.1	0.6	1	2.7	1	1.5	1.3	1.7

## Sheet: Fig.7g
	Ctrl					GNs					GNs+MV					Gent
Day 1	11.9	10.1	8.3	8.1	10.9	10.9	7.1	9.9	7.8	8.1	3.5	4	5.6	5.3	4.8	3.1	6.7	5.2	8.5	5.6
Day 3	3.5	7.8	5.8	4.9	7.9	10.4	7.6	6.5	7	3.6	4.4	2.8	4.2	2.8	4.7	4	3.6	5	3.8	7.6
Day 7	8	7.7	5.8	14.1	14	2.7	5.6	6.3	12.9	2.3	7.5	11.5	5.1	9	10.6	4.4	5.9	9.2	9.9	8.2

## Sheet: Fig.7h
	Ctrl					GNs					GNs+MV					Gent
Total	326400	402700	443600	451200	407400	134000	312700	320000	274000	220000	64150	110050	102300	53600	107100	104684	14719	48780	76533	37000
S.aureus	44400	165200	204200	240200	198600	27400	46200	160000	62600	24000	26000	18450	17000	8000	19600	75190	1124	3650	44267	35900
E.coli	282000	237500	239400	211000	208800	106600	266500	160000	211400	196000	38150	91600	85300	45600	87500	294940	13596	1220	32267	1100
