# Supplementary material for: Microwave assisted antibacterial action of Garcinia nanoparticles on Gram-negative bacteria
Source: Nat Commun. 2022 May 5;13:2461. doi: 10.1038/s41467-022-30125-w (PMC9072325; doi:10.1038/s41467-022-30125-w)
Supplement: Supplementary file 12 — Source Data [file 41467_2022_30125_MOESM12_ESM.zip › Source Data/SI.xlsx]

## Sheet: Supplementary Fig. 1a
r (nm)	0 ns	10 ns	20 ns	30 ns
0	0	0	0	0
0.002	0	0	0	0
0.004	0	0	0	0
0.006	0	0	0	0
0.008	0	0	0	0
0.01	0	0	0	0
0.012	0	0	0	0
0.014	0	0	0	0
0.016	0	0	0	0
0.018	0	0	0	0
0.02	0	0	0	0
0.022	0	0	0	0
0.024	0	0	0	0
0.026	0	0	0	0
0.028	0	0	0	0
0.03	0	0	0	0
0.032	0	0	0	0
0.034	0	0	0	0
0.036	0	0	0	0
0.038	0	0	0	0
0.04	0	0	0	0
0.042	0	0	0	0
0.044	0	0	0	0
0.046	0	0	0	0
0.048	0	0	0	0
0.05	0	0	0	0
0.052	0	0	0	0
0.054	0	0	0	0
0.056	0	0	0	0
0.058	0	0	0	0
0.06	0	0	0	0
0.062	0	0	0	0
0.064	0	0	0	0
0.066	0	0	0	0
0.068	0	0	0	0
0.07	0	0	0	0
0.072	0	0	0	0
0.074	0	0	0	0
0.076	0	0	0	0
0.078	0	0	0	0
0.08	0	0	0	0
0.082	0	0	0	0
0.084	0	0	0	0
0.086	0	0	0	0
0.088	0	0	0	0
0.09	0	0	0	0
0.092	0	0	0	0
0.094	0	0.022	0.022	0
0.096	2.535	2.567	2.545	2.57
0.098	0.058	0.06	0.159	0.06
0.1	1.252	1.278	1.201	1.299
0.102	0	0.037	0	0.018
0.104	4.665	4.71	4.76	4.75
0.106	0	0.017	0	0
0.108	0.048	0.049	0	0.049
0.11	7.706	9.636	0.006	8.766
0.112	0.118	2.577	2.1	3.611
0.114	0	0	0	0
0.116	0.042	0.071	0.028	0.085
0.118	0.268	0.384	0.342	0.37
0.12	1.298	1.113	1.205	1.127
0.122	1.745	1.923	2.05	1.912
0.124	1.556	1.34	1.314	1.503
0.126	0.483	0.733	0.528	0.626
0.128	0.399	0.571	0.535	0.525
0.13	0.851	0.903	1.038	0.802
0.132	1.609	1.336	1.368	1.513
0.134	1.613	1.605	1.656	1.585
0.136	1.354	1.651	1.289	1.466
0.138	1.256	1.353	1.171	1.173
0.14	1.659	1.84	1.916	1.598
0.142	2.187	2.385	2.6	2.349
0.144	2.875	2.752	2.85	3.168
0.146	3.27	3.482	3.497	3.584
0.148	5.136	5.671	5.588	5.371
0.15	9.219	9.041	9.05	9.065
0.152	2.286	2.356	2.016	2.35
0.154	3.08	2.463	2.389	3.158
0.156	9.86	9.778	0.24	9.551
0.158	5.442	6.146	5.774	5.96
0.16	2.299	2.654	3.002	2.73
0.162	1.089	1.142	1.235	1.172
0.164	0.757	0.88	0.865	0.781
0.166	0.746	1.073	0.927	1.005
0.168	1.271	1.42	1.344	1.367
0.17	1.966	2.034	2.217	2.333
0.172	3.127	2.941	3.094	2.963
0.174	4.148	4.078	4.043	4.239
0.176	5.442	5.649	5.454	5.598
0.178	6.022	5.908	6.012	5.943
0.18	6.304	6.09	5.767	5.806
0.182	5.015	5.167	5.405	5.362
0.184	3.803	3.799	4.021	3.909
0.186	2.404	2.636	2.651	2.429
0.188	1.406	1.657	1.618	1.594
0.19	0.823	0.872	0.771	0.767
0.192	0.4	0.466	0.615	0.482
0.194	0.353	0.512	0.395	0.452
0.196	0.501	0.566	0.576	0.502
0.198	0.744	0.827	0.934	0.789
0.2	1.028	1.326	1.263	1.308
0.202	2.011	2.226	2.07	2.2
0.204	2.923	3.43	3.285	3.451
0.206	4.73	5.279	5.167	5.068
0.208	6.924	7.229	7.219	7.279
0.21	9.119	9.221	9.231	9.211
0.212	1.534	1.531	1.374	1.992
0.214	3.389	3.609	3.269	3.116
0.216	4.96	4.143	4.614	4.532
0.218	3.956	3.969	4.191	3.852
0.22	2.996	2.955	3.063	2.974
0.222	0.765	0.853	0.941	1.048
0.224	8.335	8.701	8.592	8.739
0.226	6.648	6.99	7.298	6.775
0.228	5.069	5.646	5.326	5.595
0.23	4.267	4.96	4.873	4.737
0.232	4.267	4.347	4.379	4.315
0.234	4.031	4.44	4.405	4.297
0.236	4.654	4.711	4.625	4.766
0.238	4.701	5.151	4.921	5.071
0.24	5.155	5.32	5.267	5.491
0.242	5.83	5.933	5.932	5.955
0.244	6.432	6.173	6.332	6.297
0.246	6.649	6.581	6.689	6.889
0.248	7.001	7.356	7.202	7.39
0.25	7.583	7.712	7.636	7.765
0.252	8.143	7.903	8.077	7.864
0.254	8.429	8.267	7.997	7.842
0.256	8.252	8.208	8.414	8.643
0.258	8.344	8.058	8.31	8.148
0.26	7.829	7.641	7.895	7.913
0.262	7.261	7.483	7.444	7.351
0.264	6.888	7.209	6.941	7.333
0.266	6.492	6.864	6.54	6.724
0.268	6.218	6.323	6.334	6.31
0.27	5.986	6.34	6.332	6.196
0.272	5.933	6.115	6.237	6.195
0.274	6.006	5.831	5.892	6.098
0.276	5.826	5.674	5.747	6.02
0.278	5.757	5.978	5.961	5.721
0.28	5.518	5.807	5.762	5.783
0.282	5.407	5.591	5.548	5.634
0.284	5.125	5.314	5.385	5.2
0.286	5.216	5.303	5.243	5.018
0.288	5.065	4.896	4.965	5.25
0.29	4.749	4.738	4.915	4.878
0.292	4.585	4.794	4.821	4.836
0.294	4.648	4.718	4.716	4.764
0.296	4.665	4.748	4.973	4.767
0.298	4.901	4.964	5.001	5.007
0.3	5.096	5.067	5.19	5.146
0.302	5.358	5.488	5.555	5.692
0.304	5.607	5.945	5.828	5.85
0.306	5.931	5.826	5.814	6.021
0.308	5.88	5.854	6.052	5.83
0.31	5.581	5.665	5.692	5.724
0.312	5.343	5.387	5.242	5.234
0.314	4.651	4.827	4.784	4.984
0.316	4.404	4.493	4.634	4.502
0.318	3.96	4.133	4.08	4.045
0.32	3.648	3.727	3.731	3.917
0.322	3.533	3.782	3.599	3.605
0.324	3.665	3.523	3.593	3.42
0.326	3.512	3.39	3.524	3.632
0.328	3.38	3.452	3.449	3.504
0.33	3.374	3.547	3.449	3.486
0.332	3.403	3.409	3.539	3.29
0.334	3.307	3.459	3.485	3.513
0.336	3.339	3.37	3.579	3.443
0.338	3.561	3.448	3.567	3.599
0.34	3.432	3.603	3.518	3.615
0.342	3.4	3.579	3.541	3.551
0.344	3.8	3.757	3.844	3.865
0.346	3.778	3.835	4.037	3.872
0.348	3.947	3.966	4.027	3.98
0.35	3.911	3.913	3.989	4.018
0.352	3.837	4.064	4.023	3.931
0.354	3.838	3.912	4.093	4.002
0.356	3.908	3.818	3.8	3.816
0.358	3.707	3.867	3.884	3.751
0.36	3.592	3.818	3.831	3.839
0.362	3.604	3.763	3.671	3.537
0.364	3.527	3.713	3.71	3.738
0.366	3.588	3.769	3.773	3.858
0.368	3.687	3.786	3.824	3.928
0.37	3.777	3.942	4.02	4.107
0.372	3.757	4.065	4.048	4.022
0.374	4.084	3.984	4.05	4.13
0.376	3.98	4.18	4.231	4.276
0.378	4.054	4.189	4.134	4.192
0.38	4.246	4.256	4.291	4.277
0.382	4.349	4.323	4.439	4.29
0.384	4.348	4.506	4.514	4.585
0.386	4.372	4.611	4.558	4.538
0.388	4.55	4.727	4.63	4.582
0.39	4.509	4.711	4.781	4.75
0.392	4.652	4.643	4.754	4.729
0.394	4.617	4.58	4.812	4.885
0.396	4.612	4.779	4.803	4.666
0.398	4.843	4.696	4.764	4.76
0.4	4.541	4.779	4.716	4.676
0.402	4.495	4.641	4.836	4.754
0.404	4.496	4.756	4.61	4.857
0.406	4.656	4.845	4.792	4.68
0.408	4.695	4.764	4.795	4.824
0.41	4.744	4.958	4.936	4.879
0.412	4.675	4.96	4.813	5.083
0.414	4.773	5.036	4.985	4.901
0.416	4.906	5.081	5.079	4.862
0.418	5.043	5.142	5.244	5.101
0.42	4.974	5.047	5.175	5.017
0.422	4.966	5.076	5.165	5.145
0.424	4.978	5.124	5.031	5.049
0.426	4.87	5.18	5.209	5.122
0.428	4.9	5.038	5.05	5.29
0.43	4.972	4.98	5.115	5.079
0.432	4.989	5.124	5.018	5.128
0.434	5.064	5.048	5.078	5.046
0.436	4.872	5.124	5.111	5.047
0.438	4.953	5.185	5.004	5.068
0.44	4.754	4.954	5.109	5.014
0.442	4.816	4.969	5.057	5.14
0.444	4.914	5.076	5.131	5.089
0.446	4.907	4.97	5.048	5.158
0.448	4.989	5.096	5.289	5.119
0.45	4.933	5.212	5.183	5.099
0.452	5.048	5.228	5.19	5.101
0.454	5.075	5.189	5.223	5.282
0.456	4.994	5.281	5.337	5.26
0.458	5.085	5.223	5.317	5.337
0.46	5.141	5.344	5.34	5.361
0.462	5.334	5.37	5.408	5.389
0.464	5.297	5.574	5.389	5.436
0.466	5.249	5.488	5.403	5.556
0.468	5.357	5.455	5.464	5.566
0.47	5.325	5.436	5.446	5.455
0.472	5.392	5.441	5.543	5.573
0.474	5.377	5.59	5.531	5.594
0.476	5.32	5.553	5.581	5.583
0.478	5.28	5.425	5.534	5.51
0.48	5.235	5.452	5.446	5.419
0.482	5.32	5.513	5.463	5.36
0.484	5.342	5.349	5.447	5.479
0.486	5.327	5.437	5.396	5.426
0.488	5.307	5.438	5.436	5.35
0.49	5.269	5.456	5.41	5.511
0.492	5.176	5.398	5.584	5.453
0.494	5.194	5.381	5.454	5.424
0.496	5.285	5.487	5.396	5.386
0.498	5.285	5.457	5.373	5.509
0.5	5.388	5.451	5.505	5.501
0.502	5.381	5.421	5.555	5.4
0.504	5.243	5.525	5.54	5.498
0.506	5.263	5.438	5.586	5.515
0.508	5.323	5.547	5.491	5.503
0.51	5.222	5.536	5.529	5.526
0.512	5.323	5.569	5.539	5.537
0.514	5.318	5.47	5.382	5.558
0.516	5.304	5.544	5.584	5.494
0.518	5.163	5.367	5.586	5.503
0.52	5.268	5.404	5.403	5.363
0.522	5.272	5.397	5.493	5.39
0.524	5.135	5.436	5.392	5.375
0.526	5.253	5.34	5.423	5.416
0.528	5.167	5.334	5.316	5.321
0.53	5.093	5.313	5.315	5.481
0.532	5.125	5.347	5.327	5.242
0.534	4.992	5.216	5.183	5.31
0.536	4.976	5.253	5.288	5.318
0.538	5.044	5.267	5.162	5.206
0.54	4.983	5.202	5.275	5.21
0.542	5.011	5.26	5.251	5.211
0.544	5.03	5.206	5.355	5.135
0.546	5.046	5.276	5.19	5.273
0.548	4.877	5.193	5.305	5.213
0.55	5.047	5.195	5.229	5.17
0.552	5.029	5.194	5.144	5.168
0.554	5.066	5.144	5.073	5.28
0.556	5.005	5.183	5.2	5.204
0.558	4.947	5.25	5.149	5.144
0.56	4.937	5.187	5.113	5.204
0.562	4.92	5.177	5.202	5.196
0.564	4.939	5.049	5.138	5.199
0.566	4.865	5.114	5.179	5.171
0.568	4.929	5.111	5.149	5.122
0.57	4.879	5.12	5.184	5.166
0.572	4.878	5.052	5.169	5.115
0.574	4.827	5.064	5.094	5.082
0.576	4.913	5.035	5.196	5.074
0.578	4.837	5.029	5.053	5.059
0.58	4.853	5.144	5.229	5.176
0.582	4.895	5.132	5.058	5.111
0.584	4.871	5.065	5.085	4.941
0.586	5.015	5.211	5.196	5.03
0.588	4.795	5.067	5.153	5.12
0.59	4.771	5.061	5.131	5.108
0.592	4.853	5.168	5.027	5.174
0.594	4.922	5.153	5.11	5.091
0.596	4.785	5.08	5.238	5.071
0.598	4.901	5.119	5.191	5.139
0.6	4.9	5.123	5.08	5.127
0.602	4.913	5.129	5.09	5.132
0.604	4.861	5.126	5.223	5.101
0.606	5.009	5.168	5.19	5.066
0.608	4.908	5.153	5.172	5.109
0.61	4.924	5.166	5.116	5.144
0.612	4.943	5.186	5.152	5.106
0.614	4.853	5.205	5.169	5.189
0.616	5.013	5.164	5.149	5.078
0.618	4.882	5.145	5.099	5.136
0.62	4.738	5.118	5.188	5.152
0.622	4.822	5.049	5.103	5.087
0.624	4.897	5.153	5.047	5.095
0.626	4.854	5.189	5.116	5.092
0.628	4.808	5.088	5.133	5.173
0.63	4.803	5.118	5.089	5.003
0.632	4.937	5.14	5.146	5.184
0.634	4.924	5.056	5.132	5.15
0.636	4.893	5.061	5.138	5.114
0.638	4.874	5.132	5.137	5.217
0.64	4.831	5.099	5.069	5.155
0.642	4.887	5.139	5.121	5.057
0.644	4.895	5.15	5.123	5.062
0.646	4.863	5.139	5.12	5.152
0.648	4.831	5.156	5.137	5.075
0.65	4.905	5.104	5.145	5.124
0.652	4.898	5.158	5.117	5.232
0.654	4.908	5.152	5.16	5.134
0.656	4.783	5.066	5.108	5.192
0.658	4.871	5.121	5.122	5.215
0.66	4.865	5.062	5.041	5.028
0.662	4.877	5.025	5.141	5.069
0.664	4.811	5.176	4.988	5.105
0.666	4.722	5.127	5.096	5.118
0.668	4.781	4.943	5.126	5.081
0.67	4.872	5.183	5.013	5
0.672	4.847	5.054	5.046	5.071
0.674	4.831	4.997	5.078	4.947
0.676	4.812	4.998	5.05	5.047
0.678	4.704	4.996	5.016	5.017
0.68	4.933	5.032	5.032	5.019
0.682	4.751	5.003	5.019	5.079
0.684	4.816	5.066	4.979	5.06
0.686	4.768	4.99	5.008	4.98
0.688	4.792	5.017	5.009	4.975
0.69	4.798	5.053	4.97	5.036
0.692	4.752	4.922	4.904	5.063
0.694	4.743	4.967	5.016	4.917
0.696	4.707	4.975	4.989	4.914
0.698	4.714	5.001	4.981	4.944
0.7	4.75	5.066	4.988	4.921
0.702	4.7	4.979	4.942	4.978
0.704	4.751	4.941	4.955	5.007
0.706	4.693	4.947	4.941	4.966
0.708	4.699	4.945	4.913	4.938
0.71	4.624	4.915	4.996	4.97
0.712	4.713	4.941	4.909	4.897
0.714	4.659	4.928	4.922	4.909
0.716	4.661	4.938	5.023	4.829
0.718	4.666	4.819	4.972	4.961
0.72	4.694	4.943	4.869	4.934
0.722	4.732	4.851	4.817	4.935
0.724	4.738	4.917	4.849	4.85
0.726	4.658	4.819	4.93	4.906
0.728	4.648	4.829	4.872	4.835
0.73	4.68	4.868	4.862	4.846
0.732	4.618	4.782	4.869	4.866
0.734	4.703	4.861	4.906	4.866
0.736	4.63	4.772	4.898	4.812
0.738	4.589	4.773	4.839	4.801
0.74	4.593	4.816	4.839	4.817
0.742	4.63	4.822	4.857	4.866
0.744	4.677	4.829	4.914	4.831
0.746	4.644	4.869	4.817	4.881
0.748	4.603	4.797	4.819	4.868
0.75	4.723	4.864	4.806	4.818
0.752	4.642	4.868	4.906	4.737
0.754	4.605	4.786	4.793	4.803
0.756	4.598	4.781	4.834	4.826
0.758	4.567	4.862	4.806	4.798
0.76	4.588	4.835	4.843	4.833
0.762	4.584	4.81	4.787	4.89
0.764	4.615	4.807	4.825	4.802
0.766	4.574	4.74	4.78	4.765
0.768	4.631	4.757	4.737	4.738
0.77	4.56	4.79	4.803	4.789
0.772	4.629	4.795	4.771	4.73
0.774	4.537	4.679	4.774	4.804
0.776	4.61	4.758	4.843	4.81
0.778	4.564	4.735	4.777	4.748
0.78	4.516	4.781	4.77	4.723
0.782	4.563	4.739	4.722	4.748
0.784	4.568	4.694	4.779	4.735
0.786	4.545	4.769	4.683	4.776
0.788	4.537	4.731	4.761	4.816
0.79	4.583	4.723	4.758	4.821
0.792	4.528	4.737	4.717	4.827
0.794	4.52	4.692	4.841	4.789
0.796	4.6	4.758	4.812	4.872
0.798	4.585	4.782	4.729	4.698
0.8	4.571	4.778	4.831	4.74
0.802	4.565	4.755	4.777	4.763
0.804	4.587	4.769	4.73	4.779
0.806	4.513	4.781	4.709	4.751
0.808	4.542	4.757	4.717	4.677
0.81	4.531	4.774	4.764	4.718
0.812	4.565	4.712	4.769	4.817
0.814	4.567	4.71	4.837	4.821
0.816	4.535	4.763	4.791	4.781
0.818	4.516	4.794	4.825	4.828
0.82	4.492	4.668	4.644	4.766
0.822	4.542	4.78	4.757	4.788
0.824	4.607	4.753	4.702	4.8
0.826	4.566	4.794	4.735	4.78
0.828	4.551	4.738	4.764	4.797
0.83	4.537	4.818	4.75	4.755
0.832	4.589	4.733	4.8	4.825
0.834	4.583	4.771	4.81	4.763
0.836	4.571	4.779	4.783	4.776
0.838	4.558	4.802	4.789	4.782
0.84	4.579	4.801	4.819	4.841
0.842	4.583	4.774	4.836	4.749
0.844	4.587	4.76	4.816	4.774
0.846	4.642	4.721	4.772	4.816
0.848	4.577	4.83	4.853	4.767
0.85	4.688	4.763	4.8	4.821
0.852	4.611	4.816	4.779	4.762
0.854	4.585	4.882	4.802	4.849
0.856	4.665	4.86	4.864	4.824
0.858	4.591	4.805	4.79	4.804
0.86	4.604	4.862	4.919	4.792
0.862	4.632	4.803	4.803	4.837
0.864	4.613	4.786	4.812	4.855
0.866	4.661	4.812	4.875	4.81
0.868	4.638	4.865	4.808	4.847
0.87	4.612	4.807	4.744	4.803
0.872	4.562	4.82	4.918	4.827
0.874	4.563	4.826	4.858	4.814
0.876	4.648	4.794	4.827	4.878
0.878	4.636	4.829	4.873	4.819
0.88	4.636	4.774	4.854	4.872
0.882	4.589	4.788	4.808	4.785
0.884	4.616	4.843	4.863	4.845
0.886	4.674	4.878	4.784	4.874
0.888	4.666	4.827	4.867	4.89
0.89	4.594	4.844	4.826	4.821
0.892	4.719	4.837	4.889	4.851
0.894	4.711	4.902	4.86	4.839
0.896	4.689	4.802	4.789	4.863
0.898	4.636	4.825	4.877	4.926
0.9	4.624	4.831	4.833	4.844
0.902	4.624	4.864	4.836	4.862
0.904	4.626	4.942	4.839	4.855
0.906	4.703	4.798	4.879	4.878
0.908	4.716	4.865	4.856	4.873
0.91	4.698	4.883	4.913	4.846
0.912	4.67	4.822	4.839	4.851
0.914	4.645	4.902	4.891	4.879
0.916	4.642	4.834	4.881	4.829
0.918	4.669	4.762	4.881	4.806
0.92	4.729	4.869	4.82	4.877
0.922	4.684	4.852	4.914	4.914
0.924	4.671	4.917	4.838	4.879
0.926	4.648	4.869	4.875	4.901
0.928	4.67	4.91	4.834	4.913
0.93	4.69	4.894	4.865	4.907
0.932	4.708	4.871	4.91	4.883
0.934	4.622	4.917	4.873	4.878
0.936	4.673	4.881	4.916	4.827
0.938	4.644	4.846	4.918	4.916
0.94	4.706	4.928	4.86	4.864
0.942	4.669	4.849	4.836	4.84
0.944	4.648	4.848	4.876	4.868
0.946	4.665	4.905	4.84	4.828
0.948	4.729	4.834	4.952	4.884
0.95	4.633	4.84	4.889	4.894
0.952	4.662	4.881	4.908	4.858
0.954	4.678	4.818	4.861	4.897
0.956	4.672	4.857	4.842	4.895
0.958	4.678	4.903	4.913	4.882
0.96	4.679	4.827	4.916	4.862
0.962	4.669	4.852	4.874	4.849
0.964	4.637	4.887	4.82	4.904
0.966	4.641	4.907	4.876	4.848
0.968	4.682	4.88	4.848	4.887
0.97	4.674	4.842	4.824	4.924
0.972	4.703	4.847	4.835	4.884
0.974	4.655	4.798	4.872	4.9
0.976	4.704	4.811	4.807	4.945
0.978	4.647	4.858	4.864	4.853
0.98	4.632	4.865	4.89	4.872
0.982	4.633	4.866	4.841	4.838
0.984	4.597	4.889	4.87	4.84
0.986	4.625	4.824	4.887	4.829
0.988	4.613	4.871	4.829	4.902
0.99	4.676	4.879	4.836	4.836
0.992	4.605	4.835	4.865	4.873
0.994	4.663	4.935	4.879	4.849
0.996	4.679	4.845	4.846	4.805
0.998	4.707	4.829	4.907	4.9
1	4.655	4.865	4.784	4.818
1.002	4.617	4.822	4.825	4.849
1.004	4.63	4.848	4.821	4.807
1.006	4.703	4.815	4.862	4.864
1.008	4.64	4.801	4.842	4.894
1.01	4.59	4.809	4.813	4.892
1.012	4.606	4.824	4.815	4.865
1.014	4.653	4.832	4.839	4.88
1.016	4.668	4.83	4.868	4.839
1.018	4.675	4.87	4.849	4.877
1.02	4.666	4.838	4.822	4.849
1.022	4.634	4.871	4.814	4.866
1.024	4.611	4.86	4.838	4.858
1.026	4.654	4.834	4.827	4.833
1.028	4.605	4.84	4.889	4.86
1.03	4.617	4.802	4.835	4.888
1.032	4.645	4.847	4.873	4.855
1.034	4.569	4.789	4.831	4.85
1.036	4.569	4.813	4.832	4.827
1.038	4.611	4.814	4.824	4.825
1.04	4.624	4.806	4.83	4.856
1.042	4.606	4.822	4.806	4.823
1.044	4.596	4.736	4.82	4.78
1.046	4.648	4.789	4.844	4.806
1.048	4.585	4.893	4.815	4.815
1.05	4.632	4.792	4.822	4.778
1.052	4.553	4.79	4.797	4.794
1.054	4.552	4.832	4.793	4.802
1.056	4.597	4.872	4.83	4.825
1.058	4.593	4.765	4.868	4.778
1.06	4.599	4.813	4.835	4.825
1.062	4.577	4.831	4.835	4.802
1.064	4.55	4.788	4.876	4.808
1.066	4.545	4.879	4.767	4.796
1.068	4.581	4.79	4.798	4.858
1.07	4.588	4.844	4.79	4.813
1.072	4.561	4.832	4.838	4.764
1.074	4.542	4.779	4.777	4.795
1.076	4.595	4.752	4.829	4.773
1.078	4.551	4.765	4.801	4.837
1.08	4.542	4.778	4.815	4.811
1.082	4.559	4.815	4.766	4.748
1.084	4.605	4.782	4.789	4.787
1.086	4.521	4.823	4.757	4.791
1.088	4.555	4.727	4.747	4.775
1.09	4.545	4.797	4.774	4.72
1.092	4.597	4.796	4.765	4.84
1.094	4.504	4.777	4.777	4.831
1.096	4.478	4.756	4.746	4.748
1.098	4.56	4.815	4.761	4.789
1.1	4.515	4.786	4.801	4.799
1.102	4.537	4.767	4.769	4.769
1.104	4.553	4.743	4.789	4.726
1.106	4.548	4.772	4.768	4.793
1.108	4.503	4.791	4.806	4.729
1.11	4.504	4.74	4.744	4.734
1.112	4.531	4.719	4.729	4.721
1.114	4.529	4.709	4.701	4.738
1.116	4.552	4.737	4.717	4.732
1.118	4.485	4.783	4.749	4.753
1.12	4.478	4.755	4.726	4.681
1.122	4.515	4.742	4.749	4.697
1.124	4.554	4.751	4.745	4.709
1.126	4.504	4.727	4.714	4.791
1.128	4.455	4.724	4.732	4.769
1.13	4.501	4.691	4.732	4.688
1.132	4.486	4.669	4.721	4.736
1.134	4.46	4.707	4.685	4.721
1.136	4.46	4.687	4.719	4.709
1.138	4.5	4.7	4.723	4.698
1.14	4.483	4.695	4.677	4.696
1.142	4.486	4.721	4.705	4.674
1.144	4.518	4.72	4.698	4.731
1.146	4.475	4.706	4.725	4.697
1.148	4.498	4.679	4.72	4.728
1.15	4.482	4.677	4.639	4.666
1.152	4.466	4.7	4.705	4.694
1.154	4.491	4.743	4.706	4.671
1.156	4.53	4.699	4.721	4.702
1.158	4.461	4.679	4.694	4.701
1.16	4.44	4.695	4.681	4.662
1.162	4.437	4.671	4.7	4.669
1.164	4.456	4.636	4.686	4.657
1.166	4.463	4.67	4.691	4.707
1.168	4.465	4.67	4.686	4.667
1.17	4.431	4.637	4.69	4.67
1.172	4.446	4.655	4.673	4.665
1.174	4.45	4.698	4.655	4.683
1.176	4.48	4.656	4.662	4.657
1.178	4.421	4.67	4.667	4.672
1.18	4.385	4.692	4.654	4.646
1.182	4.425	4.678	4.669	4.669
1.184	4.416	4.598	4.683	4.649
1.186	4.426	4.627	4.61	4.639
1.188	4.404	4.622	4.65	4.641
1.19	4.444	4.619	4.665	4.644
1.192	4.441	4.672	4.66	4.67
1.194	4.44	4.624	4.647	4.643
1.196	4.446	4.664	4.637	4.663
1.198	4.405	4.611	4.59	4.652
1.2	4.415	4.654	4.647	4.608
1.202	4.401	4.592	4.589	4.616
1.204	4.43	4.596	4.671	4.673
1.206	4.458	4.619	4.65	4.664
1.208	4.436	4.63	4.658	4.642
1.21	4.414	4.613	4.604	4.65
1.212	4.428	4.61	4.635	4.632
1.214	4.429	4.583	4.628	4.631
1.216	4.41	4.645	4.614	4.622
1.218	4.425	4.598	4.601	4.617
1.22	4.409	4.61	4.618	4.621
1.222	4.412	4.629	4.571	4.601
1.224	4.394	4.624	4.622	4.655
1.226	4.425	4.591	4.646	4.637
1.228	4.406	4.59	4.646	4.617
1.23	4.41	4.596	4.611	4.559
1.232	4.407	4.615	4.597	4.606
1.234	4.379	4.584	4.587	4.597
1.236	4.415	4.609	4.62	4.611
1.238	4.395	4.583	4.557	4.568
1.24	4.426	4.623	4.597	4.585
1.242	4.406	4.58	4.597	4.605
1.244	4.379	4.537	4.604	4.615
1.246	4.435	4.58	4.568	4.616
1.248	4.452	4.566	4.571	4.609
1.25	4.394	4.59	4.613	4.601
1.252	4.343	4.565	4.605	4.576
1.254	4.396	4.571	4.581	4.587
1.256	4.403	4.615	4.576	4.565
1.258	4.366	4.583	4.582	4.57
1.26	4.36	4.524	4.587	4.571
1.262	4.37	4.619	4.592	4.595
1.264	4.374	4.593	4.591	4.602
1.266	4.341	4.584	4.586	4.621
1.268	4.364	4.547	4.61	4.615
1.27	4.401	4.575	4.541	4.605
1.272	4.351	4.541	4.613	4.598
1.274	4.38	4.627	4.565	4.574
1.276	4.396	4.607	4.587	4.562
1.278	4.4	4.594	4.575	4.554
1.28	4.371	4.563	4.578	4.592
1.282	4.363	4.587	4.552	4.571
1.284	4.362	4.506	4.582	4.579
1.286	4.388	4.581	4.576	4.597
1.288	4.346	4.576	4.582	4.511
1.29	4.354	4.586	4.59	4.586
1.292	4.407	4.602	4.597	4.562
1.294	4.375	4.553	4.585	4.618
1.296	4.383	4.575	4.616	4.597
1.298	4.402	4.559	4.569	4.588
1.3	4.401	4.538	4.546	4.554
1.302	4.387	4.537	4.568	4.583
1.304	4.385	4.598	4.605	4.562
1.306	4.342	4.554	4.588	4.593
1.308	4.344	4.587	4.591	4.551
1.31	4.339	4.505	4.587	4.562
1.312	4.446	4.547	4.563	4.557
1.314	4.373	4.523	4.576	4.56
1.316	4.373	4.572	4.551	4.581
1.318	4.36	4.556	4.556	4.551
1.32	4.385	4.538	4.592	4.549
1.322	4.334	4.591	4.557	4.595
1.324	4.363	4.568	4.562	4.571
1.326	4.395	4.514	4.62	4.569
1.328	4.358	4.57	4.526	4.579
1.33	4.316	4.502	4.553	4.595
1.332	4.372	4.587	4.572	4.547
1.334	4.374	4.588	4.571	4.569
1.336	4.382	4.496	4.577	4.572
1.338	4.412	4.511	4.561	4.564
1.34	4.358	4.549	4.604	4.566
1.342	4.369	4.575	4.55	4.549
1.344	4.394	4.519	4.553	4.556
1.346	4.379	4.546	4.551	4.543
1.348	4.379	4.567	4.519	4.565
1.35	4.359	4.531	4.547	4.575
1.352	4.395	4.511	4.568	4.539
1.354	4.362	4.575	4.553	4.579
1.356	4.358	4.538	4.545	4.572
1.358	4.354	4.523	4.59	4.547
1.36	4.357	4.531	4.545	4.53
1.362	4.361	4.558	4.56	4.561
1.364	4.385	4.54	4.551	4.562
1.366	4.371	4.547	4.598	4.544
1.368	4.4	4.552	4.501	4.529
1.37	4.348	4.546	4.573	4.52
1.372	4.375	4.518	4.512	4.527
1.374	4.379	4.496	4.551	4.539
1.376	4.335	4.537	4.541	4.545
1.378	4.338	4.514	4.504	4.558
1.38	4.373	4.491	4.541	4.565
1.382	4.304	4.513	4.589	4.517
1.384	4.367	4.56	4.539	4.505
1.386	4.362	4.557	4.516	4.515
1.388	4.327	4.539	4.584	4.544
1.39	4.336	4.544	4.512	4.575
1.392	4.332	4.535	4.567	4.513
1.394	4.309	4.55	4.526	4.544
1.396	4.348	4.492	4.5	4.532
1.398	4.353	4.543	4.514	4.529
1.4	4.401	4.538	4.536	4.545
1.402	4.341	4.517	4.547	4.533
1.404	4.31	4.484	4.525	4.577
1.406	4.346	4.52	4.518	4.52
1.408	4.363	4.539	4.562	4.547
1.41	4.354	4.534	4.552	4.556
1.412	4.35	4.497	4.54	4.555
1.414	4.359	4.502	4.532	4.482
1.416	4.343	4.489	4.532	4.525
1.418	4.345	4.522	4.477	4.535
1.42	4.359	4.508	4.543	4.529
1.422	4.35	4.536	4.529	4.516
1.424	4.356	4.5	4.555	4.519
1.426	4.338	4.498	4.552	4.561
1.428	4.305	4.495	4.518	4.529
1.43	4.328	4.489	4.51	4.514
1.432	4.333	4.5	4.497	4.494
1.434	4.317	4.56	4.496	4.476
1.436	4.352	4.518	4.496	4.557
1.438	4.313	4.512	4.506	4.516
1.44	4.317	4.537	4.514	4.51
1.442	4.315	4.527	4.519	4.496
1.444	4.315	4.449	4.509	4.528
1.446	4.347	4.537	4.538	4.488
1.448	4.336	4.521	4.517	4.49
1.45	4.299	4.495	4.479	4.51
1.452	4.315	4.51	4.488	4.523
1.454	4.319	4.469	4.474	4.525
1.456	4.327	4.474	4.517	4.501
1.458	4.314	4.51	4.531	4.487
1.46	4.322	4.502	4.484	4.471
1.462	4.314	4.474	4.45	4.458
1.464	4.305	4.512	4.516	4.527
1.466	4.315	4.479	4.511	4.488
1.468	4.314	4.518	4.487	4.484
1.47	4.286	4.494	4.468	4.486
1.472	4.324	4.473	4.479	4.551
1.474	4.293	4.474	4.506	4.477
1.476	4.307	4.511	4.505	4.526
1.478	4.302	4.477	4.483	4.48
1.48	4.285	4.501	4.508	4.505
1.482	4.283	4.475	4.494	4.491
1.484	4.317	4.484	4.465	4.502
1.486	4.276	4.44	4.507	4.501
1.488	4.257	4.466	4.472	4.45
1.49	4.323	4.469	4.482	4.472
1.492	4.307	4.463	4.454	4.479
1.494	4.299	4.461	4.468	4.449
1.496	4.269	4.451	4.481	4.464
1.498	4.274	4.437	4.462	4.487
1.5	4.274	4.446	4.445	4.458
1.502	4.279	4.466	4.478	4.477
1.504	4.278	4.471	4.483	4.448
1.506	4.277	4.428	4.464	4.453
1.508	4.263	4.438	4.461	4.438
1.51	4.272	4.456	4.468	4.472
1.512	4.286	4.445	4.471	4.439
1.514	4.253	4.418	4.461	4.487
1.516	4.263	4.443	4.445	4.461
1.518	4.324	4.442	4.48	4.46
1.52	4.301	4.419	4.463	4.462
1.522	4.265	4.459	4.445	4.477
1.524	4.235	4.458	4.429	4.455
1.526	4.25	4.412	4.424	4.427
1.528	4.252	4.432	4.445	4.422
1.53	4.245	4.43	4.441	4.435
1.532	4.249	4.431	4.461	4.441
1.534	4.241	4.405	4.443	4.429
1.536	4.246	4.412	4.437	4.392
1.538	4.211	4.459	4.458	4.402
1.54	4.224	4.43	4.429	4.41
1.542	4.233	4.428	4.412	4.428
1.544	4.27	4.448	4.397	4.448
1.546	4.234	4.467	4.405	4.431
1.548	4.215	4.416	4.43	4.433
1.55	4.258	4.404	4.382	4.413
1.552	4.22	4.385	4.427	4.45
1.554	4.237	4.398	4.418	4.431
1.556	4.26	4.399	4.423	4.389
1.558	4.218	4.429	4.447	4.419
1.56	4.22	4.413	4.429	4.422
1.562	4.219	4.368	4.361	4.392
1.564	4.218	4.395	4.417	4.435
1.566	4.222	4.421	4.422	4.395
1.568	4.207	4.415	4.4	4.373
1.57	4.215	4.388	4.395	4.386
1.572	4.209	4.344	4.442	4.383
1.574	4.196	4.384	4.385	4.406
1.576	4.226	4.428	4.425	4.421
1.578	4.212	4.425	4.387	4.385
1.58	4.231	4.383	4.391	4.382
1.582	4.201	4.369	4.398	4.381
1.584	4.223	4.365	4.387	4.388
1.586	4.168	4.399	4.39	4.387
1.588	4.21	4.368	4.357	4.409
1.59	4.178	4.397	4.365	4.364
1.592	4.203	4.362	4.383	4.378
1.594	4.206	4.36	4.374	4.404
1.596	4.184	4.338	4.359	4.338
1.598	4.193	4.354	4.392	4.357
1.6	4.201	4.384	4.407	4.353
1.602	4.185	4.347	4.354	4.327
1.604	4.196	4.363	4.383	4.382
1.606	4.173	4.382	4.37	4.382
1.608	4.187	4.363	4.353	4.375
1.61	4.207	4.369	4.382	4.396
1.612	4.208	4.337	4.354	4.37
1.614	4.198	4.321	4.354	4.347
1.616	4.165	4.343	4.319	4.33
1.618	4.191	4.351	4.342	4.345
1.62	4.186	4.353	4.375	4.335
1.622	4.152	4.328	4.355	4.349
1.624	4.163	4.373	4.327	4.329
1.626	4.148	4.347	4.362	4.354
1.628	4.175	4.318	4.333	4.332
1.63	4.156	4.362	4.349	4.347
1.632	4.178	4.358	4.33	4.312
1.634	4.138	4.355	4.386	4.329
1.636	4.168	4.334	4.312	4.339
1.638	4.155	4.36	4.32	4.31
1.64	4.185	4.356	4.321	4.323
1.642	4.174	4.356	4.314	4.302
1.644	4.141	4.325	4.295	4.336
1.646	4.15	4.314	4.333	4.34
1.648	4.15	4.35	4.316	4.318
1.65	4.154	4.304	4.313	4.314
1.652	4.158	4.338	4.338	4.324
1.654	4.173	4.312	4.3	4.311
1.656	4.155	4.308	4.339	4.322
1.658	4.15	4.299	4.337	4.351
1.66	4.126	4.299	4.313	4.317
1.662	4.156	4.329	4.296	4.331
1.664	4.17	4.323	4.31	4.284
1.666	4.134	4.311	4.324	4.316
1.668	4.131	4.283	4.338	4.3
1.67	4.137	4.289	4.304	4.305
1.672	4.137	4.308	4.327	4.298
1.674	4.111	4.283	4.281	4.282
1.676	4.139	4.28	4.297	4.313
1.678	4.136	4.284	4.32	4.325
1.68	4.124	4.28	4.297	4.303
1.682	4.144	4.282	4.317	4.307
1.684	4.113	4.306	4.313	4.313
1.686	4.134	4.28	4.312	4.337
1.688	4.127	4.276	4.294	4.28
1.69	4.146	4.282	4.306	4.273
1.692	4.12	4.288	4.294	4.304
1.694	4.119	4.265	4.276	4.292
1.696	4.163	4.272	4.306	4.289
1.698	4.129	4.27	4.304	4.283
1.7	4.114	4.28	4.273	4.274
1.702	4.119	4.284	4.293	4.255
1.704	4.119	4.269	4.256	4.281
1.706	4.094	4.272	4.295	4.294
1.708	4.135	4.295	4.277	4.295
1.71	4.093	4.256	4.287	4.273
1.712	4.093	4.271	4.302	4.279
1.714	4.141	4.269	4.277	4.243
1.716	4.124	4.289	4.285	4.281
1.718	4.112	4.263	4.277	4.272
1.72	4.119	4.267	4.27	4.262
1.722	4.085	4.271	4.249	4.272
1.724	4.093	4.277	4.28	4.272
1.726	4.096	4.263	4.284	4.267
1.728	4.112	4.257	4.251	4.293
1.73	4.091	4.279	4.24	4.283
1.732	4.081	4.263	4.289	4.251
1.734	4.117	4.282	4.254	4.267
1.736	4.085	4.269	4.239	4.241
1.738	4.091	4.251	4.279	4.248
1.74	4.092	4.26	4.272	4.254
1.742	4.077	4.238	4.258	4.245
1.744	4.087	4.268	4.268	4.231
1.746	4.06	4.227	4.229	4.237
1.748	4.095	4.236	4.258	4.288
1.75	4.083	4.249	4.256	4.261
1.752	4.137	4.265	4.25	4.228
1.754	4.092	4.236	4.233	4.265
1.756	4.098	4.242	4.273	4.249
1.758	4.079	4.213	4.221	4.248
1.76	4.116	4.248	4.24	4.239
1.762	4.083	4.258	4.227	4.244
1.764	4.1	4.22	4.259	4.246
1.766	4.072	4.267	4.275	4.245
1.768	4.09	4.254	4.234	4.232
1.77	4.093	4.233	4.205	4.229
1.772	4.07	4.218	4.232	4.228
1.774	4.068	4.216	4.26	4.208
1.776	4.081	4.211	4.241	4.224
1.778	4.062	4.226	4.214	4.218
1.78	4.056	4.227	4.24	4.215
1.782	4.08	4.221	4.228	4.215
1.784	4.078	4.225	4.232	4.232
1.786	4.061	4.22	4.226	4.243
1.788	4.089	4.213	4.241	4.254
1.79	4.074	4.218	4.217	4.2
1.792	4.08	4.233	4.205	4.218
1.794	4.062	4.189	4.232	4.234
1.796	4.061	4.223	4.226	4.214
1.798	4.073	4.234	4.22	4.221
1.8	4.069	4.204	4.219	4.193
1.802	4.051	4.211	4.213	4.208
1.804	4.035	4.212	4.204	4.211
1.806	4.05	4.21	4.235	4.225
1.808	4.077	4.231	4.208	4.209
1.81	4.044	4.187	4.184	4.221
1.812	4.037	4.203	4.219	4.194
1.814	4.053	4.181	4.232	4.218
1.816	4.05	4.196	4.199	4.231
1.818	4.066	4.213	4.203	4.2
1.82	4.041	4.21	4.223	4.216
1.822	4.072	4.206	4.196	4.204
1.824	4.042	4.176	4.214	4.211
1.826	4.063	4.19	4.16	4.218
1.828	4.03	4.164	4.212	4.199
1.83	4.045	4.171	4.196	4.221
1.832	4.03	4.21	4.167	4.173
1.834	4.045	4.196	4.166	4.185
1.836	4.062	4.197	4.207	4.189
1.838	4.065	4.198	4.203	4.18
1.84	4.06	4.21	4.186	4.184
1.842	4.054	4.22	4.162	4.183
1.844	4.019	4.178	4.212	4.189
1.846	4.01	4.156	4.207	4.197
1.848	4.063	4.194	4.157	4.166
1.85	4.047	4.178	4.206	4.178
1.852	4.039	4.172	4.174	4.185
1.854	4.048	4.191	4.167	4.165
1.856	4.017	4.202	4.167	4.174
1.858	4.037	4.188	4.198	4.191
1.86	4.033	4.2	4.19	4.19
1.862	4.015	4.157	4.177	4.186
1.864	4.003	4.174	4.195	4.19
1.866	4.014	4.153	4.165	4.188
1.868	4.001	4.16	4.204	4.149
1.87	4.03	4.149	4.175	4.16
1.872	4.008	4.185	4.189	4.168
1.874	3.995	4.193	4.159	4.13
1.876	3.998	4.151	4.165	4.168
1.878	4.038	4.125	4.154	4.162
1.88	4.02	4.158	4.144	4.145
1.882	4.021	4.155	4.16	4.139
1.884	4.012	4.17	4.167	4.156
1.886	4.01	4.141	4.176	4.173
1.888	3.998	4.143	4.161	4.164
1.89	4.016	4.165	4.164	4.15
1.892	4.009	4.151	4.186	4.138
1.894	3.992	4.158	4.146	4.137
1.896	3.986	4.151	4.165	4.158
1.898	4.01	4.136	4.153	4.145
1.9	4.008	4.154	4.138	4.148
1.902	3.991	4.14	4.151	4.143
1.904	3.987	4.141	4.141	4.148
1.906	4.001	4.165	4.142	4.122
1.908	3.986	4.158	4.146	4.163
1.91	3.987	4.14	4.147	4.172
1.912	3.982	4.12	4.129	4.137
1.914	3.989	4.127	4.172	4.11
1.916	4.007	4.119	4.157	4.145
1.918	3.966	4.136	4.137	4.127
1.92	3.981	4.123	4.13	4.138
1.922	4.012	4.133	4.149	4.115
1.924	3.996	4.11	4.12	4.117
1.926	3.99	4.116	4.149	4.148
1.928	3.989	4.119	4.125	4.154
1.93	3.983	4.152	4.1	4.117
1.932	3.973	4.109	4.141	4.131
1.934	3.996	4.099	4.11	4.122
1.936	3.999	4.116	4.124	4.123
1.938	3.96	4.106	4.125	4.132
1.94	3.965	4.142	4.121	4.112
1.942	3.972	4.111	4.112	4.123
1.944	3.945	4.109	4.137	4.078
1.946	3.948	4.122	4.105	4.118
1.948	3.95	4.122	4.141	4.111
1.95	3.956	4.139	4.109	4.109
1.952	3.981	4.095	4.113	4.105
1.954	3.951	4.114	4.116	4.109
1.956	3.955	4.116	4.076	4.106
1.958	3.946	4.12	4.1	4.132
1.96	3.934	4.091	4.096	4.082
1.962	3.97	4.085	4.114	4.1
1.964	3.951	4.097	4.098	4.112
1.966	3.945	4.104	4.119	4.107
1.968	3.968	4.1	4.099	4.091
1.97	3.936	4.086	4.13	4.101
1.972	3.953	4.087	4.077	4.075
1.974	3.942	4.072	4.088	4.127
1.976	3.936	4.079	4.087	4.068
1.978	3.89	4.085	4.104	4.06
1.98	3.939	4.083	4.093	4.087
1.982	3.938	4.068	4.091	4.079
1.984	3.927	4.08	4.099	4.08
1.986	3.914	4.1	4.099	4.083
1.988	3.921	4.063	4.098	4.07
1.99	3.909	4.092	4.06	4.093
1.992	3.928	4.058	4.083	4.055
1.994	3.944	4.051	4.109	4.07
1.996	3.929	4.049	4.06	4.059
1.998	3.917	4.07	4.08	4.072
2	3.929	4.066	4.061	4.078
2.002	3.915	4.061	4.06	4.043
2.004	3.91	4.053	4.084	4.05
2.006	3.915	4.053	4.075	4.1
2.008	3.915	4.086	4.058	4.058
2.01	3.917	4.091	4.079	4.072
2.012	3.904	4.051	4.073	4.062
2.014	3.921	4.068	4.072	4.076
2.016	3.91	4.054	4.059	4.044
2.018	3.912	4.082	4.037	4.051
2.02	3.912	4.042	4.082	4.061
2.022	3.905	4.025	4.031	4.048
2.024	3.894	4.035	4.04	4.064
2.026	3.897	4.038	4.064	4.037
2.028	3.875	4.059	4.049	4.047
2.03	3.889	4.034	4.03	4.035
2.032	3.895	4.038	4.049	4.035
2.034	3.89	4.056	4.044	4.059
2.036	3.896	4.03	4.058	4.049
2.038	3.906	4.039	4.034	4.029
2.04	3.896	4.042	4.05	4.031
2.042	3.871	4.055	4.025	4.042
2.044	3.861	4.027	4.055	4.046
2.046	3.882	4.05	4.038	4.042
2.048	3.877	4.017	4.018	4.022
2.05	3.878	4.037	4.045	4.024
2.052	3.891	4.038	4.039	4.024
2.054	3.863	4.026	4.035	4.032
2.056	3.881	4.014	4.016	4.035
2.058	3.881	4.017	4.027	4.019
2.06	3.879	4.017	4.009	4.034
2.062	3.873	4.009	4.026	4.026
2.064	3.861	3.994	4.005	4.003
2.066	3.855	3.992	4.02	4.031
2.068	3.89	4.008	4.014	4.011
2.07	3.849	4.001	3.995	4.016
2.072	3.844	3.998	4.031	3.997
2.074	3.846	4.005	4	4.023
2.076	3.861	4.016	3.99	3.985
2.078	3.859	3.991	4.017	3.979
2.08	3.856	4.004	3.988	4.006
2.082	3.834	4.004	3.983	4.009
2.084	3.845	3.974	3.999	4
2.086	3.847	3.978	3.996	3.994
2.088	3.84	4	4.022	3.993
2.09	3.859	3.968	3.993	4
2.092	3.844	4.005	4	3.989
2.094	3.867	4.01	4	3.96
2.096	3.834	3.955	3.974	3.992
2.098	3.856	3.963	3.996	4.018
2.1	3.831	3.97	3.998	3.982
2.102	3.84	3.978	3.989	3.994
2.104	3.839	3.983	3.985	3.977
2.106	3.822	3.964	3.976	4.003
2.108	3.821	3.995	3.987	3.978
2.11	3.828	3.962	3.971	3.955
2.112	3.838	3.991	4.007	3.979
2.114	3.82	3.975	3.957	3.998
2.116	3.835	3.954	3.994	3.978
2.118	3.835	3.988	3.966	3.979
2.12	3.817	3.981	3.949	3.971
2.122	3.826	3.948	3.984	3.959
2.124	3.832	3.955	3.968	3.991
2.126	3.821	3.951	3.944	3.956
2.128	3.815	3.988	3.967	3.974
2.13	3.804	3.965	3.964	3.981
2.132	3.815	3.972	3.981	3.95
2.134	3.838	3.966	3.965	3.972
2.136	3.806	3.967	3.96	3.983
2.138	3.807	3.965	3.951	3.973
2.14	3.823	3.961	3.958	3.945
2.142	3.819	3.967	3.962	3.964
2.144	3.813	3.947	3.963	3.933
2.146	3.81	3.95	3.932	3.943
2.148	3.797	3.945	3.944	3.953
2.15	3.805	3.935	3.955	3.955
2.152	3.808	3.94	3.919	3.938
2.154	3.785	3.945	3.955	3.923
2.156	3.807	3.924	3.929	3.939
2.158	3.807	3.926	3.936	3.931
2.16	3.828	3.96	3.94	3.948
2.162	3.837	3.919	3.926	3.935
2.164	3.796	3.936	3.949	3.937
2.166	3.805	3.94	3.931	3.928
2.168	3.818	3.922	3.936	3.946
2.17	3.775	3.939	3.932	3.927
2.172	3.8	3.908	3.931	3.952
2.174	3.797	3.947	3.903	3.913
2.176	3.792	3.92	3.916	3.934
2.178	3.772	3.923	3.936	3.913
2.18	3.79	3.917	3.945	3.933
2.182	3.776	3.93	3.915	3.902
2.184	3.766	3.936	3.916	3.932
2.186	3.792	3.91	3.901	3.913
2.188	3.791	3.898	3.919	3.916
2.19	3.792	3.908	3.923	3.93
2.192	3.773	3.923	3.907	3.907
2.194	3.784	3.899	3.931	3.916
2.196	3.781	3.923	3.926	3.914
2.198	3.8	3.905	3.918	3.914
2.2	3.789	3.879	3.925	3.891
2.202	3.781	3.905	3.915	3.912
2.204	3.759	3.916	3.913	3.908
2.206	3.773	3.894	3.919	3.908
2.208	3.791	3.887	3.888	3.91
2.21	3.777	3.908	3.896	3.904
2.212	3.772	3.904	3.891	3.906
2.214	3.783	3.89	3.888	3.917
2.216	3.757	3.913	3.888	3.903
2.218	3.765	3.892	3.886	3.895
2.22	3.757	3.894	3.919	3.895
2.222	3.755	3.901	3.9	3.902
2.224	3.765	3.895	3.883	3.907
2.226	3.751	3.892	3.905	3.896
2.228	3.776	3.882	3.888	3.895
2.23	3.768	3.884	3.881	3.892
2.232	3.76	3.875	3.901	3.875
2.234	3.753	3.887	3.889	3.88
2.236	3.772	3.898	3.888	3.864
2.238	3.735	3.891	3.892	3.885
2.24	3.73	3.9	3.879	3.904
2.242	3.73	3.859	3.871	3.877
2.244	3.737	3.871	3.868	3.887
2.246	3.77	3.878	3.885	3.868
2.248	3.753	3.876	3.887	3.861
2.25	3.745	3.875	3.864	3.859
2.252	3.73	3.875	3.889	3.88
2.254	3.742	3.874	3.855	3.873
2.256	3.741	3.867	3.88	3.88
2.258	3.749	3.853	3.87	3.856
2.26	3.74	3.867	3.89	3.882
2.262	3.747	3.863	3.857	3.876
2.264	3.749	3.854	3.851	3.863
2.266	3.726	3.857	3.867	3.887
2.268	3.725	3.869	3.847	3.853
2.27	3.745	3.843	3.875	3.856
2.272	3.743	3.837	3.856	3.861
2.274	3.727	3.856	3.865	3.864
2.276	3.731	3.859	3.875	3.863
2.278	3.743	3.85	3.865	3.85
2.28	3.709	3.834	3.844	3.893
2.282	3.727	3.858	3.857	3.847
2.284	3.732	3.855	3.85	3.862
2.286	3.725	3.822	3.823	3.866
2.288	3.737	3.833	3.85	3.842
2.29	3.731	3.855	3.838	3.843
2.292	3.702	3.841	3.836	3.85
2.294	3.706	3.819	3.841	3.835
2.296	3.719	3.807	3.827	3.84
2.298	3.734	3.822	3.846	3.837
2.3	3.72	3.845	3.816	3.849
2.302	3.709	3.84	3.847	3.831
2.304	3.707	3.82	3.84	3.835
2.306	3.735	3.842	3.833	3.836
2.308	3.728	3.822	3.848	3.823
2.31	3.726	3.797	3.817	3.814
2.312	3.723	3.801	3.842	3.838
2.314	3.693	3.838	3.843	3.821
2.316	3.708	3.817	3.835	3.839
2.318	3.703	3.829	3.818	3.825
2.32	3.684	3.822	3.814	3.821
2.322	3.711	3.807	3.831	3.829
2.324	3.698	3.816	3.798	3.825
2.326	3.699	3.834	3.826	3.8
2.328	3.677	3.82	3.802	3.829
2.33	3.703	3.823	3.815	3.796
2.332	3.704	3.805	3.815	3.783
2.334	3.703	3.806	3.828	3.812
2.336	3.672	3.813	3.804	3.82
2.338	3.685	3.803	3.81	3.813
2.34	3.674	3.789	3.814	3.805
2.342	3.703	3.821	3.822	3.799
2.344	3.685	3.804	3.803	3.809
2.346	3.696	3.789	3.803	3.801
2.348	3.693	3.793	3.81	3.813
2.35	3.676	3.801	3.791	3.79
2.352	3.683	3.803	3.801	3.795
2.354	3.696	3.775	3.803	3.808
2.356	3.671	3.799	3.805	3.802
2.358	3.7	3.796	3.795	3.792
2.36	3.671	3.776	3.807	3.782
2.362	3.673	3.797	3.803	3.82
2.364	3.672	3.809	3.794	3.804
2.366	3.669	3.772	3.807	3.782
2.368	3.672	3.799	3.784	3.792
2.37	3.685	3.791	3.773	3.799
2.372	3.667	3.788	3.774	3.78
2.374	3.659	3.792	3.795	3.792
2.376	3.646	3.787	3.788	3.797
2.378	3.653	3.777	3.786	3.764
2.38	3.661	3.772	3.783	3.783
2.382	3.661	3.778	3.779	3.779
2.384	3.659	3.773	3.785	3.762
2.386	3.679	3.763	3.773	3.768
2.388	3.655	3.784	3.767	3.774
2.39	3.64	3.752	3.775	3.758
2.392	3.626	3.753	3.774	3.78
2.394	3.643	3.76	3.783	3.776
2.396	3.633	3.759	3.748	3.768
2.398	3.619	3.778	3.788	3.758
2.4	3.63	3.754	3.762	3.734
2.402	3.634	3.768	3.748	3.773
2.404	3.659	3.773	3.76	3.76
2.406	3.653	3.743	3.787	3.76
2.408	3.644	3.759	3.775	3.742
2.41	3.638	3.756	3.756	3.751
2.412	3.649	3.75	3.756	3.748
2.414	3.614	3.759	3.747	3.756
2.416	3.636	3.731	3.749	3.774
2.418	3.649	3.771	3.739	3.766
2.42	3.616	3.747	3.757	3.744
2.422	3.635	3.743	3.764	3.758
2.424	3.621	3.749	3.752	3.755
2.426	3.612	3.758	3.748	3.746
2.428	3.636	3.748	3.735	3.765
2.43	3.633	3.753	3.731	3.743
2.432	3.636	3.739	3.771	3.755
2.434	3.623	3.743	3.738	3.739
2.436	3.626	3.722	3.747	3.732
2.438	3.607	3.723	3.736	3.757
2.44	3.597	3.747	3.748	3.71
2.442	3.617	3.736	3.729	3.723
2.444	3.601	3.734	3.749	3.732
2.446	3.609	3.716	3.741	3.727
2.448	3.607	3.732	3.728	3.735
2.45	3.581	3.718	3.733	3.725
2.452	3.593	3.721	3.705	3.723
2.454	3.597	3.725	3.719	3.731
2.456	3.621	3.732	3.718	3.722
2.458	3.599	3.744	3.713	3.714
2.46	3.616	3.726	3.738	3.708
2.462	3.604	3.7	3.724	3.711
2.464	3.605	3.706	3.731	3.721
2.466	3.587	3.715	3.732	3.708
2.468	3.606	3.719	3.698	3.689
2.47	3.598	3.698	3.715	3.725
2.472	3.596	3.708	3.724	3.702
2.474	3.599	3.719	3.717	3.709
2.476	3.582	3.711	3.683	3.713
2.478	3.594	3.704	3.691	3.712
2.48	3.584	3.707	3.72	3.685
2.482	3.575	3.697	3.719	3.699
2.484	3.581	3.712	3.687	3.71
2.486	3.593	3.71	3.699	3.692
2.488	3.577	3.696	3.692	3.696
2.49	3.588	3.702	3.696	3.699
2.492	3.572	3.695	3.688	3.703
2.494	3.582	3.674	3.688	3.705
2.496	3.578	3.678	3.687	3.684
2.498	3.563	3.683	3.687	3.684
2.5	3.569	3.674	3.684	3.689
2.502	3.563	3.695	3.69	3.705
2.504	3.581	3.694	3.697	3.699
2.506	3.571	3.674	3.666	3.694
2.508	3.558	3.685	3.689	3.704
2.51	3.555	3.678	3.679	3.675
2.512	3.564	3.679	3.684	3.674
2.514	3.552	3.688	3.678	3.662
2.516	3.565	3.68	3.655	3.677
2.518	3.549	3.68	3.689	3.678
2.52	3.562	3.66	3.663	3.679
2.522	3.541	3.672	3.654	3.68
2.524	3.543	3.659	3.668	3.657
2.526	3.531	3.664	3.668	3.664
2.528	3.54	3.671	3.674	3.668
2.53	3.574	3.66	3.65	3.664
2.532	3.54	3.664	3.66	3.655
2.534	3.548	3.668	3.686	3.663
2.536	3.559	3.655	3.653	3.655
2.538	3.53	3.655	3.652	3.665
2.54	3.544	3.642	3.656	3.658
2.542	3.562	3.651	3.659	3.641
2.544	3.554	3.658	3.648	3.652
2.546	3.548	3.646	3.634	3.647
2.548	3.529	3.647	3.659	3.67
2.55	3.532	3.643	3.651	3.642
2.552	3.539	3.628	3.632	3.645
2.554	3.54	3.641	3.659	3.645
2.556	3.527	3.647	3.633	3.626
2.558	3.528	3.644	3.615	3.633
2.56	3.535	3.648	3.628	3.633
2.562	3.526	3.656	3.659	3.632
2.564	3.517	3.645	3.611	3.646
2.566	3.521	3.651	3.616	3.644
2.568	3.513	3.635	3.627	3.647
2.57	3.543	3.607	3.645	3.623
2.572	3.495	3.622	3.623	3.637
2.574	3.515	3.615	3.612	3.624
2.576	3.515	3.642	3.612	3.634
2.578	3.531	3.639	3.617	3.622
2.58	3.506	3.618	3.62	3.616
2.582	3.513	3.619	3.633	3.623
2.584	3.499	3.642	3.627	3.623
2.586	3.506	3.599	3.619	3.624
2.588	3.495	3.601	3.64	3.614
2.59	3.508	3.606	3.611	3.609
2.592	3.502	3.607	3.601	3.635
2.594	3.495	3.629	3.602	3.614
2.596	3.518	3.614	3.615	3.599
2.598	3.502	3.613	3.617	3.612
2.6	3.489	3.623	3.599	3.616
2.602	3.508	3.621	3.603	3.598
2.604	3.495	3.592	3.618	3.6
2.606	3.496	3.592	3.615	3.611
2.608	3.49	3.612	3.61	3.603
2.61	3.495	3.612	3.597	3.597
2.612	3.503	3.601	3.608	3.598
2.614	3.498	3.602	3.592	3.594
2.616	3.483	3.588	3.598	3.59
2.618	3.495	3.612	3.595	3.606
2.62	3.477	3.589	3.601	3.594
2.622	3.476	3.605	3.601	3.593
2.624	3.476	3.576	3.587	3.593
2.626	3.482	3.597	3.575	3.609
2.628	3.471	3.564	3.583	3.579
2.63	3.469	3.586	3.575	3.589
2.632	3.476	3.581	3.583	3.58
2.634	3.476	3.586	3.566	3.593
2.636	3.47	3.587	3.581	3.592
2.638	3.476	3.589	3.574	3.58
2.64	3.472	3.594	3.562	3.584
2.642	3.472	3.581	3.576	3.568
2.644	3.472	3.572	3.575	3.583
2.646	3.467	3.559	3.581	3.569
2.648	3.47	3.594	3.566	3.567
2.65	3.471	3.564	3.556	3.562
2.652	3.491	3.54	3.582	3.592
2.654	3.463	3.563	3.557	3.58
2.656	3.483	3.558	3.575	3.575
2.658	3.466	3.573	3.57	3.567
2.66	3.45	3.576	3.563	3.561
2.662	3.451	3.559	3.549	3.591
2.664	3.451	3.554	3.561	3.557
2.666	3.455	3.561	3.554	3.562
2.668	3.437	3.559	3.546	3.565
2.67	3.455	3.561	3.561	3.56
2.672	3.459	3.559	3.549	3.533
2.674	3.44	3.551	3.547	3.551
2.676	3.457	3.562	3.542	3.543
2.678	3.461	3.566	3.552	3.574
2.68	3.438	3.548	3.545	3.538
2.682	3.442	3.549	3.541	3.552
2.684	3.447	3.556	3.529	3.529
2.686	3.449	3.548	3.557	3.554
2.688	3.455	3.55	3.539	3.548
2.69	3.434	3.543	3.545	3.55
2.692	3.432	3.525	3.541	3.544
2.694	3.444	3.538	3.537	3.548
2.696	3.449	3.549	3.539	3.536
2.698	3.433	3.528	3.54	3.53
2.7	3.433	3.522	3.541	3.552
2.702	3.433	3.519	3.52	3.541
2.704	3.417	3.541	3.527	3.541
2.706	3.435	3.504	3.547	3.517
2.708	3.43	3.525	3.526	3.542
2.71	3.433	3.518	3.526	3.51
2.712	3.436	3.541	3.529	3.509
2.714	3.432	3.523	3.531	3.522
2.716	3.416	3.527	3.515	3.518
2.718	3.42	3.515	3.521	3.521
2.72	3.416	3.516	3.519	3.513
2.722	3.43	3.509	3.523	3.525
2.724	3.413	3.512	3.517	3.523
2.726	3.422	3.525	3.496	3.527
2.728	3.412	3.509	3.507	3.521
2.73	3.417	3.512	3.504	3.502
2.732	3.423	3.501	3.511	3.5
2.734	3.412	3.491	3.496	3.492
2.736	3.404	3.49	3.497	3.517
2.738	3.405	3.518	3.506	3.513
2.74	3.403	3.509	3.491	3.499
2.742	3.414	3.53	3.493	3.499
2.744	3.389	3.498	3.506	3.503
2.746	3.398	3.512	3.495	3.499
2.748	3.411	3.501	3.48	3.494
2.75	3.398	3.488	3.489	3.488
2.752	3.391	3.472	3.483	3.485
2.754	3.394	3.48	3.505	3.473
2.756	3.375	3.488	3.492	3.504
2.758	3.408	3.507	3.485	3.481
2.76	3.421	3.481	3.486	3.503
2.762	3.384	3.479	3.492	3.501
2.764	3.395	3.475	3.481	3.472
2.766	3.394	3.48	3.467	3.477
2.768	3.394	3.475	3.479	3.491
2.77	3.391	3.475	3.471	3.481
2.772	3.385	3.483	3.46	3.478
2.774	3.376	3.485	3.47	3.481
2.776	3.392	3.473	3.474	3.465
2.778	3.373	3.484	3.465	3.471
2.78	3.389	3.461	3.461	3.475
2.782	3.386	3.456	3.476	3.481
2.784	3.368	3.469	3.457	3.456
2.786	3.382	3.48	3.471	3.466
2.788	3.387	3.454	3.488	3.454
2.79	3.377	3.47	3.47	3.462
2.792	3.381	3.448	3.458	3.451
2.794	3.362	3.459	3.462	3.464
2.796	3.375	3.469	3.472	3.459
2.798	3.361	3.444	3.452	3.462
2.8	3.369	3.453	3.472	3.461
2.802	3.367	3.441	3.459	3.469
2.804	3.362	3.454	3.451	3.456
2.806	3.366	3.438	3.459	3.461
2.808	3.366	3.436	3.438	3.454
2.81	3.356	3.455	3.452	3.434
2.812	3.358	3.453	3.447	3.44
2.814	3.362	3.446	3.438	3.439
2.816	3.339	3.455	3.452	3.451
2.818	3.371	3.454	3.444	3.438
2.82	3.345	3.434	3.456	3.441
2.822	3.354	3.436	3.443	3.439
2.824	3.354	3.436	3.448	3.428
2.826	3.339	3.444	3.441	3.435
2.828	3.344	3.442	3.446	3.44
2.83	3.35	3.434	3.437	3.428
2.832	3.344	3.435	3.429	3.433
2.834	3.346	3.429	3.431	3.44
2.836	3.332	3.413	3.437	3.414
2.838	3.337	3.435	3.439	3.432
2.84	3.341	3.425	3.421	3.411
2.842	3.347	3.434	3.426	3.424
2.844	3.342	3.418	3.43	3.419
2.846	3.337	3.433	3.409	3.415
2.848	3.334	3.423	3.413	3.423
2.85	3.344	3.417	3.416	3.427
2.852	3.311	3.417	3.422	3.415
2.854	3.317	3.408	3.421	3.419
2.856	3.333	3.419	3.413	3.417
2.858	3.329	3.413	3.407	3.418
2.86	3.321	3.402	3.412	3.403
2.862	3.317	3.406	3.427	3.419
2.864	3.324	3.404	3.406	3.413
2.866	3.335	3.389	3.409	3.407
2.868	3.335	3.4	3.417	3.381
2.87	3.303	3.373	3.405	3.407
2.872	3.307	3.413	3.413	3.404
2.874	3.32	3.422	3.412	3.399
2.876	3.304	3.407	3.404	3.38
2.878	3.3	3.393	3.399	3.398
2.88	3.305	3.393	3.399	3.398
2.882	3.304	3.388	3.381	3.387
2.884	3.303	3.393	3.379	3.386
2.886	3.304	3.39	3.398	3.392
2.888	3.308	3.384	3.386	3.386
2.89	3.288	3.411	3.409	3.385
2.892	3.307	3.385	3.391	3.391
2.894	3.298	3.377	3.401	3.38
2.896	3.298	3.391	3.382	3.408
2.898	3.303	3.395	3.372	3.382
2.9	3.29	3.39	3.38	3.369
2.902	3.295	3.366	3.375	3.397
2.904	3.292	3.357	3.384	3.387
2.906	3.296	3.369	3.372	3.371
2.908	3.309	3.372	3.389	3.372
2.91	3.291	3.368	3.382	3.384
2.912	3.286	3.37	3.376	3.37
2.914	3.304	3.39	3.373	3.371
2.916	3.295	3.368	3.378	3.373
2.918	3.274	3.357	3.364	3.353
2.92	3.295	3.358	3.359	3.373
2.922	3.277	3.356	3.369	3.368
2.924	3.288	3.363	3.358	3.373
2.926	3.269	3.369	3.371	3.366
2.928	3.26	3.365	3.363	3.341
2.93	3.248	3.355	3.346	3.366
2.932	3.267	3.353	3.362	3.351
2.934	3.267	3.358	3.365	3.336
2.936	3.27	3.333	3.35	3.348
2.938	3.276	3.36	3.338	3.339
2.94	3.256	3.347	3.342	3.351
2.942	3.272	3.358	3.343	3.344
2.944	3.257	3.343	3.339	3.332
2.946	3.273	3.356	3.353	3.358
2.948	3.266	3.352	3.34	3.328
2.95	3.257	3.324	3.34	3.346
2.952	3.263	3.331	3.356	3.352
2.954	3.256	3.34	3.333	3.326
2.956	3.256	3.33	3.335	3.342
2.958	3.251	3.331	3.325	3.339
2.96	3.264	3.333	3.324	3.324
2.962	3.245	3.323	3.316	3.336
2.964	3.262	3.312	3.332	3.328
2.966	3.244	3.323	3.325	3.32
2.968	3.236	3.321	3.322	3.319
2.97	3.244	3.326	3.313	3.307
2.972	3.241	3.312	3.326	3.322
2.974	3.222	3.33	3.317	3.323
2.976	3.241	3.327	3.309	3.337
2.978	3.234	3.326	3.319	3.317
2.98	3.238	3.327	3.32	3.32
2.982	3.235	3.308	3.318	3.313
2.984	3.231	3.312	3.321	3.302
2.986	3.243	3.302	3.319	3.326
2.988	3.245	3.303	3.301	3.313
2.99	3.238	3.3	3.293	3.283
2.992	3.229	3.308	3.302	3.322
2.994	3.206	3.306	3.315	3.289
2.996	3.231	3.302	3.308	3.32
2.998	3.205	3.298	3.316	3.302
3	3.23	3.295	3.299	3.314
3.002	3.222	3.299	3.303	3.3
3.004	3.224	3.298	3.297	3.3
3.006	3.219	3.3	3.308	3.313
3.008	3.213	3.294	3.295	3.3
3.01	3.211	3.295	3.299	3.292
3.012	3.222	3.296	3.293	3.275
3.014	3.209	3.28	3.279	3.299
3.016	3.222	3.271	3.289	3.305
3.018	3.219	3.279	3.29	3.299
3.02	3.206	3.285	3.288	3.276
3.022	3.215	3.29	3.275	3.29
3.024	3.205	3.269	3.282	3.268
3.026	3.197	3.279	3.278	3.275
3.028	3.21	3.29	3.273	3.281
3.03	3.204	3.284	3.284	3.275
3.032	3.193	3.279	3.284	3.284
3.034	3.21	3.283	3.265	3.279
3.036	3.195	3.273	3.272	3.262
3.038	3.189	3.267	3.277	3.26
3.04	3.185	3.272	3.266	3.272
3.042	3.18	3.265	3.269	3.277
3.044	3.212	3.275	3.245	3.247
3.046	3.174	3.272	3.257	3.262
3.048	3.178	3.259	3.258	3.25
3.05	3.192	3.253	3.263	3.257
3.052	3.197	3.263	3.263	3.257
3.054	3.164	3.263	3.264	3.281
3.056	3.189	3.261	3.253	3.254
3.058	3.188	3.255	3.248	3.261
3.06	3.197	3.263	3.257	3.254
3.062	3.191	3.262	3.255	3.245
3.064	3.179	3.25	3.261	3.253
3.066	3.192	3.24	3.234	3.236
3.068	3.182	3.243	3.237	3.245
3.07	3.182	3.244	3.235	3.246
3.072	3.167	3.23	3.237	3.234
3.074	3.172	3.221	3.237	3.259
3.076	3.16	3.245	3.241	3.236
3.078	3.156	3.245	3.23	3.242
3.08	3.174	3.245	3.242	3.24
3.082	3.164	3.24	3.238	3.253
3.084	3.166	3.242	3.233	3.232
3.086	3.164	3.229	3.235	3.253
3.088	3.155	3.23	3.232	3.227
3.09	3.162	3.241	3.243	3.231
3.092	3.162	3.224	3.224	3.237
3.094	3.146	3.235	3.231	3.228
3.096	3.158	3.222	3.238	3.22
3.098	3.166	3.221	3.213	3.233
3.1	3.163	3.217	3.22	3.233
3.102	3.154	3.216	3.219	3.22
3.104	3.145	3.224	3.223	3.229
3.106	3.146	3.224	3.214	3.214
3.108	3.15	3.227	3.21	3.217
3.11	3.149	3.218	3.2	3.231
3.112	3.156	3.202	3.22	3.22
3.114	3.148	3.207	3.219	3.206
3.116	3.151	3.216	3.194	3.205
3.118	3.138	3.206	3.211	3.197
3.12	3.142	3.216	3.195	3.199
3.122	3.145	3.214	3.207	3.21
3.124	3.132	3.205	3.189	3.207
3.126	3.131	3.192	3.202	3.211
3.128	3.139	3.196	3.187	3.223
3.13	3.117	3.18	3.195	3.203
3.132	3.144	3.178	3.191	3.196
3.134	3.133	3.192	3.198	3.202
3.136	3.132	3.204	3.189	3.194
3.138	3.138	3.192	3.192	3.188
3.14	3.134	3.188	3.174	3.195
3.142	3.132	3.192	3.185	3.174
3.144	3.116	3.206	3.187	3.193
3.146	3.114	3.176	3.193	3.191
3.148	3.122	3.192	3.183	3.19
3.15	3.126	3.181	3.171	3.189
3.152	3.113	3.18	3.174	3.192
3.154	3.108	3.175	3.179	3.185
3.156	3.112	3.173	3.181	3.182
3.158	3.117	3.165	3.184	3.196
3.16	3.112	3.18	3.168	3.175
3.162	3.102	3.164	3.163	3.19
3.164	3.106	3.169	3.184	3.164
3.166	3.115	3.172	3.166	3.168
3.168	3.099	3.18	3.165	3.165
3.17	3.11	3.18	3.159	3.176
3.172	3.108	3.164	3.174	3.161
3.174	3.108	3.156	3.167	3.176
3.176	3.104	3.152	3.148	3.163
3.178	3.095	3.162	3.17	3.144
3.18	3.109	3.155	3.166	3.159
3.182	3.091	3.155	3.15	3.151
3.184	3.09	3.172	3.156	3.155
3.186	3.098	3.146	3.149	3.159
3.188	3.093	3.159	3.168	3.163
3.19	3.095	3.152	3.147	3.164
3.192	3.091	3.154	3.147	3.147
3.194	3.082	3.17	3.149	3.144
3.196	3.1	3.137	3.16	3.141
3.198	3.083	3.154	3.135	3.14
3.2	3.077	3.147	3.146	3.15
3.202	3.084	3.168	3.149	3.126
3.204	3.08	3.145	3.143	3.149
3.206	3.095	3.151	3.141	3.141
3.208	3.073	3.133	3.146	3.124
3.21	3.079	3.144	3.142	3.142
3.212	3.074	3.147	3.131	3.13
3.214	3.081	3.109	3.136	3.148
3.216	3.079	3.111	3.133	3.134
3.218	3.069	3.141	3.129	3.127
3.22	3.078	3.132	3.122	3.135
3.222	3.064	3.138	3.136	3.121
3.224	3.08	3.114	3.123	3.121
3.226	3.072	3.12	3.128	3.117
3.228	3.063	3.111	3.13	3.115
3.23	3.068	3.106	3.122	3.127
3.232	3.061	3.128	3.105	3.11
3.234	3.058	3.114	3.119	3.126
3.236	3.053	3.129	3.109	3.116
3.238	3.055	3.128	3.118	3.119
3.24	3.063	3.106	3.117	3.121
3.242	3.05	3.111	3.127	3.124
3.244	3.057	3.106	3.109	3.114
3.246	3.056	3.113	3.111	3.104
3.248	3.061	3.101	3.113	3.105
3.25	3.048	3.103	3.121	3.103
3.252	3.045	3.091	3.108	3.121
3.254	3.049	3.098	3.103	3.107
3.256	3.055	3.109	3.104	3.099
3.258	3.048	3.104	3.089	3.118
3.26	3.058	3.104	3.109	3.089
3.262	3.038	3.1	3.103	3.094
3.264	3.044	3.096	3.079	3.095
3.266	3.039	3.095	3.105	3.101
3.268	3.045	3.099	3.1	3.105
3.27	3.047	3.094	3.088	3.09
3.272	3.033	3.084	3.102	3.097
3.274	3.032	3.081	3.085	3.097
3.276	3.034	3.084	3.076	3.087
3.278	3.039	3.087	3.076	3.09
3.28	3.009	3.091	3.092	3.096
3.282	3.025	3.085	3.097	3.072
3.284	3.029	3.078	3.088	3.068
3.286	3.031	3.083	3.092	3.086
3.288	3.028	3.087	3.084	3.072
3.29	3.032	3.068	3.086	3.08
3.292	3.012	3.065	3.084	3.087
3.294	3.024	3.071	3.083	3.084
3.296	3.029	3.076	3.077	3.076
3.298	3.022	3.074	3.07	3.082
3.3	3.024	3.068	3.064	3.069
3.302	3.022	3.068	3.062	3.073
3.304	3.016	3.077	3.067	3.073
3.306	3.022	3.061	3.07	3.068
3.308	3.004	3.06	3.055	3.057
3.31	3.015	3.061	3.065	3.056
3.312	3.008	3.065	3.066	3.063
3.314	3.001	3.068	3.056	3.064
3.316	3.013	3.069	3.053	3.054
3.318	3.002	3.067	3.05	3.058
3.32	2.991	3.061	3.06	3.05
3.322	3.01	3.045	3.06	3.043
3.324	3.001	3.041	3.049	3.055
3.326	2.992	3.036	3.06	3.06
3.328	2.998	3.046	3.054	3.054
3.33	2.998	3.043	3.051	3.047
3.332	2.993	3.052	3.056	3.05
3.334	2.995	3.035	3.039	3.039
3.336	2.995	3.042	3.032	3.05
3.338	2.991	3.043	3.046	3.053
3.34	2.994	3.046	3.045	3.04
3.342	2.986	3.043	3.043	3.04
3.344	2.978	3.053	3.047	3.026
3.346	2.984	3.034	3.046	3.035
3.348	2.985	3.034	3.034	3.051
3.35	2.981	3.037	3.022	3.043
3.352	2.985	3.029	3.021	3.044
3.354	2.984	3.015	3.032	3.03
3.356	2.977	3.009	3.038	3.034
3.358	2.976	3.035	3.036	3.043
3.36	2.979	3.024	3.022	3.041
3.362	2.959	3.022	3.015	3.022
3.364	2.98	3.02	3.013	3.039
3.366	2.975	3.016	3.009	3.018
3.368	2.974	3.015	3.02	3.036
3.37	2.976	3.021	3.016	3.008
3.372	2.974	3.028	3.015	3.008
3.374	2.96	3.025	3.025	3.021
3.376	2.97	3.009	3.014	3.019
3.378	2.969	3.015	3.01	3.023
3.38	2.963	3.026	3.012	3.002
3.382	2.97	3.003	2.997	3.002
3.384	2.942	3.012	3.008	3.004
3.386	2.958	3.001	3.014	3.004
3.388	2.963	2.995	3.005	3.003
3.39	2.95	3.008	3.005	2.991
3.392	2.949	3.001	3	3.008
3.394	2.957	2.988	2.999	3.017
3.396	2.969	2.995	3.009	2.992
3.398	2.952	3.006	2.998	3.01
3.4	2.943	2.993	2.999	2.992
3.402	2.943	2.988	2.998	2.997
3.404	2.942	2.989	3.013	2.995
3.406	2.941	3.003	3.004	3.004
3.408	2.95	2.983	2.994	2.992
3.41	2.941	2.998	2.987	2.982
3.412	2.942	2.99	2.983	2.98
3.414	2.941	2.993	3.001	2.983
3.416	2.934	2.984	2.99	2.986
3.418	2.934	2.983	2.982	2.989
3.42	2.93	2.996	2.978	2.976
3.422	2.925	2.976	2.984	2.987
3.424	2.941	2.988	2.969	2.976
3.426	2.929	2.985	2.98	2.977
3.428	2.933	2.976	2.975	2.986
3.43	2.918	2.975	2.972	2.98
3.432	2.927	2.977	2.958	2.973
3.434	2.924	2.967	2.98	2.966
3.436	2.92	2.971	2.958	2.971
3.438	2.924	2.967	2.975	2.964
3.44	2.924	2.958	2.971	2.967
3.442	2.908	2.962	2.962	2.971
3.444	2.915	2.975	2.968	2.959
3.446	2.924	2.962	2.972	2.973
3.448	2.912	2.951	2.957	2.971
3.45	2.907	2.954	2.956	2.966
3.452	2.912	2.963	2.967	2.962
3.454	2.909	2.962	2.951	2.963
3.456	2.908	2.953	2.953	2.966
3.458	2.919	2.952	2.952	2.953
3.46	2.905	2.962	2.958	2.951
3.462	2.924	2.941	2.948	2.944
3.464	2.91	2.955	2.939	2.942
3.466	2.91	2.949	2.954	2.952
3.468	2.912	2.948	2.952	2.946
3.47	2.91	2.942	2.935	2.948
3.472	2.904	2.941	2.94	2.948
3.474	2.911	2.942	2.945	2.944
3.476	2.892	2.94	2.936	2.944
3.478	2.895	2.941	2.933	2.941
3.48	2.909	2.937	2.942	2.93
3.482	2.883	2.941	2.942	2.936
3.484	2.885	2.943	2.928	2.938
3.486	2.895	2.931	2.937	2.926
3.488	2.886	2.943	2.924	2.918
3.49	2.878	2.921	2.93	2.931
3.492	2.874	2.941	2.925	2.924
3.494	2.879	2.931	2.938	2.927
3.496	2.881	2.934	2.924	2.928
3.498	2.881	2.928	2.916	2.916
3.5	2.89	2.91	2.935	2.922
3.502	2.875	2.913	2.91	2.92
3.504	2.875	2.925	2.908	2.926
3.506	2.877	2.921	2.925	2.907
3.508	2.88	2.911	2.913	2.923
3.51	2.876	2.907	2.921	2.914
3.512	2.877	2.909	2.923	2.921
3.514	2.864	2.917	2.917	2.919
3.516	2.867	2.912	2.899	2.909
3.518	2.877	2.898	2.903	2.906
3.52	2.872	2.904	2.899	2.917
3.522	2.873	2.91	2.911	2.913
3.524	2.855	2.906	2.913	2.919
3.526	2.865	2.906	2.898	2.91
3.528	2.86	2.899	2.905	2.911
3.53	2.853	2.904	2.891	2.902
3.532	2.868	2.9	2.89	2.904
3.534	2.861	2.915	2.89	2.898
3.536	2.867	2.899	2.884	2.893
3.538	2.852	2.891	2.898	2.902
3.54	2.861	2.898	2.891	2.895
3.542	2.857	2.886	2.896	2.909
3.544	2.852	2.89	2.893	2.901
3.546	2.859	2.894	2.882	2.889
3.548	2.858	2.887	2.885	2.897
3.55	2.86	2.895	2.889	2.885
3.552	2.846	2.885	2.88	2.886
3.554	2.84	2.892	2.891	2.879
3.556	2.856	2.879	2.879	2.877
3.558	2.842	2.888	2.875	2.883
3.56	2.842	2.882	2.875	2.861
3.562	2.841	2.872	2.874	2.879
3.564	2.846	2.878	2.869	2.879
3.566	2.836	2.875	2.876	2.869
3.568	2.847	2.876	2.868	2.876
3.57	2.839	2.88	2.872	2.871
3.572	2.844	2.876	2.866	2.867
3.574	2.825	2.871	2.874	2.867
3.576	2.832	2.874	2.864	2.86
3.578	2.838	2.872	2.873	2.855
3.58	2.835	2.861	2.865	2.864
3.582	2.828	2.856	2.877	2.862
3.584	2.823	2.859	2.854	2.858
3.586	2.828	2.858	2.87	2.858
3.588	2.827	2.851	2.86	2.868
3.59	2.82	2.863	2.853	2.862
3.592	2.804	2.861	2.867	2.859
3.594	2.816	2.855	2.848	2.849
3.596	2.822	2.859	2.845	2.85
3.598	2.828	2.856	2.839	2.853
3.6	2.814	2.861	2.833	2.857
3.602	2.815	2.863	2.837	2.844
3.604	2.811	2.843	2.844	2.84
3.606	2.797	2.853	2.832	2.849
3.608	2.805	2.849	2.844	2.84
3.61	2.811	2.838	2.827	2.847
3.612	2.804	2.829	2.847	2.855
3.614	2.805	2.842	2.845	2.843
3.616	2.798	2.853	2.839	2.829
3.618	2.798	2.837	2.841	2.832
3.62	2.803	2.832	2.843	2.847
3.622	2.801	2.84	2.835	2.848
3.624	2.803	2.834	2.826	2.83
3.626	2.803	2.834	2.835	2.831
3.628	2.792	2.831	2.839	2.828
3.63	2.783	2.833	2.827	2.83
3.632	2.791	2.826	2.833	2.822
3.634	2.796	2.827	2.835	2.826
3.636	2.785	2.827	2.821	2.821
3.638	2.797	2.819	2.828	2.824
3.64	2.791	2.82	2.826	2.822
3.642	2.787	2.824	2.816	2.81
3.644	2.796	2.831	2.818	2.82
3.646	2.796	2.818	2.818	2.826
3.648	2.783	2.825	2.818	2.82
3.65	2.796	2.817	2.827	2.811
3.652	2.785	2.813	2.811	2.815
3.654	2.781	2.813	2.812	2.809
3.656	2.776	2.806	2.812	2.806
3.658	2.789	2.806	2.8	2.81
3.66	2.77	2.815	2.809	2.803
3.662	2.778	2.811	2.798	2.81
3.664	2.78	2.812	2.811	2.811
3.666	2.777	2.8	2.804	2.806
3.668	2.773	2.804	2.811	2.795
3.67	2.77	2.798	2.808	2.806
3.672	2.77	2.815	2.801	2.801
3.674	2.776	2.796	2.807	2.791
3.676	2.766	2.798	2.792	2.789
3.678	2.765	2.795	2.797	2.802
3.68	2.763	2.802	2.795	2.797
3.682	2.755	2.792	2.799	2.796
3.684	2.76	2.804	2.784	2.794
3.686	2.754	2.795	2.795	2.79
3.688	2.763	2.782	2.79	2.789
3.69	2.755	2.776	2.795	2.784
3.692	2.751	2.778	2.784	2.786
3.694	2.757	2.784	2.785	2.777
3.696	2.758	2.79	2.775	2.783
3.698	2.75	2.786	2.787	2.788
3.7	2.753	2.79	2.777	2.782
3.702	2.736	2.779	2.765	2.787
3.704	2.749	2.786	2.775	2.778
3.706	2.745	2.773	2.777	2.778
3.708	2.748	2.77	2.774	2.771
3.71	2.74	2.783	2.775	2.776
3.712	2.743	2.774	2.777	2.774
3.714	2.745	2.771	2.777	2.766
3.716	2.732	2.773	2.769	2.778
3.718	2.744	2.766	2.769	2.76
3.72	2.741	2.771	2.778	2.785
3.722	2.741	2.758	2.77	2.764
3.724	2.739	2.765	2.776	2.767
3.726	2.733	2.761	2.762	2.769
3.728	2.729	2.761	2.767	2.765
3.73	2.73	2.756	2.759	2.772
3.732	2.723	2.759	2.764	2.773
3.734	2.726	2.751	2.756	2.761
3.736	2.734	2.751	2.768	2.753
3.738	2.732	2.754	2.753	2.757
3.74	2.741	2.754	2.758	2.755
3.742	2.725	2.762	2.757	2.758
3.744	2.728	2.759	2.745	2.755
3.746	2.727	2.76	2.755	2.752
3.748	2.709	2.75	2.746	2.74
3.75	2.718	2.745	2.741	2.741
3.752	2.721	2.753	2.759	2.731
3.754	2.714	2.735	2.746	2.736
3.756	2.719	2.747	2.744	2.742
3.758	2.712	2.743	2.747	2.743
3.76	2.715	2.735	2.738	2.743
3.762	2.711	2.733	2.738	2.742
3.764	2.713	2.738	2.726	2.74
3.766	2.707	2.733	2.729	2.73
3.768	2.706	2.745	2.742	2.721
3.77	2.713	2.734	2.736	2.737
3.772	2.707	2.743	2.725	2.743
3.774	2.704	2.738	2.742	2.727
3.776	2.701	2.735	2.722	2.734
3.778	2.697	2.731	2.735	2.719
3.78	2.705	2.74	2.733	2.73
3.782	2.702	2.728	2.738	2.722
3.784	2.699	2.725	2.729	2.72
3.786	2.704	2.73	2.724	2.712
3.788	2.695	2.724	2.727	2.725
3.79	2.695	2.729	2.729	2.728
3.792	2.696	2.716	2.725	2.733
3.794	2.702	2.714	2.72	2.717
3.796	2.688	2.718	2.716	2.716
3.798	2.683	2.715	2.724	2.715
3.8	2.683	2.715	2.723	2.716
3.802	2.691	2.709	2.73	2.712
3.804	2.682	2.715	2.719	2.715
3.806	2.696	2.719	2.717	2.718
3.808	2.687	2.707	2.707	2.707
3.81	2.681	2.711	2.706	2.704
3.812	2.673	2.718	2.708	2.715
3.814	2.682	2.702	2.708	2.711
3.816	2.672	2.697	2.702	2.703
3.818	2.673	2.704	2.703	2.714
3.82	2.669	2.694	2.7	2.703
3.822	2.672	2.702	2.705	2.703
3.824	2.668	2.694	2.715	2.697
3.826	2.675	2.695	2.713	2.697
3.828	2.675	2.698	2.704	2.685
3.83	2.656	2.694	2.698	2.697
3.832	2.654	2.693	2.7	2.698
3.834	2.674	2.691	2.695	2.699
3.836	2.664	2.688	2.695	2.699
3.838	2.66	2.691	2.695	2.683
3.84	2.664	2.691	2.694	2.685
3.842	2.667	2.683	2.693	2.703
3.844	2.672	2.693	2.687	2.685
3.846	2.648	2.682	2.684	2.678
3.848	2.656	2.694	2.682	2.691
3.85	2.658	2.677	2.675	2.679
3.852	2.653	2.684	2.675	2.688
3.854	2.656	2.682	2.68	2.692
3.856	2.65	2.68	2.679	2.675
3.858	2.651	2.69	2.679	2.675
3.86	2.651	2.68	2.676	2.663
3.862	2.647	2.678	2.679	2.68
3.864	2.646	2.673	2.679	2.669
3.866	2.65	2.681	2.679	2.667
3.868	2.646	2.673	2.674	2.67
3.87	2.649	2.678	2.667	2.671
3.872	2.641	2.674	2.667	2.665
3.874	2.642	2.664	2.672	2.656
3.876	2.637	2.669	2.682	2.662
3.878	2.644	2.659	2.669	2.667
3.88	2.63	2.652	2.675	2.662
3.882	2.648	2.665	2.66	2.661
3.884	2.634	2.659	2.661	2.662
3.886	2.63	2.662	2.665	2.659
3.888	2.629	2.663	2.67	2.648
3.89	2.632	2.656	2.663	2.662
3.892	2.628	2.646	2.655	2.656
3.894	2.636	2.649	2.659	2.656
3.896	2.63	2.651	2.665	2.651
3.898	2.624	2.66	2.651	2.656
3.9	2.627	2.654	2.655	2.647
3.902	2.621	2.642	2.653	2.652
3.904	2.629	2.655	2.658	2.649
3.906	2.611	2.648	2.64	2.655
3.908	2.625	2.652	2.648	2.642
3.91	2.61	2.649	2.643	2.641
3.912	2.615	2.641	2.638	2.65
3.914	2.618	2.639	2.645	2.649
3.916	2.624	2.64	2.641	2.646
3.918	2.622	2.631	2.641	2.635
3.92	2.613	2.621	2.644	2.632
3.922	2.612	2.634	2.633	2.628
3.924	2.614	2.635	2.637	2.637
3.926	2.607	2.634	2.637	2.642
3.928	2.607	2.645	2.644	2.63
3.93	2.617	2.631	2.643	2.636
3.932	2.597	2.625	2.63	2.63
3.934	2.603	2.627	2.637	2.635
3.936	2.601	2.642	2.619	2.635
3.938	2.61	2.638	2.638	2.622
3.94	2.616	2.624	2.629	2.619
3.942	2.596	2.625	2.629	2.616
3.944	2.59	2.615	2.623	2.611
3.946	2.593	2.621	2.63	2.622
3.948	2.596	2.61	2.618	2.617
3.95	2.601	2.615	2.621	2.618
3.952	2.597	2.616	2.613	2.629
3.954	2.593	2.622	2.617	2.616
3.956	2.587	2.614	2.63	2.613
3.958	2.597	2.625	2.62	2.618
3.96	2.592	2.621	2.618	2.605
3.962	2.593	2.609	2.617	2.596
3.964	2.588	2.612	2.615	2.616
3.966	2.592	2.604	2.609	2.61
3.968	2.582	2.602	2.601	2.601
3.97	2.578	2.607	2.615	2.595
3.972	2.578	2.606	2.612	2.601
3.974	2.587	2.603	2.615	2.599
3.976	2.584	2.606	2.598	2.601
3.978	2.572	2.601	2.608	2.603
3.98	2.57	2.596	2.605	2.603
3.982	2.572	2.599	2.605	2.591
3.984	2.574	2.588	2.603	2.597
3.986	2.577	2.591	2.586	2.593
3.988		2.598	2.6	2.593
3.99		2.586	2.598	2.591
3.992		2.59	2.596	2.591
3.994		2.594	2.607	2.593
3.996		2.593	2.585	2.589
[truncated: 10 more rows]

## Sheet: Supplementary Fig. 1b
r (nm)	0 ns	10 ns	20 ns	30 ns
0	0	0	0	0
0.002	0	0	0	0
0.004	0	0	0	0
0.006	0	0	0	0
0.008	0	0	0	0
0.01	0	0	0	0
0.012	0	0	0	0
0.014	0	0	0	0
0.016	0	0	0	0
0.018	0	0	0	0
0.02	0	0	0	0
0.022	0	0	0	0
0.024	0	0	0	0
0.026	0	0	0	0
0.028	0	0	0	0
0.03	0	0	0	0
0.032	0	0	0	0
0.034	0	0	0	0
0.036	0	0	0	0
0.038	0	0	0	0
0.04	0	0	0	0
0.042	0	0	0	0
0.044	0	0	0	0
0.046	0	0	0	0
0.048	0	0	0	0
0.05	0	0	0	0
0.052	0	0	0	0
0.054	0	0	0	0
0.056	0	0	0	0
0.058	0	0	0	0
0.06	0	0	0	0
0.062	0	0	0	0
0.064	0	0	0	0
0.066	0	0	0	0
0.068	0	0	0	0
0.07	0	0	0	0
0.072	0	0	0	0
0.074	0	0	0	0
0.076	0	0	0	0
0.078	0	0	0	0
0.08	0	0	0	0
0.082	0	0	0	0
0.084	0	0	0	0
0.086	0	0	0	0
0.088	0	0	0	0
0.09	0	0	0	0
0.092	0	0	0	0
0.094	0	0.021	0	0
0.096	2.53	2.528	2.553	2.534
0.098	0.039	0.02	0.039	0.118
0.1	1.268	1.297	1.28	1.224
0.102	0.018	0.036	0.036	0.036
0.104	4.639	4.656	4.647	4.614
0.106	0	0	0.017	0.05
0.108	0.016	0	0	0.048
0.11	7.497	7.962	9.731	7.35
0.112	9.968	1.056	9.704	2.027
0.114	0	0	0	0.014
0.116	0.028	0.014	0.042	0.014
0.118	0.241	0.283	0.324	0.298
0.12	1.464	1.135	1.268	1.465
0.122	1.905	1.982	1.834	1.796
0.124	1.274	1.442	1.396	1.384
0.126	0.529	0.663	0.628	0.557
0.128	0.444	0.528	0.529	0.483
0.13	1.004	1.012	0.835	0.847
0.132	1.616	1.273	1.437	1.394
0.134	1.444	1.455	1.321	1.405
0.136	1.392	1.28	1.516	1.629
0.138	1.048	1.214	1.364	1.335
0.14	1.57	1.783	1.661	1.854
0.142	2.396	2.395	2.521	2.335
0.144	3.049	3.054	2.959	2.733
0.146	3.509	3.526	3.479	3.622
0.148	5.288	5.207	5.406	4.986
0.15	8.763	8.945	8.584	8.921
0.152	2.57	1.606	2.148	2.152
0.154	2.977	2.939	2.573	2.839
0.156	9.382	9.791	9.777	9.827
0.158	5.604	5.728	5.995	5.801
0.16	2.47	2.899	2.816	2.692
0.162	0.995	1.224	1.32	1.177
0.164	0.624	0.734	0.784	0.791
0.166	0.907	1.098	0.936	0.984
0.168	1.289	1.412	1.361	1.474
0.17	2.046	1.886	2.26	2.235
0.172	2.61	3.138	2.997	2.902
0.174	4.214	4.183	4.247	4.148
0.176	5.155	5.175	5.311	5.07
0.178	6.105	5.783	5.953	6.015
0.18	6.31	5.719	5.833	5.887
0.182	4.972	5.106	4.933	5.105
0.184	3.906	4.074	3.658	4.105
0.186	2.572	2.586	2.802	2.591
0.188	1.499	1.542	1.523	1.62
0.19	0.76	0.796	0.756	0.73
0.192	0.4	0.637	0.48	0.429
0.194	0.367	0.374	0.38	0.34
0.196	0.486	0.533	0.51	0.574
0.198	0.875	0.82	0.811	0.73
0.2	1.11	1.287	1.209	1.186
0.202	1.806	2.059	2.021	2.243
0.204	3.079	3.278	3.135	3.357
0.206	4.752	4.982	4.946	4.908
0.208	6.627	6.976	7.109	6.89
0.21	9.115	9.404	9.113	9.193
0.212	2.197	1.41	1.505	1.325
0.214	3.869	3.077	3.219	3.606
0.216	4.069	4.012	4.723	4.195
0.218	4.255	4.187	3.8	4.114
0.22	2.568	2.875	2.8	2.528
0.222	0.59	0.398	0.622	0.855
0.224	8.498	8.857	8.895	8.703
0.226	6.763	6.887	7.106	6.879
0.228	5.156	5.31	5.269	5.318
0.23	4.351	4.646	4.373	4.563
0.232	3.961	4.287	4.12	4.261
0.234	4.214	4.122	4.452	4.22
0.236	4.655	4.42	4.488	4.426
0.238	4.778	4.99	4.726	4.787
0.24	5.453	5.393	5.144	5.401
0.242	5.73	5.647	5.757	5.476
0.244	6.106	6.212	6.156	6.304
0.246	6.781	6.468	6.277	6.597
0.248	7.321	7	7.052	6.993
0.25	7.634	7.246	7.545	7.318
0.252	8.251	7.664	7.606	7.825
0.254	8.107	8.129	8.105	8.079
0.256	8.097	8.264	8.186	8.106
0.258	8.02	7.922	8.048	8.065
0.26	7.732	7.583	7.479	7.621
0.262	7.293	7.515	7.155	7.44
0.264	6.83	6.843	6.893	6.965
0.266	6.635	6.547	6.646	6.563
0.268	6.313	6.345	6.002	6.182
0.27	6.233	5.862	5.98	5.913
0.272	5.895	5.801	5.819	5.849
0.274	6.045	5.945	5.962	5.839
0.276	5.816	5.75	5.723	5.799
0.278	5.809	5.663	5.704	5.533
0.28	5.387	5.53	5.585	5.606
0.282	5.479	5.251	5.387	5.276
0.284	5.314	5.151	5.228	5.111
0.286	5.104	4.96	5.13	4.945
0.288	5.226	4.978	4.879	4.956
0.29	4.833	4.858	4.58	4.751
0.292	4.673	4.772	4.643	4.647
0.294	4.523	4.424	4.508	4.658
0.296	4.767	4.646	4.641	4.73
0.298	4.923	4.77	4.782	4.714
0.3	5.026	5.028	4.806	4.883
0.302	5.506	5.231	5.424	5.281
0.304	5.609	5.555	5.522	5.638
0.306	5.98	5.8	5.607	5.739
0.308	5.889	5.572	5.564	5.78
0.31	5.606	5.553	5.514	5.649
0.312	5.317	5.156	5.202	5.128
0.314	4.713	4.338	4.525	4.824
0.316	4.349	4.157	4.242	4.247
0.318	3.848	3.737	3.76	3.661
0.32	3.66	3.551	3.493	3.549
0.322	3.42	3.34	3.361	3.42
0.324	3.559	3.392	3.169	3.222
0.326	3.384	3.368	3.208	3.163
0.328	3.44	3.179	3.254	3.168
0.33	3.342	3.222	3.208	3.183
0.332	3.42	3.29	3.241	3.202
0.334	3.481	3.121	3.189	3.354
0.336	3.453	3.242	3.325	3.229
0.338	3.476	3.208	3.142	3.394
0.34	3.377	3.279	3.216	3.457
0.342	3.552	3.408	3.315	3.523
0.344	3.6	3.59	3.627	3.542
0.346	3.714	3.703	3.744	3.608
0.348	3.903	3.741	3.726	3.738
0.35	3.992	3.795	3.762	3.843
0.352	3.804	3.79	3.795	3.673
0.354	3.924	3.893	3.709	3.745
0.356	3.702	3.625	3.758	3.59
0.358	3.682	3.588	3.618	3.393
0.36	3.721	3.571	3.362	3.561
0.362	3.591	3.444	3.509	3.499
0.364	3.725	3.405	3.545	3.411
0.366	3.666	3.563	3.332	3.628
0.368	3.831	3.651	3.628	3.619
0.37	3.829	3.651	3.52	3.645
0.372	3.877	3.794	3.814	3.731
0.374	3.825	3.877	3.682	3.842
0.376	4.012	3.847	4.053	3.773
0.378	3.973	3.924	3.821	4
0.38	4.229	3.961	4.115	3.938
0.382	4.31	4.085	4.102	4.049
0.384	4.2	4.072	4.265	4.236
0.386	4.517	4.268	4.301	4.038
0.388	4.53	4.376	4.37	4.362
0.39	4.577	4.26	4.247	4.375
0.392	4.695	4.519	4.466	4.441
0.394	4.755	4.398	4.339	4.415
0.396	4.483	4.349	4.379	4.449
0.398	4.585	4.329	4.346	4.315
0.4	4.619	4.429	4.314	4.343
0.402	4.773	4.376	4.324	4.176
0.404	4.404	4.276	4.29	4.15
0.406	4.642	4.372	4.413	4.341
0.408	4.68	4.33	4.41	4.442
0.41	4.845	4.334	4.378	4.484
0.412	4.822	4.484	4.47	4.555
0.414	4.699	4.581	4.43	4.604
0.416	4.813	4.639	4.525	4.807
0.418	4.982	4.732	4.405	4.504
0.42	5.058	4.579	4.755	4.695
0.422	4.906	4.598	4.752	4.735
0.424	4.968	4.735	4.724	4.711
0.426	4.942	4.742	4.648	4.667
0.428	5.05	4.634	4.764	4.793
0.43	5.071	4.765	4.618	4.674
0.432	4.958	4.648	4.757	4.838
0.434	4.93	4.605	4.632	4.72
0.436	4.83	4.612	4.441	4.67
0.438	4.946	4.627	4.591	4.686
0.44	4.975	4.683	4.619	4.589
0.442	4.934	4.7	4.617	4.608
0.444	5.055	4.67	4.52	4.724
0.446	4.884	4.71	4.63	4.666
0.448	4.863	4.585	4.481	4.481
0.45	4.951	4.841	4.637	4.727
0.452	5.109	4.725	4.635	4.627
0.454	4.969	4.848	4.743	4.783
0.456	5.042	4.729	4.796	4.817
0.458	5.142	4.847	4.825	4.887
0.46	5.248	4.908	4.877	4.862
0.462	5.297	4.873	4.8	4.866
0.464	5.146	4.916	4.995	5.005
0.466	5.222	5.028	4.931	4.972
0.468	5.298	5.043	4.882	4.95
0.47	5.239	4.984	5.029	5.035
0.472	5.331	5.021	5.027	5.008
0.474	5.258	5.017	4.947	5.045
0.476	5.433	5.054	4.929	5.028
0.478	5.299	4.954	4.961	4.985
0.48	5.245	4.92	4.909	4.887
0.482	5.342	4.775	5.088	4.942
0.484	5.329	4.909	4.874	4.895
0.486	5.248	4.937	4.916	4.94
0.488	5.191	4.892	5.015	4.849
0.49	5.263	4.913	4.84	4.842
0.492	5.307	4.787	4.944	4.829
0.494	5.163	4.945	4.823	4.847
0.496	5.284	4.975	4.827	4.929
0.498	5.387	4.938	4.888	5.004
0.5	5.345	4.901	4.961	4.922
0.502	5.335	5.003	4.891	4.988
0.504	5.487	4.901	4.978	4.956
0.506	5.332	4.958	4.869	5.037
0.508	5.384	4.914	4.999	4.975
0.51	5.427	5.044	4.946	4.975
0.512	5.334	4.978	4.976	4.974
0.514	5.339	4.98	4.877	4.838
0.516	5.368	4.99	4.909	4.904
0.518	5.42	4.927	4.872	4.868
0.52	5.216	4.887	4.867	4.797
0.522	5.155	4.928	4.922	4.831
0.524	5.254	4.859	4.752	4.846
0.526	5.036	4.88	4.827	4.778
0.528	5.141	4.706	4.7	4.707
0.53	5.099	4.851	4.705	4.696
0.532	5.193	4.834	4.652	4.722
0.534	5.038	4.688	4.643	4.716
0.536	4.976	4.751	4.644	4.736
0.538	5.123	4.603	4.59	4.648
0.54	5.165	4.796	4.662	4.615
0.542	4.946	4.656	4.733	4.728
0.544	5.08	4.522	4.604	4.614
0.546	5.076	4.703	4.572	4.666
0.548	4.995	4.618	4.598	4.619
0.55	4.858	4.603	4.594	4.61
0.552	5.022	4.672	4.541	4.599
0.554	4.947	4.534	4.582	4.554
0.556	4.979	4.639	4.532	4.584
0.558	4.922	4.555	4.696	4.637
0.56	4.944	4.717	4.638	4.575
0.562	4.929	4.694	4.479	4.677
0.564	4.881	4.588	4.573	4.478
0.566	5.048	4.543	4.582	4.546
0.568	4.887	4.538	4.548	4.575
0.57	4.914	4.528	4.58	4.503
0.572	4.828	4.452	4.581	4.525
0.574	4.934	4.46	4.549	4.508
0.576	4.847	4.548	4.524	4.556
0.578	4.806	4.519	4.502	4.558
0.58	4.97	4.611	4.533	4.5
0.582	4.952	4.592	4.523	4.599
0.584	4.829	4.559	4.483	4.492
0.586	4.903	4.595	4.5	4.613
0.588	4.91	4.485	4.597	4.478
0.59	4.928	4.5	4.499	4.49
0.592	4.889	4.501	4.562	4.589
0.594	4.85	4.498	4.49	4.519
0.596	4.92	4.514	4.529	4.567
0.598	4.953	4.486	4.582	4.573
0.6	5.031	4.592	4.568	4.577
0.602	4.965	4.555	4.557	4.446
0.604	4.92	4.545	4.605	4.55
0.606	4.979	4.492	4.573	4.57
0.608	4.868	4.584	4.549	4.606
0.61	4.943	4.553	4.607	4.491
0.612	4.938	4.6	4.56	4.621
0.614	4.872	4.596	4.512	4.558
0.616	4.866	4.525	4.574	4.581
0.618	4.928	4.512	4.545	4.482
0.62	4.933	4.526	4.504	4.484
0.622	4.82	4.465	4.453	4.567
0.624	4.794	4.493	4.477	4.539
0.626	4.928	4.507	4.493	4.586
0.628	4.874	4.524	4.552	4.473
0.63	4.953	4.537	4.579	4.646
0.632	4.821	4.539	4.481	4.503
0.634	4.951	4.536	4.492	4.45
0.636	4.907	4.543	4.575	4.467
0.638	4.852	4.549	4.525	4.493
0.64	4.867	4.484	4.518	4.608
0.642	4.933	4.503	4.536	4.573
0.644	4.931	4.468	4.641	4.438
0.646	4.949	4.522	4.484	4.573
0.648	4.963	4.477	4.52	4.545
0.65	4.941	4.573	4.503	4.532
0.652	4.897	4.483	4.526	4.55
0.654	4.835	4.455	4.428	4.572
0.656	4.897	4.489	4.496	4.51
0.658	4.799	4.456	4.462	4.455
0.66	4.897	4.504	4.497	4.437
0.662	4.851	4.484	4.501	4.488
0.664	4.89	4.476	4.487	4.432
0.666	4.866	4.336	4.418	4.454
0.668	4.915	4.488	4.362	4.435
0.67	4.826	4.376	4.505	4.495
0.672	4.827	4.459	4.419	4.46
0.674	4.873	4.46	4.438	4.39
0.676	4.873	4.449	4.468	4.487
0.678	4.876	4.328	4.385	4.472
0.68	4.83	4.376	4.405	4.425
0.682	4.84	4.451	4.368	4.479
0.684	4.823	4.367	4.471	4.403
0.686	4.745	4.312	4.47	4.384
0.688	4.68	4.343	4.436	4.425
0.69	4.778	4.34	4.411	4.348
0.692	4.811	4.399	4.349	4.365
0.694	4.772	4.377	4.366	4.381
0.696	4.672	4.404	4.414	4.337
0.698	4.824	4.357	4.342	4.343
0.7	4.807	4.315	4.305	4.3
0.702	4.775	4.389	4.39	4.301
0.704	4.824	4.35	4.323	4.304
0.706	4.728	4.307	4.377	4.36
0.708	4.752	4.317	4.249	4.331
0.71	4.737	4.272	4.266	4.351
0.712	4.731	4.296	4.283	4.396
0.714	4.667	4.326	4.329	4.325
0.716	4.691	4.265	4.25	4.28
0.718	4.694	4.233	4.299	4.232
0.72	4.736	4.272	4.239	4.219
0.722	4.737	4.253	4.242	4.185
0.724	4.766	4.185	4.234	4.288
0.726	4.658	4.328	4.222	4.262
0.728	4.674	4.269	4.264	4.299
0.73	4.635	4.346	4.254	4.239
0.732	4.672	4.207	4.277	4.257
0.734	4.626	4.23	4.244	4.173
0.736	4.675	4.132	4.28	4.208
0.738	4.663	4.193	4.166	4.192
0.74	4.674	4.164	4.181	4.24
0.742	4.604	4.21	4.164	4.148
0.744	4.626	4.15	4.146	4.106
0.746	4.675	4.129	4.152	4.132
0.748	4.626	4.155	4.15	4.181
0.75	4.679	4.077	4.253	4.232
0.752	4.618	4.166	4.16	4.162
0.754	4.66	4.109	4.151	4.202
0.756	4.622	4.088	4.125	4.136
0.758	4.594	4.132	4.132	4.044
0.76	4.644	4.143	4.102	4.148
0.762	4.658	4.153	4.175	4.202
0.764	4.604	4.159	4.166	4.086
0.766	4.582	4.108	4.063	4.139
0.768	4.63	4.154	4.159	4.157
0.77	4.591	4.1	4.157	4.107
0.772	4.555	4.117	4.077	4.137
0.774	4.537	4.114	4.109	4.148
0.776	4.622	4.087	4.045	4.098
0.778	4.591	4.118	4.061	4.109
0.78	4.592	4.039	4.137	4.135
0.782	4.56	4.039	4.109	4.095
0.784	4.559	3.999	4.059	4.07
0.786	4.633	4.066	4.134	4.091
0.788	4.602	4.064	4.15	4.114
0.79	4.52	4.046	4.035	4.11
0.792	4.557	4.115	4.173	4.096
0.794	4.519	4.058	4.024	4.06
0.796	4.555	4.085	4.052	4.105
0.798	4.559	4.033	4.148	4.1
0.8	4.614	4.119	4.112	4.047
0.802	4.523	3.997	4.1	4.067
0.804	4.579	4.009	4.039	4.077
0.806	4.471	4.06	4.097	4.03
0.808	4.587	4.016	4.012	4.097
0.81	4.612	4.087	4.077	4.062
0.812	4.528	4.052	4.092	4.059
0.814	4.582	4.066	4.031	4.071
0.816	4.56	4.016	4.098	4.105
0.818	4.57	4.041	4.11	4.086
0.82	4.54	4.102	4.061	4.145
0.822	4.574	4.009	4.045	4.073
0.824	4.599	4.106	4.061	4.061
0.826	4.636	4.074	4.039	4.033
0.828	4.554	4.059	4.032	4.09
0.83	4.627	4.037	4.085	4.121
0.832	4.558	4.018	4.115	4.088
0.834	4.558	4.059	4.103	4.066
0.836	4.617	3.988	4.131	4.079
0.838	4.565	4.055	4.125	4.028
0.84	4.554	3.989	4.101	4.097
0.842	4.601	4.05	4.074	4.126
0.844	4.541	4.068	4.058	4.029
0.846	4.551	4.07	4.104	4.073
0.848	4.572	4.044	4.047	4.057
0.85	4.651	4.066	4.03	4.127
0.852	4.603	4.088	4.103	4.07
0.854	4.596	4.108	4.124	4.049
0.856	4.578	4.131	4.07	4.121
0.858	4.589	4.059	4.069	4.113
0.86	4.647	4.04	4.077	4.134
0.862	4.619	4.006	4.073	4.073
0.864	4.672	4.095	4.068	4.052
0.866	4.574	4.075	4.11	4.128
0.868	4.625	4.042	4.083	4.069
0.87	4.626	4.075	4.04	4.099
0.872	4.664	4.105	4.052	4.121
0.874	4.599	4.006	4.032	4.107
0.876	4.651	4.122	4.081	4.073
0.878	4.599	4.078	4.089	4.099
0.88	4.657	4.103	4.057	4.114
0.882	4.638	4.047	4.057	4.073
0.884	4.717	4.12	4.084	4.022
0.886	4.647	4.036	4.068	4.13
0.888	4.66	4.07	4.087	4.047
0.89	4.673	4.072	4.066	4.078
0.892	4.681	4.043	4.083	4.104
0.894	4.674	4.07	4.047	4.112
0.896	4.669	4.147	4.083	4.133
0.898	4.679	4.1	4.042	4.067
0.9	4.685	4.092	4.132	4.065
0.902	4.724	4.061	4.055	4.065
0.904	4.708	4.063	4.035	4.101
0.906	4.684	4.073	4.043	4.12
0.908	4.738	4.113	4.069	4.123
0.91	4.701	4.099	4.108	4.114
0.912	4.613	4.025	4.083	4.053
0.914	4.627	4.074	4.018	4.078
0.916	4.669	4.114	4.035	4.088
0.918	4.616	4.083	4.078	4.101
0.92	4.681	4.123	4.092	4.102
0.922	4.675	4.075	4.032	4.076
0.924	4.638	4.049	4.052	4.066
0.926	4.698	4.048	4.072	4.11
0.928	4.71	4.056	4.049	4.071
0.93	4.699	4.022	4.064	4.057
0.932	4.668	4.107	4.04	4.076
0.934	4.682	4.09	4.013	4.044
0.936	4.64	4.044	4.052	4.009
0.938	4.677	4.066	4.034	4.053
0.94	4.741	4.058	4.059	4.053
0.942	4.665	4.061	4.046	4.027
0.944	4.686	4.055	4.02	4.115
0.946	4.629	4.047	4.027	4.098
0.948	4.693	4.072	4.01	4.097
0.95	4.728	4.027	4.005	4.047
0.952	4.656	4.042	4.005	4.027
0.954	4.706	4.032	4.069	4.016
0.956	4.62	4.074	4.022	4.059
0.958	4.699	4.037	4.071	4.022
0.96	4.624	4.021	4.035	4.087
0.962	4.669	3.986	3.994	4.011
0.964	4.695	4.061	4.007	4.007
0.966	4.652	4.057	4.054	4.025
0.968	4.673	4.073	4.005	4.028
0.97	4.638	4.009	3.968	4.003
0.972	4.685	4.029	4.006	4.017
0.974	4.653	4.029	4.039	3.967
0.976	4.671	4.014	4.017	4.043
0.978	4.677	3.993	4.034	4.029
0.98	4.71	4.047	3.997	3.997
0.982	4.625	3.988	3.969	4.071
0.984	4.643	3.999	4.031	3.985
0.986	4.666	4.036	3.971	4.01
0.988	4.676	4.021	4.013	4.012
0.99	4.682	4.031	3.962	4.008
0.992	4.659	3.993	4.021	3.996
0.994	4.67	4.008	3.994	3.981
0.996	4.673	3.998	4.023	4.037
0.998	4.596	4.016	3.975	4.044
1	4.65	4.025	3.984	3.962
1.002	4.623	4.018	4.036	3.959
1.004	4.616	4.005	3.985	4.001
1.006	4.67	3.989	4.004	3.983
1.008	4.65	3.991	3.995	4.021
1.01	4.654	4.005	3.997	4.008
1.012	4.61	3.983	3.95	4.054
1.014	4.641	3.912	3.952	4.008
1.016	4.616	3.99	3.972	3.976
1.018	4.647	4.003	4	3.955
1.02	4.613	3.931	3.991	3.969
1.022	4.617	3.992	3.963	3.986
1.024	4.664	3.93	4.005	3.94
1.026	4.619	3.971	3.956	3.961
1.028	4.62	3.889	3.932	3.997
1.03	4.621	3.94	3.933	3.923
1.032	4.575	3.898	3.963	3.941
1.034	4.67	3.941	3.977	3.956
1.036	4.647	3.97	3.923	4
1.038	4.551	3.943	3.971	3.992
1.04	4.627	3.912	3.95	3.961
1.042	4.662	3.943	3.895	3.98
1.044	4.594	3.928	3.968	3.954
1.046	4.621	3.917	3.919	3.908
1.048	4.563	3.936	3.929	3.93
1.05	4.598	3.931	3.915	3.963
1.052	4.609	3.885	3.912	3.92
1.054	4.633	3.944	3.936	3.947
1.056	4.583	3.912	3.957	3.935
1.058	4.554	3.975	3.896	3.924
1.06	4.618	3.903	3.922	3.889
1.062	4.636	3.823	3.906	3.938
1.064	4.587	3.875	3.939	3.923
1.066	4.565	3.931	3.934	3.905
1.068	4.555	3.935	3.917	3.889
1.07	4.578	3.858	3.9	3.91
1.072	4.565	3.88	3.911	3.878
1.074	4.576	3.902	3.933	3.92
1.076	4.564	3.894	3.901	3.863
1.078	4.565	3.92	3.845	3.849
1.08	4.583	3.875	3.919	3.866
1.082	4.604	3.906	3.892	3.888
1.084	4.583	3.869	3.879	3.888
1.086	4.547	3.891	3.865	3.891
1.088	4.556	3.84	3.862	3.907
1.09	4.502	3.871	3.893	3.875
1.092	4.577	3.88	3.904	3.894
1.094	4.593	3.858	3.865	3.873
1.096	4.539	3.871	3.847	3.865
1.098	4.573	3.83	3.891	3.886
1.1	4.553	3.906	3.861	3.857
1.102	4.52	3.865	3.852	3.891
1.104	4.567	3.893	3.831	3.857
1.106	4.557	3.871	3.868	3.847
1.108	4.524	3.854	3.863	3.867
1.11	4.507	3.824	3.837	3.83
1.112	4.563	3.806	3.85	3.843
1.114	4.528	3.858	3.841	3.848
1.116	4.547	3.846	3.81	3.84
1.118	4.515	3.808	3.807	3.816
1.12	4.48	3.817	3.808	3.833
1.122	4.513	3.837	3.808	3.819
1.124	4.516	3.798	3.807	3.844
1.126	4.515	3.823	3.793	3.786
1.128	4.567	3.783	3.825	3.804
1.13	4.522	3.789	3.786	3.844
1.132	4.504	3.798	3.79	3.825
1.134	4.519	3.8	3.82	3.813
1.136	4.526	3.776	3.769	3.79
1.138	4.487	3.792	3.79	3.794
1.14	4.451	3.766	3.804	3.812
1.142	4.509	3.797	3.764	3.779
1.144	4.489	3.789	3.796	3.773
1.146	4.55	3.774	3.768	3.778
1.148	4.527	3.753	3.777	3.793
1.15	4.476	3.765	3.797	3.727
1.152	4.49	3.788	3.764	3.761
1.154	4.465	3.733	3.756	3.781
1.156	4.502	3.715	3.793	3.77
1.158	4.49	3.712	3.802	3.739
1.16	4.515	3.784	3.764	3.745
1.162	4.57	3.773	3.739	3.751
1.164	4.422	3.694	3.747	3.762
1.166	4.458	3.705	3.75	3.742
1.168	4.461	3.73	3.77	3.731
1.17	4.437	3.705	3.707	3.726
1.172	4.469	3.726	3.749	3.71
1.174	4.452	3.747	3.746	3.701
1.176	4.438	3.707	3.72	3.77
1.178	4.424	3.744	3.724	3.733
1.18	4.471	3.68	3.693	3.746
1.182	4.439	3.71	3.689	3.712
1.184	4.462	3.72	3.71	3.671
1.186	4.459	3.714	3.704	3.743
1.188	4.462	3.74	3.69	3.728
1.19	4.434	3.727	3.691	3.701
1.192	4.412	3.682	3.696	3.698
1.194	4.426	3.716	3.715	3.725
1.196	4.412	3.722	3.675	3.706
1.198	4.445	3.678	3.655	3.661
1.2	4.428	3.686	3.737	3.674
1.202	4.405	3.67	3.684	3.744
1.204	4.459	3.696	3.721	3.623
1.206	4.426	3.708	3.683	3.698
1.208	4.435	3.694	3.68	3.717
1.21	4.41	3.668	3.676	3.678
1.212	4.438	3.653	3.7	3.673
1.214	4.453	3.649	3.663	3.65
1.216	4.413	3.695	3.64	3.641
1.218	4.449	3.64	3.644	3.678
1.22	4.41	3.653	3.662	3.675
1.222	4.415	3.664	3.684	3.694
1.224	4.397	3.635	3.687	3.625
1.226	4.408	3.659	3.685	3.671
1.228	4.372	3.627	3.657	3.651
1.23	4.372	3.654	3.638	3.636
1.232	4.395	3.618	3.645	3.67
1.234	4.382	3.654	3.653	3.653
1.236	4.411	3.633	3.62	3.634
1.238	4.408	3.616	3.671	3.639
1.24	4.374	3.606	3.663	3.656
1.242	4.366	3.595	3.608	3.628
1.244	4.403	3.608	3.625	3.663
1.246	4.408	3.634	3.629	3.627
1.248	4.383	3.606	3.619	3.657
1.25	4.4	3.609	3.646	3.601
1.252	4.354	3.607	3.611	3.629
1.254	4.42	3.605	3.624	3.643
1.256	4.37	3.632	3.607	3.64
1.258	4.368	3.6	3.607	3.606
1.26	4.389	3.614	3.646	3.611
1.262	4.385	3.598	3.614	3.578
1.264	4.388	3.597	3.561	3.577
1.266	4.376	3.614	3.56	3.609
1.268	4.345	3.63	3.647	3.593
1.27	4.431	3.574	3.626	3.652
1.272	4.363	3.567	3.578	3.59
1.274	4.413	3.581	3.537	3.596
1.276	4.404	3.576	3.593	3.6
1.278	4.399	3.62	3.563	3.592
1.28	4.355	3.583	3.605	3.589
1.282	4.383	3.585	3.55	3.573
1.284	4.428	3.57	3.575	3.619
1.286	4.402	3.617	3.59	3.58
1.288	4.386	3.597	3.59	3.582
1.29	4.361	3.558	3.553	3.578
1.292	4.379	3.586	3.592	3.586
1.294	4.382	3.6	3.588	3.538
1.296	4.354	3.612	3.579	3.597
1.298	4.385	3.548	3.586	3.606
1.3	4.375	3.568	3.561	3.608
1.302	4.398	3.571	3.597	3.568
1.304	4.387	3.589	3.558	3.529
1.306	4.369	3.551	3.551	3.539
1.308	4.393	3.59	3.558	3.577
1.31	4.397	3.511	3.567	3.542
1.312	4.378	3.582	3.541	3.548
1.314	4.395	3.538	3.573	3.593
1.316	4.377	3.534	3.545	3.581
1.318	4.373	3.549	3.539	3.556
1.32	4.368	3.511	3.555	3.541
1.322	4.36	3.545	3.533	3.555
1.324	4.346	3.547	3.513	3.573
1.326	4.377	3.566	3.539	3.549
1.328	4.345	3.513	3.524	3.553
1.33	4.344	3.532	3.517	3.551
1.332	4.383	3.51	3.516	3.544
1.334	4.387	3.501	3.517	3.502
1.336	4.355	3.522	3.514	3.553
1.338	4.365	3.524	3.56	3.56
1.34	4.331	3.515	3.546	3.523
1.342	4.381	3.523	3.497	3.473
1.344	4.327	3.533	3.478	3.542
1.346	4.325	3.539	3.511	3.545
1.348	4.367	3.54	3.518	3.478
1.35	4.377	3.556	3.529	3.499
1.352	4.373	3.525	3.503	3.531
1.354	4.362	3.544	3.518	3.521
1.356	4.366	3.497	3.506	3.525
1.358	4.35	3.481	3.513	3.468
1.36	4.335	3.53	3.545	3.491
1.362	4.381	3.51	3.499	3.513
1.364	4.326	3.522	3.503	3.526
1.366	4.369	3.513	3.532	3.491
1.368	4.353	3.496	3.445	3.474
1.37	4.379	3.494	3.492	3.473
1.372	4.348	3.496	3.509	3.51
1.374	4.349	3.499	3.449	3.493
1.376	4.36	3.484	3.478	3.479
1.378	4.363	3.477	3.504	3.514
1.38	4.328	3.506	3.454	3.499
1.382	4.341	3.47	3.465	3.468
1.384	4.336	3.48	3.476	3.469
1.386	4.33	3.488	3.482	3.533
1.388	4.354	3.444	3.487	3.505
1.39	4.349	3.489	3.464	3.49
1.392	4.342	3.482	3.478	3.45
1.394	4.349	3.503	3.49	3.467
1.396	4.346	3.45	3.485	3.445
1.398	4.335	3.461	3.468	3.475
1.4	4.385	3.452	3.464	3.449
1.402	4.336	3.465	3.418	3.453
1.404	4.369	3.478	3.42	3.473
1.406	4.356	3.454	3.44	3.462
1.408	4.322	3.465	3.44	3.453
1.41	4.387	3.445	3.454	3.441
1.412	4.349	3.46	3.456	3.444
1.414	4.32	3.467	3.454	3.478
1.416	4.334	3.442	3.43	3.436
1.418	4.321	3.436	3.438	3.463
1.42	4.293	3.409	3.423	3.46
1.422	4.342	3.473	3.454	3.437
1.424	4.352	3.442	3.396	3.455
1.426	4.324	3.421	3.434	3.44
1.428	4.297	3.433	3.432	3.449
1.43	4.296	3.444	3.446	3.395
1.432	4.313	3.427	3.431	3.443
1.434	4.34	3.456	3.389	3.412
1.436	4.288	3.41	3.439	3.427
1.438	4.309	3.416	3.421	3.422
1.44	4.356	3.389	3.404	3.407
1.442	4.316	3.403	3.41	3.44
1.444	4.32	3.39	3.414	3.423
1.446	4.308	3.4	3.449	3.416
1.448	4.321	3.405	3.395	3.389
1.45	4.302	3.426	3.379	3.4
1.452	4.276	3.418	3.406	3.416
1.454	4.318	3.423	3.406	3.396
1.456	4.306	3.388	3.414	3.387
1.458	4.314	3.413	3.376	3.389
1.46	4.306	3.385	3.407	3.374
1.462	4.342	3.382	3.391	3.405
1.464	4.289	3.379	3.386	3.382
1.466	4.302	3.389	3.364	3.417
1.468	4.327	3.398	3.355	3.363
1.47	4.283	3.385	3.396	3.374
1.472	4.29	3.366	3.362	3.393
1.474	4.25	3.379	3.376	3.38
1.476	4.317	3.399	3.332	3.37
1.478	4.268	3.382	3.35	3.363
1.48	4.295	3.38	3.369	3.327
1.482	4.265	3.358	3.397	3.378
1.484	4.258	3.385	3.359	3.362
1.486	4.287	3.404	3.364	3.368
1.488	4.294	3.345	3.367	3.362
1.49	4.282	3.374	3.342	3.335
1.492	4.304	3.348	3.353	3.362
1.494	4.302	3.35	3.359	3.332
1.496	4.281	3.347	3.33	3.359
1.498	4.292	3.327	3.356	3.31
1.5	4.262	3.356	3.333	3.364
1.502	4.243	3.344	3.337	3.268
1.504	4.289	3.352	3.33	3.347
1.506	4.27	3.306	3.333	3.319
1.508	4.275	3.337	3.32	3.309
1.51	4.279	3.35	3.307	3.312
1.512	4.255	3.335	3.327	3.347
1.514	4.268	3.323	3.316	3.313
1.516	4.273	3.296	3.313	3.31
1.518	4.254	3.297	3.324	3.313
1.52	4.264	3.317	3.328	3.32
1.522	4.226	3.337	3.262	3.327
1.524	4.237	3.301	3.305	3.288
1.526	4.243	3.316	3.275	3.295
1.528	4.279	3.302	3.315	3.312
1.53	4.248	3.282	3.31	3.294
1.532	4.251	3.276	3.309	3.284
1.534	4.282	3.281	3.298	3.277
1.536	4.249	3.29	3.344	3.325
1.538	4.22	3.288	3.303	3.306
1.54	4.262	3.278	3.277	3.276
1.542	4.226	3.324	3.303	3.287
1.544	4.261	3.271	3.23	3.258
1.546	4.246	3.3	3.292	3.278
1.548	4.213	3.264	3.272	3.277
1.55	4.226	3.264	3.295	3.281
1.552	4.218	3.275	3.267	3.282
1.554	4.242	3.238	3.28	3.268
1.556	4.212	3.276	3.219	3.236
1.558	4.246	3.287	3.241	3.251
1.56	4.248	3.278	3.253	3.261
1.562	4.225	3.247	3.259	3.268
1.564	4.191	3.236	3.241	3.262
1.566	4.219	3.257	3.248	3.247
1.568	4.211	3.245	3.246	3.247
1.57	4.196	3.271	3.246	3.232
1.572	4.205	3.245	3.221	3.222
1.574	4.147	3.242	3.244	3.231
1.576	4.217	3.235	3.234	3.233
1.578	4.195	3.223	3.236	3.232
1.58	4.227	3.246	3.242	3.237
1.582	4.199	3.221	3.2	3.22
1.584	4.194	3.236	3.234	3.216
1.586	4.188	3.19	3.208	3.21
1.588	4.207	3.199	3.231	3.221
1.59	4.175	3.218	3.178	3.213
1.592	4.205	3.187	3.216	3.218
1.594	4.19	3.203	3.232	3.213
1.596	4.179	3.2	3.213	3.22
1.598	4.21	3.211	3.211	3.206
1.6	4.19	3.198	3.182	3.205
1.602	4.21	3.202	3.189	3.175
1.604	4.197	3.211	3.18	3.204
1.606	4.185	3.211	3.185	3.193
1.608	4.206	3.197	3.153	3.2
1.61	4.192	3.178	3.192	3.183
1.612	4.166	3.177	3.161	3.19
1.614	4.164	3.171	3.185	3.186
1.616	4.197	3.185	3.191	3.17
1.618	4.193	3.17	3.189	3.144
1.62	4.207	3.182	3.162	3.159
1.622	4.172	3.156	3.164	3.167
1.624	4.158	3.184	3.159	3.16
1.626	4.164	3.199	3.157	3.169
1.628	4.166	3.173	3.161	3.183
1.63	4.172	3.146	3.163	3.144
1.632	4.141	3.163	3.147	3.143
1.634	4.156	3.146	3.15	3.155
1.636	4.142	3.15	3.145	3.137
1.638	4.128	3.141	3.176	3.147
1.64	4.171	3.156	3.134	3.137
1.642	4.158	3.142	3.133	3.125
1.644	4.152	3.149	3.123	3.146
1.646	4.137	3.143	3.141	3.165
1.648	4.131	3.14	3.138	3.148
1.65	4.167	3.134	3.137	3.119
1.652	4.151	3.139	3.136	3.152
1.654	4.16	3.154	3.114	3.097
1.656	4.163	3.125	3.132	3.138
1.658	4.148	3.109	3.132	3.104
1.66	4.131	3.121	3.129	3.101
1.662	4.11	3.108	3.114	3.115
1.664	4.165	3.127	3.101	3.117
1.666	4.125	3.145	3.098	3.108
1.668	4.121	3.097	3.116	3.07
1.67	4.158	3.106	3.163	3.114
1.672	4.126	3.104	3.113	3.111
1.674	4.132	3.1	3.106	3.098
1.676	4.138	3.075	3.106	3.096
1.678	4.132	3.115	3.121	3.092
1.68	4.136	3.087	3.086	3.075
1.682	4.086	3.091	3.096	3.09
1.684	4.138	3.101	3.072	3.082
1.686	4.14	3.084	3.08	3.077
1.688	4.114	3.102	3.085	3.101
1.69	4.126	3.083	3.06	3.065
1.692	4.083	3.088	3.093	3.072
1.694	4.093	3.086	3.052	3.095
1.696	4.123	3.088	3.033	3.071
1.698	4.142	3.085	3.065	3.062
1.7	4.126	3.095	3.083	3.09
1.702	4.085	3.048	3.043	3.074
1.704	4.122	3.052	3.099	3.073
1.706	4.089	3.079	3.073	3.056
1.708	4.107	3.077	3.065	3.051
1.71	4.132	3.068	3.064	3.079
1.712	4.099	3.064	3.036	3.065
1.714	4.11	3.051	3.052	3.047
1.716	4.126	3.036	3.058	3.043
1.718	4.099	3.035	3.041	3.004
1.72	4.134	3.038	3.034	3.032
1.722	4.09	3.06	3.075	3.025
1.724	4.099	3.051	3.011	3.044
1.726	4.106	3.04	3.009	3.065
1.728	4.071	3.027	3.026	3.047
1.73	4.104	3.033	3.035	3.032
1.732	4.078	2.997	3.022	3.048
1.734	4.096	3.029	3.043	3.012
1.736	4.061	3.032	3.015	3.013
1.738	4.087	3.037	3.048	3.026
1.74	4.096	3.018	3.032	3.015
1.742	4.073	3.006	3.041	3.032
1.744	4.097	3.034	3.005	3.017
1.746	4.066	3.032	3.017	3.004
1.748	4.085	3.008	3.026	3.015
1.75	4.101	3.013	2.991	2.985
1.752	4.07	3.024	3.009	3.014
1.754	4.066	3.025	3.009	3.028
1.756	4.064	3.005	2.983	3.02
1.758	4.074	3.012	2.994	3.001
1.76	4.073	2.992	2.974	2.973
1.762	4.076	2.995	2.997	2.987
1.764	4.071	2.997	2.979	2.983
1.766	4.065	2.976	2.974	2.987
1.768	4.072	2.999	2.987	2.981
1.77	4.063	2.98	2.989	2.969
1.772	4.091	2.969	2.982	2.993
1.774	4.066	2.964	2.993	2.978
1.776	4.071	2.977	2.988	2.963
1.778	4.029	2.982	2.971	2.97
1.78	4.061	2.983	2.991	2.992
1.782	4.042	2.966	2.97	2.966
1.784	4.054	2.969	2.933	2.952
1.786	4.063	2.963	2.965	2.975
1.788	4.059	2.99	2.972	2.943
1.79	4.052	2.98	2.963	2.975
1.792	4.073	2.966	2.957	2.955
1.794	4.04	2.984	2.937	2.952
1.796	4.062	2.953	2.947	2.941
1.798	4.053	2.966	2.968	2.947
1.8	4.049	2.952	2.968	2.934
1.802	4.049	2.936	2.922	2.955
1.804	4.067	2.949	2.926	2.94
1.806	4.064	2.94	2.929	2.937
1.808	4.048	2.918	2.937	2.942
1.81	4.034	2.945	2.953	2.939
1.812	4.057	2.935	2.966	2.902
1.814	4.03	2.945	2.938	2.935
1.816	4.05	2.927	2.935	2.941
1.818	4.033	2.947	2.931	2.912
1.82	4.075	2.922	2.923	2.916
1.822	4.071	2.945	2.944	2.922
1.824	4.041	2.925	2.922	2.928
1.826	4.049	2.898	2.922	2.925
1.828	4.021	2.922	2.924	2.911
1.83	4.056	2.911	2.925	2.918
1.832	4.029	2.911	2.903	2.919
1.834	4.038	2.909	2.915	2.893
1.836	3.996	2.875	2.918	2.938
1.838	4.045	2.9	2.901	2.911
1.84	4.016	2.911	2.879	2.885
1.842	4.038	2.909	2.891	2.902
1.844	4.043	2.905	2.889	2.882
1.846	4.029	2.933	2.9	2.893
1.848	4.022	2.893	2.872	2.902
1.85	4.009	2.884	2.904	2.883
1.852	4.033	2.902	2.878	2.869
1.854	4.015	2.906	2.873	2.882
1.856	4.012	2.9	2.859	2.875
1.858	4.017	2.896	2.888	2.894
1.86	4.02	2.879	2.876	2.886
1.862	4.002	2.897	2.901	2.871
1.864	4.018	2.878	2.87	2.866
1.866	4.009	2.884	2.846	2.883
1.868	4.007	2.886	2.872	2.888
1.87	3.992	2.905	2.902	2.856
1.872	3.997	2.871	2.873	2.844
1.874	4.017	2.896	2.858	2.85
1.876	4	2.855	2.863	2.887
1.878	4.001	2.847	2.845	2.826
1.88	3.993	2.882	2.869	2.862
1.882	4.008	2.849	2.868	2.866
1.884	4.028	2.865	2.859	2.826
1.886	4.01	2.856	2.843	2.854
1.888	3.983	2.865	2.876	2.843
1.89	3.992	2.854	2.845	2.855
1.892	3.995	2.856	2.828	2.843
1.894	3.983	2.839	2.849	2.827
1.896	3.989	2.839	2.834	2.848
1.898	3.997	2.843	2.85	2.857
1.9	3.971	2.842	2.827	2.835
1.902	3.994	2.84	2.829	2.832
1.904	3.957	2.815	2.821	2.83
1.906	3.96	2.833	2.833	2.837
1.908	3.975	2.814	2.818	2.842
1.91	3.957	2.827	2.817	2.822
1.912	3.961	2.817	2.831	2.804
1.914	3.981	2.823	2.798	2.824
1.916	3.954	2.822	2.821	2.785
1.918	3.977	2.8	2.809	2.808
1.92	3.983	2.826	2.799	2.798
1.922	3.99	2.818	2.792	2.811
1.924	3.96	2.795	2.789	2.795
1.926	3.989	2.821	2.811	2.789
1.928	3.956	2.792	2.818	2.793
1.93	3.981	2.823	2.793	2.822
1.932	3.985	2.804	2.798	2.8
1.934	3.997	2.786	2.806	2.808
1.936	3.967	2.784	2.799	2.78
1.938	3.952	2.772	2.783	2.797
1.94	3.966	2.785	2.777	2.771
1.942	3.948	2.795	2.757	2.775
1.944	3.946	2.782	2.789	2.779
1.946	3.953	2.769	2.767	2.762
1.948	3.953	2.788	2.767	2.778
1.95	3.945	2.772	2.755	2.785
1.952	3.945	2.799	2.744	2.782
1.954	3.962	2.778	2.763	2.761
1.956	3.953	2.765	2.771	2.765
1.958	3.944	2.784	2.786	2.77
1.96	3.949	2.772	2.752	2.74
1.962	3.93	2.771	2.757	2.766
1.964	3.949	2.75	2.77	2.771
1.966	3.949	2.738	2.729	2.743
1.968	3.913	2.747	2.756	2.734
1.97	3.949	2.746	2.747	2.76
1.972	3.906	2.736	2.743	2.742
1.974	3.928	2.761	2.725	2.744
1.976	3.928	2.738	2.736	2.726
1.978	3.924	2.735	2.737	2.73
1.98	3.929	2.734	2.731	2.732
1.982	3.925	2.753	2.729	2.723
1.984	3.924	2.729	2.733	2.717
1.986	3.929	2.741	2.709	2.715
1.988	3.937	2.745	2.724	2.701
1.99	3.912	2.742	2.743	2.722
1.992	3.921	2.718	2.7	2.722
1.994	3.928	2.732	2.716	2.715
1.996	3.907	2.708	2.715	2.718
1.998	3.942	2.742	2.696	2.702
2	3.906	2.696	2.713	2.701
2.002	3.884	2.701	2.696	2.702
2.004	3.939	2.717	2.69	2.688
2.006	3.912	2.722	2.703	2.71
2.008	3.907	2.69	2.711	2.703
2.01	3.912	2.717	2.679	2.677
2.012	3.887	2.7	2.689	2.696
2.014	3.895	2.688	2.683	2.687
2.016	3.893	2.703	2.685	2.701
2.018	3.899	2.704	2.685	2.677
2.02	3.901	2.698	2.671	2.675
2.022	3.895	2.692	2.682	2.671
2.024	3.909	2.695	2.671	2.679
2.026	3.879	2.668	2.677	2.671
2.028	3.922	2.689	2.669	2.667
2.03	3.89	2.667	2.674	2.663
2.032	3.911	2.662	2.673	2.663
2.034	3.869	2.673	2.632	2.693
2.036	3.878	2.647	2.666	2.672
2.038	3.872	2.657	2.659	2.662
2.04	3.901	2.666	2.65	2.642
2.042	3.884	2.687	2.651	2.649
2.044	3.888	2.648	2.633	2.654
2.046	3.871	2.655	2.639	2.656
2.048	3.881	2.66	2.635	2.643
2.05	3.855	2.638	2.646	2.645
2.052	3.873	2.65	2.651	2.65
2.054	3.878	2.625	2.669	2.631
2.056	3.875	2.632	2.626	2.633
2.058	3.865	2.641	2.625	2.62
2.06	3.858	2.653	2.632	2.622
2.062	3.859	2.641	2.634	2.649
2.064	3.862	2.64	2.621	2.615
2.066	3.872	2.642	2.62	2.609
2.068	3.848	2.635	2.64	2.628
2.07	3.872	2.623	2.613	2.631
2.072	3.849	2.613	2.615	2.619
2.074	3.871	2.626	2.616	2.622
2.076	3.863	2.618	2.613	2.608
2.078	3.828	2.615	2.605	2.617
2.08	3.825	2.615	2.597	2.606
2.082	3.845	2.624	2.617	2.607
2.084	3.851	2.604	2.6	2.613
2.086	3.837	2.604	2.594	2.601
2.088	3.85	2.612	2.598	2.588
2.09	3.866	2.612	2.594	2.598
2.092	3.853	2.583	2.582	2.609
2.094	3.817	2.594	2.584	2.607
2.096	3.854	2.593	2.568	2.583
2.098	3.842	2.582	2.578	2.601
2.1	3.865	2.576	2.599	2.601
2.102	3.832	2.614	2.576	2.58
2.104	3.858	2.573	2.56	2.569
2.106	3.848	2.579	2.575	2.594
2.108	3.818	2.57	2.57	2.578
2.11	3.853	2.582	2.564	2.575
2.112	3.831	2.579	2.563	2.564
2.114	3.815	2.569	2.558	2.557
2.116	3.836	2.567	2.557	2.566
2.118	3.832	2.566	2.545	2.562
2.12	3.806	2.581	2.566	2.567
2.122	3.819	2.58	2.566	2.552
2.124	3.841	2.565	2.549	2.548
2.126	3.808	2.567	2.561	2.554
2.128	3.812	2.566	2.542	2.562
2.13	3.817	2.554	2.561	2.552
2.132	3.812	2.556	2.545	2.54
2.134	3.821	2.555	2.547	2.529
2.136	3.808	2.546	2.543	2.529
2.138	3.82	2.542	2.556	2.537
2.14	3.808	2.527	2.557	2.538
2.142	3.825	2.544	2.552	2.551
2.144	3.781	2.51	2.519	2.526
2.146	3.808	2.524	2.514	2.522
2.148	3.804	2.537	2.539	2.511
2.15	3.805	2.513	2.507	2.509
2.152	3.81	2.53	2.516	2.521
2.154	3.784	2.526	2.523	2.525
2.156	3.8	2.529	2.524	2.53
2.158	3.787	2.508	2.51	2.523
2.16	3.804	2.527	2.515	2.51
2.162	3.787	2.509	2.516	2.504
2.164	3.787	2.534	2.507	2.507
2.166	3.804	2.519	2.505	2.502
2.168	3.791	2.505	2.496	2.503
2.17	3.778	2.496	2.51	2.507
2.172	3.787	2.506	2.503	2.497
2.174	3.816	2.482	2.491	2.495
2.176	3.818	2.504	2.483	2.498
2.178	3.795	2.484	2.472	2.495
2.18	3.784	2.487	2.458	2.492
2.182	3.782	2.483	2.471	2.486
2.184	3.797	2.482	2.488	2.499
2.186	3.771	2.498	2.469	2.471
2.188	3.786	2.488	2.486	2.481
2.19	3.789	2.493	2.489	2.478
2.192	3.773	2.492	2.46	2.461
2.194	3.765	2.471	2.471	2.474
2.196	3.802	2.465	2.47	2.458
2.198	3.776	2.469	2.46	2.469
2.2	3.779	2.454	2.475	2.468
2.202	3.787	2.452	2.444	2.461
2.204	3.795	2.478	2.455	2.453
2.206	3.771	2.463	2.442	2.458
2.208	3.774	2.461	2.449	2.455
2.21	3.771	2.465	2.461	2.461
2.212	3.775	2.454	2.443	2.447
2.214	3.762	2.458	2.447	2.455
2.216	3.75	2.461	2.447	2.455
2.218	3.774	2.437	2.42	2.453
2.22	3.758	2.432	2.437	2.438
2.222	3.774	2.433	2.434	2.434
2.224	3.787	2.447	2.445	2.421
2.226	3.759	2.443	2.442	2.424
2.228	3.734	2.417	2.435	2.435
2.23	3.755	2.445	2.445	2.432
2.232	3.74	2.437	2.431	2.42
2.234	3.756	2.44	2.433	2.43
2.236	3.758	2.442	2.442	2.431
2.238	3.749	2.432	2.414	2.409
2.24	3.757	2.42	2.424	2.418
2.242	3.743	2.421	2.419	2.414
2.244	3.739	2.409	2.418	2.409
2.246	3.757	2.423	2.407	2.413
2.248	3.738	2.414	2.408	2.382
2.25	3.764	2.405	2.407	2.404
2.252	3.727	2.412	2.407	2.402
2.254	3.738	2.408	2.383	2.404
2.256	3.749	2.401	2.405	2.398
2.258	3.745	2.416	2.397	2.408
2.26	3.728	2.407	2.376	2.411
2.262	3.736	2.39	2.403	2.409
2.264	3.703	2.389	2.388	2.378
2.266	3.728	2.4	2.399	2.396
2.268	3.721	2.382	2.38	2.384
2.27	3.733	2.407	2.388	2.375
2.272	3.731	2.378	2.377	2.355
2.274	3.735	2.398	2.386	2.362
2.276	3.731	2.375	2.363	2.367
2.278	3.719	2.373	2.381	2.367
2.28	3.745	2.372	2.373	2.371
2.282	3.724	2.374	2.363	2.36
2.284	3.719	2.384	2.37	2.365
2.286	3.709	2.373	2.358	2.348
2.288	3.703	2.36	2.363	2.378
2.29	3.722	2.355	2.367	2.364
2.292	3.733	2.368	2.354	2.352
2.294	3.711	2.369	2.349	2.356
2.296	3.708	2.377	2.349	2.351
2.298	3.711	2.345	2.361	2.35
2.3	3.704	2.373	2.353	2.346
2.302	3.728	2.362	2.339	2.332
2.304	3.704	2.347	2.342	2.343
2.306	3.694	2.358	2.347	2.35
2.308	3.697	2.331	2.334	2.354
2.31	3.698	2.326	2.335	2.326
2.312	3.699	2.353	2.338	2.34
2.314	3.726	2.344	2.346	2.328
2.316	3.684	2.33	2.332	2.326
2.318	3.693	2.34	2.332	2.338
2.32	3.706	2.345	2.332	2.335
2.322	3.708	2.321	2.32	2.328
2.324	3.673	2.341	2.319	2.317
2.326	3.687	2.335	2.316	2.321
2.328	3.705	2.316	2.31	2.314
2.33	3.68	2.323	2.309	2.304
2.332	3.697	2.331	2.322	2.3
2.334	3.698	2.322	2.323	2.302
2.336	3.687	2.315	2.316	2.308
2.338	3.704	2.311	2.292	2.291
2.34	3.671	2.316	2.293	2.3
2.342	3.686	2.306	2.312	2.297
2.344	3.685	2.304	2.297	2.296
2.346	3.674	2.301	2.303	2.292
2.348	3.683	2.307	2.3	2.288
2.35	3.671	2.307	2.291	2.278
2.352	3.656	2.31	2.295	2.297
2.354	3.67	2.295	2.268	2.277
2.356	3.689	2.297	2.285	2.288
2.358	3.666	2.276	2.282	2.269
2.36	3.668	2.28	2.288	2.285
2.362	3.684	2.29	2.281	2.27
2.364	3.665	2.29	2.286	2.27
2.366	3.675	2.277	2.272	2.279
2.368	3.676	2.285	2.284	2.277
2.37	3.66	2.276	2.257	2.269
2.372	3.653	2.276	2.266	2.264
2.374	3.655	2.284	2.257	2.258
2.376	3.652	2.271	2.273	2.252
2.378	3.662	2.249	2.275	2.239
2.38	3.656	2.256	2.253	2.243
2.382	3.645	2.265	2.249	2.257
2.384	3.662	2.254	2.251	2.244
2.386	3.662	2.259	2.268	2.244
2.388	3.65	2.265	2.267	2.237
2.39	3.664	2.266	2.256	2.248
2.392	3.63	2.252	2.247	2.225
2.394	3.634	2.232	2.243	2.244
2.396	3.629	2.24	2.249	2.232
2.398	3.632	2.24	2.254	2.247
2.4	3.62	2.243	2.246	2.238
2.402	3.635	2.244	2.24	2.227
2.404	3.641	2.236	2.228	2.221
2.406	3.622	2.229	2.235	2.21
2.408	3.655	2.233	2.232	2.232
2.41	3.618	2.219	2.226	2.225
2.412	3.634	2.225	2.222	2.215
2.414	3.627	2.23	2.211	2.209
2.416	3.642	2.222	2.21	2.21
2.418	3.614	2.211	2.21	2.202
2.42	3.632	2.208	2.203	2.199
2.422	3.626	2.215	2.201	2.188
2.424	3.623	2.22	2.21	2.202
2.426	3.625	2.217	2.197	2.203
2.428	3.61	2.198	2.204	2.194
2.43	3.611	2.224	2.198	2.192
2.432	3.618	2.201	2.215	2.204
2.434	3.642	2.185	2.217	2.179
2.436	3.625	2.202	2.213	2.187
2.438	3.609	2.201	2.196	2.191
2.44	3.623	2.189	2.193	2.165
2.442	3.593	2.204	2.187	2.191
2.444	3.617	2.194	2.191	2.195
2.446	3.616	2.191	2.177	2.181
2.448	3.599	2.188	2.181	2.172
2.45	3.613	2.182	2.183	2.172
2.452	3.6	2.173	2.178	2.171
2.454	3.586	2.184	2.176	2.172
2.456	3.588	2.179	2.167	2.149
2.458	3.602	2.18	2.149	2.163
2.46	3.596	2.165	2.188	2.161
2.462	3.589	2.172	2.158	2.166
2.464	3.591	2.169	2.161	2.156
2.466	3.61	2.169	2.154	2.168
2.468	3.585	2.163	2.174	2.17
2.47	3.574	2.166	2.145	2.152
2.472	3.594	2.161	2.161	2.154
2.474	3.583	2.157	2.154	2.149
2.476	3.561	2.151	2.135	2.153
2.478	3.586	2.16	2.152	2.141
2.48	3.587	2.158	2.152	2.119
2.482	3.588	2.15	2.148	2.131
2.484	3.566	2.137	2.155	2.14
2.486	3.589	2.145	2.154	2.117
2.488	3.585	2.15	2.136	2.135
2.49	3.589	2.14	2.131	2.119
2.492	3.588	2.122	2.134	2.131
2.494	3.579	2.132	2.14	2.114
2.496	3.573	2.142	2.136	2.107
2.498	3.557	2.131	2.123	2.102
2.5	3.567	2.127	2.131	2.112
2.502	3.558	2.127	2.129	2.106
2.504	3.562	2.147	2.121	2.119
2.506	3.554	2.129	2.114	2.093
2.508	3.549	2.108	2.109	2.087
2.51	3.567	2.114	2.113	2.113
2.512	3.55	2.109	2.117	2.111
2.514	3.551	2.12	2.108	2.117
2.516	3.566	2.113	2.099	2.099
2.518	3.57	2.107	2.106	2.106
2.52	3.571	2.097	2.097	2.101
2.522	3.555	2.103	2.099	2.089
2.524	3.534	2.107	2.073	2.081
2.526	3.548	2.086	2.085	2.076
2.528	3.542	2.1	2.086	2.082
2.53	3.553	2.096	2.076	2.087
2.532	3.532	2.093	2.087	2.069
2.534	3.546	2.082	2.09	2.074
2.536	3.557	2.104	2.075	2.073
2.538	3.538	2.087	2.096	2.069
2.54	3.539	2.088	2.083	2.068
2.542	3.541	2.079	2.083	2.077
2.544	3.533	2.088	2.085	2.071
2.546	3.539	2.079	2.077	2.065
2.548	3.542	2.061	2.069	2.059
2.55	3.536	2.083	2.058	2.057
2.552	3.507	2.081	2.07	2.051
2.554	3.532	2.067	2.053	2.064
2.556	3.538	2.062	2.062	2.052
2.558	3.527	2.053	2.06	2.046
2.56	3.519	2.057	2.056	2.046
2.562	3.515	2.056	2.051	2.039
2.564	3.518	2.052	2.034	2.037
2.566	3.519	2.06	2.056	2.036
2.568	3.519	2.056	2.055	2.034
2.57	3.53	2.053	2.041	2.046
2.572	3.517	2.038	2.042	2.019
2.574	3.496	2.053	2.041	2.03
2.576	3.516	2.042	2.047	2.042
2.578	3.498	2.044	2.051	2.019
2.58	3.503	2.049	2.05	2.02
2.582	3.51	2.044	2.036	2.024
2.584	3.536	2.035	2.034	2.01
2.586	3.515	2.038	2.028	2.024
2.588	3.502	2.022	2.038	2.013
2.59	3.506	2.026	2.031	2.011
2.592	3.511	2.028	2.008	1.986
2.594	3.503	2.025	2.03	2.003
2.596	3.487	2.021	2.017	2.01
2.598	3.484	2.025	2.019	1.999
2.6	3.485	2.029	2.013	2.002
2.602	3.493	2.018	2.005	2
2.604	3.487	2.013	2.021	2.011
2.606	3.486	2.006	2.011	2.002
2.608	3.499	2.006	2.016	2.006
2.61	3.504	2.016	2.008	1.99
2.612	3.481	2.011	2.011	1.992
2.614	3.475	2.017	1.997	1.987
2.616	3.48	2.01	2.003	1.996
2.618	3.474	2.003	2.001	1.968
2.62	3.482	2.005	1.987	1.994
2.622	3.495	1.983	1.992	1.984
2.624	3.48	1.986	1.979	1.965
2.626	3.497	1.982	1.975	1.988
2.628	3.473	1.986	1.991	1.978
2.63	3.484	1.989	1.979	1.964
2.632	3.485	1.99	1.973	1.973
2.634	3.473	1.972	1.965	1.944
2.636	3.476	1.978	1.972	1.954
2.638	3.48	1.984	1.97	1.956
2.64	3.469	1.957	1.974	1.957
2.642	3.479	1.967	1.961	1.965
2.644	3.483	1.983	1.971	1.957
2.646	3.462	1.962	1.961	1.96
2.648	3.466	1.969	1.962	1.941
2.65	3.443	1.974	1.958	1.943
2.652	3.458	1.958	1.965	1.953
2.654	3.473	1.972	1.964	1.94
2.656	3.474	1.944	1.944	1.943
2.658	3.451	1.961	1.953	1.946
2.66	3.45	1.962	1.929	1.946
2.662	3.462	1.947	1.945	1.934
2.664	3.455	1.952	1.942	1.935
2.666	3.46	1.956	1.934	1.93
2.668	3.459	1.951	1.95	1.925
2.67	3.437	1.947	1.946	1.928
2.672	3.447	1.944	1.944	1.929
2.674	3.45	1.946	1.937	1.924
2.676	3.445	1.935	1.929	1.929
2.678	3.443	1.946	1.938	1.923
2.68	3.46	1.927	1.919	1.92
2.682	3.456	1.933	1.922	1.913
2.684	3.45	1.936	1.932	1.92
2.686	3.431	1.927	1.924	1.904
2.688	3.441	1.925	1.921	1.909
2.69	3.439	1.932	1.917	1.906
2.692	3.445	1.927	1.914	1.896
2.694	3.441	1.919	1.896	1.898
2.696	3.44	1.922	1.916	1.899
2.698	3.434	1.914	1.908	1.892
2.7	3.431	1.924	1.908	1.888
2.702	3.42	1.909	1.902	1.896
2.704	3.438	1.906	1.901	1.902
2.706	3.421	1.91	1.893	1.887
2.708	3.419	1.908	1.891	1.895
2.71	3.422	1.891	1.895	1.884
2.712	3.423	1.898	1.898	1.876
2.714	3.411	1.901	1.885	1.883
2.716	3.423	1.905	1.895	1.881
2.718	3.415	1.908	1.891	1.879
2.72	3.429	1.903	1.873	1.87
2.722	3.418	1.88	1.877	1.872
2.724	3.423	1.895	1.864	1.866
2.726	3.426	1.897	1.886	1.857
2.728	3.395	1.887	1.869	1.865
2.73	3.424	1.882	1.869	1.871
2.732	3.406	1.883	1.882	1.865
2.734	3.417	1.885	1.869	1.868
2.736	3.423	1.887	1.864	1.842
2.738	3.401	1.884	1.871	1.853
2.74	3.404	1.882	1.87	1.849
2.742	3.391	1.869	1.863	1.855
2.744	3.402	1.872	1.863	1.851
2.746	3.398	1.865	1.865	1.843
2.748	3.401	1.867	1.854	1.846
2.75	3.389	1.863	1.862	1.836
2.752	3.405	1.862	1.856	1.831
2.754	3.386	1.862	1.859	1.838
2.756	3.383	1.853	1.851	1.829
2.758	3.367	1.852	1.834	1.836
2.76	3.379	1.848	1.842	1.84
2.762	3.376	1.853	1.834	1.84
2.764	3.372	1.848	1.854	1.827
2.766	3.395	1.841	1.848	1.83
2.768	3.387	1.865	1.826	1.818
2.77	3.38	1.826	1.828	1.816
2.772	3.377	1.844	1.838	1.824
2.774	3.386	1.841	1.83	1.817
2.776	3.387	1.824	1.843	1.818
2.778	3.38	1.819	1.835	1.801
2.78	3.382	1.833	1.83	1.809
2.782	3.375	1.836	1.824	1.811
2.784	3.371	1.831	1.817	1.8
2.786	3.38	1.843	1.814	1.789
2.788	3.372	1.826	1.812	1.798
2.79	3.376	1.811	1.823	1.792
2.792	3.354	1.829	1.812	1.806
2.794	3.372	1.82	1.814	1.802
2.796	3.373	1.809	1.8	1.798
2.798	3.358	1.806	1.808	1.803
2.8	3.362	1.816	1.796	1.792
2.802	3.37	1.818	1.789	1.787
2.804	3.361	1.806	1.804	1.785
2.806	3.339	1.817	1.79	1.783
2.808	3.346	1.813	1.808	1.781
2.81	3.355	1.799	1.798	1.788
2.812	3.355	1.789	1.796	1.781
2.814	3.369	1.797	1.782	1.78
2.816	3.351	1.803	1.797	1.775
2.818	3.359	1.803	1.782	1.783
2.82	3.356	1.789	1.785	1.772
2.822	3.347	1.796	1.773	1.771
2.824	3.365	1.784	1.801	1.762
2.826	3.342	1.786	1.772	1.757
2.828	3.34	1.786	1.784	1.758
2.83	3.341	1.779	1.758	1.755
2.832	3.344	1.796	1.774	1.751
2.834	3.336	1.789	1.778	1.76
2.836	3.341	1.786	1.767	1.761
2.838	3.348	1.782	1.753	1.747
2.84	3.339	1.779	1.752	1.755
2.842	3.319	1.773	1.764	1.743
2.844	3.328	1.781	1.758	1.736
2.846	3.335	1.771	1.758	1.758
2.848	3.33	1.775	1.76	1.735
2.85	3.318	1.764	1.757	1.73
2.852	3.303	1.764	1.751	1.738
2.854	3.323	1.756	1.755	1.731
2.856	3.326	1.758	1.76	1.728
2.858	3.317	1.757	1.748	1.728
2.86	3.312	1.762	1.746	1.726
2.862	3.321	1.759	1.74	1.728
2.864	3.313	1.745	1.735	1.713
2.866	3.324	1.736	1.741	1.722
2.868	3.288	1.746	1.737	1.724
2.87	3.303	1.741	1.737	1.723
2.872	3.317	1.739	1.728	1.715
2.874	3.305	1.734	1.725	1.705
2.876	3.302	1.743	1.73	1.717
2.878	3.298	1.739	1.722	1.712
2.88	3.304	1.73	1.725	1.713
2.882	3.318	1.739	1.722	1.706
2.884	3.314	1.731	1.71	1.704
2.886	3.303	1.734	1.71	1.709
2.888	3.314	1.726	1.724	1.693
2.89	3.309	1.722	1.712	1.698
2.892	3.298	1.727	1.725	1.699
2.894	3.285	1.723	1.706	1.698
2.896	3.277	1.712	1.702	1.688
2.898	3.304	1.715	1.701	1.693
2.9	3.281	1.714	1.702	1.695
2.902	3.3	1.714	1.702	1.68
2.904	3.288	1.709	1.7	1.689
2.906	3.29	1.707	1.69	1.68
2.908	3.28	1.705	1.695	1.677
2.91	3.289	1.697	1.693	1.679
2.912	3.278	1.711	1.688	1.675
2.914	3.288	1.711	1.691	1.66
2.916	3.274	1.702	1.684	1.659
2.918	3.27	1.698	1.682	1.67
2.92	3.28	1.7	1.684	1.668
2.922	3.268	1.695	1.686	1.675
2.924	3.273	1.687	1.673	1.672
2.926	3.278	1.683	1.683	1.664
2.928	3.29	1.684	1.669	1.668
2.93	3.265	1.694	1.683	1.655
2.932	3.274	1.675	1.684	1.655
2.934	3.272	1.681	1.679	1.661
2.936	3.273	1.689	1.668	1.645
2.938	3.264	1.683	1.67	1.647
2.94	3.274	1.685	1.657	1.64
2.942	3.261	1.667	1.67	1.649
2.944	3.26	1.67	1.658	1.643
2.946	3.258	1.668	1.66	1.64
2.948	3.268	1.672	1.649	1.639
2.95	3.262	1.666	1.659	1.636
2.952	3.256	1.671	1.637	1.638
2.954	3.253	1.666	1.65	1.639
2.956	3.269	1.656	1.647	1.634
2.958	3.253	1.656	1.644	1.63
2.96	3.255	1.659	1.64	1.634
2.962	3.252	1.659	1.638	1.62
2.964	3.245	1.656	1.63	1.617
2.966	3.239	1.648	1.626	1.626
2.968	3.241	1.652	1.627	1.62
2.97	3.241	1.65	1.634	1.618
2.972	3.245	1.624	1.631	1.623
2.974	3.229	1.644	1.647	1.619
2.976	3.233	1.642	1.631	1.614
2.978	3.251	1.633	1.632	1.611
2.98	3.245	1.644	1.635	1.608
2.982	3.229	1.632	1.618	1.599
2.984	3.235	1.635	1.618	1.608
2.986	3.245	1.627	1.637	1.604
2.988	3.236	1.626	1.62	1.595
2.99	3.238	1.618	1.61	1.604
2.992	3.234	1.622	1.612	1.602
2.994	3.227	1.623	1.607	1.587
2.996	3.235	1.62	1.617	1.593
2.998	3.212	1.615	1.603	1.586
3	3.224	1.625	1.606	1.591
3.002	3.206	1.611	1.607	1.597
3.004	3.229	1.609	1.597	1.593
3.006	3.223	1.62	1.609	1.585
3.008	3.229	1.616	1.603	1.583
3.01	3.222	1.605	1.605	1.584
3.012	3.211	1.607	1.594	1.582
3.014	3.206	1.601	1.588	1.574
3.016	3.2	1.608	1.591	1.574
3.018	3.209	1.606	1.581	1.566
3.02	3.213	1.607	1.581	1.581
3.022	3.211	1.597	1.59	1.566
3.024	3.205	1.594	1.589	1.571
3.026	3.21	1.607	1.592	1.577
3.028	3.189	1.588	1.574	1.562
3.03	3.204	1.583	1.575	1.562
3.032	3.2	1.584	1.576	1.549
3.034	3.187	1.593	1.576	1.559
3.036	3.191	1.574	1.564	1.563
3.038	3.198	1.575	1.582	1.556
3.04	3.184	1.577	1.568	1.56
3.042	3.194	1.577	1.568	1.548
3.044	3.194	1.58	1.569	1.543
3.046	3.205	1.578	1.556	1.545
3.048	3.19	1.582	1.57	1.548
3.05	3.175	1.577	1.56	1.535
3.052	3.197	1.576	1.56	1.544
3.054	3.188	1.564	1.547	1.531
3.056	3.185	1.567	1.549	1.532
3.058	3.177	1.564	1.55	1.534
3.06	3.173	1.559	1.553	1.53
3.062	3.167	1.566	1.547	1.527
3.064	3.176	1.559	1.536	1.529
3.066	3.171	1.563	1.54	1.527
3.068	3.182	1.561	1.552	1.526
3.07	3.175	1.55	1.542	1.532
3.072	3.174	1.555	1.527	1.524
3.074	3.184	1.552	1.539	1.528
3.076	3.166	1.554	1.523	1.524
3.078	3.157	1.554	1.53	1.507
3.08	3.175	1.552	1.537	1.511
3.082	3.165	1.543	1.536	1.517
3.084	3.158	1.542	1.528	1.503
3.086	3.151	1.539	1.531	1.511
3.088	3.163	1.534	1.526	1.509
3.09	3.16	1.539	1.523	1.495
3.092	3.154	1.537	1.516	1.51
3.094	3.166	1.531	1.523	1.513
3.096	3.165	1.545	1.514	1.503
3.098	3.164	1.535	1.511	1.51
3.1	3.148	1.526	1.52	1.502
3.102	3.143	1.521	1.51	1.497
3.104	3.138	1.527	1.502	1.495
3.106	3.143	1.515	1.506	1.498
3.108	3.146	1.516	1.497	1.495
3.11	3.135	1.524	1.505	1.491
3.112	3.148	1.52	1.498	1.477
3.114	3.152	1.515	1.5	1.486
3.116	3.139	1.518	1.492	1.486
3.118	3.142	1.51	1.482	1.482
3.12	3.142	1.517	1.483	1.482
3.122	3.141	1.519	1.495	1.472
3.124	3.127	1.506	1.492	1.487
3.126	3.131	1.508	1.489	1.47
3.128	3.14	1.498	1.483	1.474
3.13	3.131	1.51	1.491	1.467
3.132	3.135	1.498	1.478	1.464
3.134	3.128	1.497	1.484	1.471
3.136	3.12	1.489	1.481	1.465
3.138	3.123	1.497	1.477	1.469
3.14	3.133	1.498	1.47	1.45
3.142	3.133	1.494	1.472	1.471
3.144	3.114	1.488	1.477	1.458
3.146	3.126	1.482	1.471	1.448
3.148	3.119	1.488	1.463	1.457
3.15	3.126	1.49	1.468	1.459
3.152	3.12	1.479	1.458	1.447
3.154	3.121	1.483	1.461	1.445
3.156	3.121	1.482	1.454	1.441
3.158	3.127	1.481	1.452	1.438
3.16	3.107	1.488	1.451	1.441
3.162	3.107	1.468	1.445	1.437
3.164	3.109	1.478	1.459	1.441
3.166	3.115	1.467	1.45	1.437
3.168	3.111	1.463	1.454	1.434
3.17	3.11	1.465	1.447	1.428
3.172	3.115	1.471	1.455	1.434
3.174	3.11	1.465	1.438	1.43
3.176	3.101	1.461	1.438	1.425
3.178	3.104	1.464	1.43	1.42
3.18	3.105	1.457	1.43	1.434
3.182	3.099	1.457	1.43	1.425
3.184	3.104	1.456	1.437	1.418
3.186	3.091	1.456	1.434	1.415
3.188	3.078	1.453	1.434	1.423
3.19	3.107	1.441	1.423	1.419
3.192	3.087	1.45	1.423	1.426
3.194	3.083	1.44	1.429	1.407
3.196	3.087	1.439	1.423	1.411
3.198	3.092	1.45	1.414	1.412
3.2	3.08	1.434	1.428	1.409
3.202	3.078	1.432	1.423	1.411
3.204	3.085	1.435	1.424	1.409
3.206	3.084	1.431	1.411	1.4
3.208	3.082	1.441	1.42	1.409
3.21	3.071	1.436	1.41	1.4
3.212	3.069	1.428	1.422	1.398
3.214	3.083	1.433	1.412	1.403
3.216	3.065	1.427	1.419	1.396
3.218	3.075	1.428	1.413	1.392
3.22	3.073	1.43	1.404	1.395
3.222	3.068	1.414	1.405	1.382
3.224	3.071	1.417	1.398	1.386
3.226	3.076	1.416	1.405	1.384
3.228	3.065	1.416	1.397	1.387
3.23	3.063	1.417	1.395	1.383
3.232	3.056	1.41	1.384	1.377
3.234	3.078	1.41	1.39	1.375
3.236	3.057	1.407	1.39	1.371
3.238	3.05	1.413	1.381	1.374
3.24	3.067	1.408	1.392	1.388
3.242	3.055	1.414	1.388	1.373
3.244	3.054	1.401	1.379	1.375
3.246	3.047	1.403	1.377	1.366
3.248	3.037	1.4	1.373	1.361
3.25	3.051	1.404	1.38	1.361
3.252	3.043	1.398	1.371	1.364
3.254	3.037	1.398	1.373	1.359
3.256	3.055	1.394	1.379	1.365
3.258	3.047	1.397	1.371	1.358
3.26	3.037	1.391	1.373	1.358
3.262	3.042	1.383	1.366	1.351
3.264	3.048	1.385	1.357	1.35
3.266	3.047	1.38	1.358	1.345
3.268	3.033	1.381	1.366	1.357
3.27	3.043	1.387	1.359	1.348
3.272	3.041	1.367	1.356	1.346
3.274	3.038	1.378	1.362	1.347
3.276	3.028	1.388	1.356	1.342
3.278	3.023	1.383	1.355	1.336
3.28	3.033	1.382	1.354	1.343
3.282	3.031	1.371	1.353	1.337
3.284	3.028	1.37	1.347	1.332
3.286	3.022	1.373	1.341	1.332
3.288	3.019	1.377	1.343	1.333
3.29	3.024	1.366	1.343	1.335
3.292	3.021	1.369	1.344	1.333
3.294	3.011	1.363	1.335	1.328
3.296	3.014	1.363	1.339	1.328
3.298	3.023	1.367	1.333	1.317
3.3	3.011	1.354	1.336	1.323
3.302	3.016	1.354	1.339	1.319
3.304	3.011	1.355	1.326	1.324
3.306	3.008	1.349	1.335	1.314
3.308	3.004	1.354	1.33	1.318
3.31	2.986	1.35	1.324	1.318
3.312	2.999	1.348	1.32	1.317
3.314	3.004	1.35	1.32	1.31
3.316	2.999	1.342	1.315	1.316
3.318	2.998	1.353	1.313	1.319
3.32	3.006	1.337	1.319	1.299
3.322	3.008	1.335	1.317	1.298
3.324	3.003	1.352	1.311	1.311
3.326	2.999	1.34	1.319	1.3
3.328	2.999	1.331	1.312	1.301
3.33	2.989	1.328	1.306	1.299
3.332	2.994	1.327	1.307	1.3
3.334	2.992	1.333	1.307	1.287
3.336	2.987	1.333	1.314	1.293
3.338	2.998	1.325	1.304	1.294
3.34	2.998	1.329	1.293	1.281
3.342	2.987	1.331	1.302	1.292
3.344	2.982	1.314	1.298	1.285
3.346	2.983	1.329	1.302	1.275
3.348	2.978	1.32	1.295	1.294
3.35	2.987	1.324	1.287	1.292
3.352	2.976	1.32	1.285	1.291
3.354	2.995	1.313	1.294	1.285
3.356	2.976	1.317	1.289	1.276
3.358	2.972	1.311	1.287	1.274
3.36	2.967	1.311	1.293	1.279
3.362	2.978	1.306	1.284	1.276
3.364	2.973	1.312	1.279	1.277
3.366	2.965	1.301	1.272	1.27
3.368	2.966	1.302	1.272	1.265
3.37	2.978	1.298	1.27	1.263
3.372	2.983	1.3	1.273	1.264
3.374	2.968	1.296	1.267	1.259
3.376	2.967	1.298	1.275	1.258
3.378	2.968	1.292	1.272	1.259
3.38	2.957	1.298	1.283	1.269
3.382	2.958	1.289	1.264	1.251
3.384	2.959	1.293	1.265	1.26
3.386	2.968	1.286	1.258	1.257
3.388	2.965	1.293	1.26	1.254
3.39	2.953	1.282	1.262	1.252
3.392	2.963	1.289	1.257	1.254
3.394	2.954	1.285	1.255	1.254
3.396	2.943	1.278	1.255	1.247
3.398	2.954	1.28	1.245	1.237
3.4	2.955	1.275	1.256	1.237
3.402	2.947	1.281	1.25	1.248
3.404	2.931	1.275	1.246	1.242
3.406	2.931	1.271	1.25	1.236
3.408	2.936	1.277	1.249	1.239
3.41	2.934	1.275	1.239	1.234
3.412	2.938	1.269	1.24	1.229
3.414	2.933	1.265	1.24	1.23
3.416	2.925	1.271	1.242	1.231
3.418	2.938	1.263	1.235	1.232
3.42	2.937	1.264	1.229	1.223
3.422	2.936	1.26	1.234	1.216
3.424	2.942	1.264	1.232	1.225
3.426	2.938	1.257	1.233	1.225
3.428	2.915	1.257	1.229	1.219
3.43	2.935	1.251	1.229	1.222
3.432	2.926	1.26	1.229	1.217
3.434	2.922	1.251	1.228	1.216
3.436	2.932	1.251	1.228	1.222
3.438	2.934	1.257	1.218	1.207
3.44	2.922	1.259	1.227	1.211
3.442	2.922	1.248	1.215	1.208
3.444	2.92	1.24	1.218	1.212
3.446	2.926	1.24	1.219	1.202
3.448	2.912	1.244	1.213	1.204
3.45	2.914	1.245	1.211	1.202
3.452	2.901	1.232	1.205	1.21
3.454	2.915	1.247	1.212	1.2
3.456	2.904	1.251	1.206	1.206
3.458	2.9	1.24	1.206	1.198
3.46	2.918	1.235	1.208	1.19
3.462	2.904	1.238	1.201	1.199
3.464	2.898	1.229	1.206	1.192
3.466	2.903	1.235	1.203	1.191
3.468	2.892	1.229	1.2	1.198
3.47	2.906	1.237	1.197	1.187
3.472	2.903	1.225	1.2	1.184
3.474	2.902	1.227	1.189	1.189
3.476	2.905	1.227	1.2	1.177
3.478	2.894	1.222	1.187	1.184
3.48	2.9	1.226	1.196	1.182
3.482	2.889	1.219	1.19	1.182
3.484	2.899	1.216	1.186	1.172
3.486	2.883	1.207	1.181	1.179
3.488	2.881	1.209	1.191	1.18
3.49	2.887	1.214	1.188	1.182
3.492	2.884	1.215	1.184	1.172
3.494	2.875	1.212	1.18	1.163
3.496	2.866	1.211	1.18	1.168
3.498	2.886	1.205	1.181	1.167
3.5	2.884	1.205	1.175	1.167
3.502	2.881	1.211	1.178	1.176
3.504	2.874	1.204	1.183	1.162
3.506	2.875	1.2	1.172	1.167
3.508	2.868	1.199	1.173	1.164
3.51	2.88	1.202	1.167	1.164
3.512	2.868	1.196	1.157	1.159
3.514	2.875	1.193	1.164	1.163
3.516	2.876	1.198	1.168	1.16
3.518	2.859	1.189	1.169	1.163
3.52	2.862	1.19	1.169	1.156
3.522	2.863	1.189	1.163	1.161
3.524	2.869	1.193	1.16	1.149
3.526	2.868	1.187	1.153	1.15
3.528	2.863	1.182	1.157	1.141
3.53	2.862	1.188	1.151	1.148
3.532	2.864	1.184	1.159	1.148
3.534	2.865	1.187	1.152	1.152
3.536	2.854	1.181	1.148	1.146
3.538	2.852	1.183	1.147	1.142
3.54	2.846	1.176	1.143	1.141
3.542	2.845	1.174	1.145	1.138
3.544	2.847	1.175	1.146	1.131
3.546	2.84	1.174	1.142	1.135
3.548	2.85	1.175	1.14	1.136
3.55	2.842	1.17	1.139	1.129
3.552	2.847	1.167	1.135	1.125
3.554	2.844	1.169	1.135	1.12
3.556	2.838	1.173	1.135	1.13
3.558	2.839	1.161	1.128	1.125
3.56	2.846	1.163	1.131	1.126
3.562	2.826	1.155	1.125	1.124
3.564	2.832	1.163	1.133	1.124
3.566	2.834	1.151	1.127	1.121
3.568	2.838	1.159	1.127	1.121
3.57	2.836	1.147	1.128	1.126
3.572	2.84	1.146	1.128	1.121
3.574	2.837	1.149	1.122	1.121
3.576	2.832	1.147	1.125	1.117
3.578	2.83	1.149	1.119	1.109
3.58	2.824	1.148	1.118	1.109
3.582	2.83	1.146	1.106	1.114
3.584	2.821	1.142	1.113	1.111
3.586	2.818	1.138	1.113	1.104
3.588	2.823	1.145	1.117	1.107
3.59	2.823	1.145	1.111	1.111
3.592	2.821	1.139	1.117	1.102
3.594	2.812	1.14	1.104	1.102
3.596	2.829	1.135	1.108	1.103
3.598	2.815	1.144	1.108	1.098
3.6	2.817	1.138	1.105	1.096
3.602	2.81	1.136	1.107	1.095
3.604	2.816	1.134	1.097	1.098
3.606	2.815	1.127	1.092	1.09
3.608	2.812	1.134	1.095	1.086
3.61	2.807	1.128	1.099	1.084
3.612	2.806	1.124	1.092	1.088
3.614	2.794	1.129	1.088	1.09
3.616	2.81	1.127	1.094	1.087
3.618	2.799	1.129	1.095	1.088
3.62	2.809	1.117	1.088	1.081
3.622	2.795	1.128	1.084	1.086
3.624	2.807	1.118	1.084	1.08
3.626	2.798	1.118	1.09	1.079
3.628	2.788	1.114	1.088	1.075
3.63	2.798	1.116	1.079	1.084
3.632	2.806	1.116	1.086	1.077
3.634	2.793	1.115	1.077	1.073
3.636	2.78	1.114	1.082	1.071
3.638	2.785	1.11	1.076	1.069
3.64	2.781	1.108	1.071	1.071
3.642	2.778	1.107	1.076	1.067
3.644	2.783	1.108	1.079	1.071
3.646	2.784	1.106	1.071	1.066
3.648	2.777	1.101	1.077	1.063
3.65	2.787	1.104	1.065	1.063
3.652	2.792	1.096	1.064	1.062
3.654	2.776	1.1	1.062	1.06
3.656	2.77	1.096	1.058	1.061
3.658	2.775	1.089	1.069	1.054
3.66	2.776	1.099	1.056	1.059
3.662	2.777	1.094	1.063	1.056
3.664	2.768	1.096	1.063	1.057
3.666	2.766	1.09	1.063	1.055
3.668	2.779	1.091	1.06	1.051
3.67	2.77	1.095	1.059	1.052
3.672	2.778	1.081	1.047	1.048
3.674	2.773	1.085	1.056	1.046
3.676	2.767	1.079	1.052	1.052
3.678	2.775	1.074	1.056	1.045
3.68	2.754	1.088	1.049	1.051
3.682	2.77	1.077	1.052	1.049
3.684	2.765	1.081	1.047	1.04
3.686	2.746	1.075	1.042	1.033
3.688	2.76	1.074	1.039	1.043
3.69	2.76	1.083	1.047	1.035
3.692	2.747	1.072	1.048	1.039
3.694	2.743	1.073	1.036	1.027
3.696	2.746	1.069	1.037	1.033
3.698	2.741	1.073	1.043	1.028
3.7	2.754	1.076	1.044	1.024
3.702	2.753	1.072	1.035	1.029
3.704	2.743	1.064	1.04	1.025
3.706	2.752	1.064	1.034	1.017
3.708	2.735	1.063	1.03	1.027
3.71	2.757	1.068	1.034	1.026
3.712	2.738	1.063	1.03	1.016
3.714	2.737	1.063	1.031	1.019
3.716	2.74	1.062	1.034	1.022
3.718	2.737	1.051	1.024	1.015
3.72	2.729	1.057	1.023	1.025
3.722	2.74	1.058	1.026	1.013
3.724	2.74	1.054	1.024	1.022
3.726	2.737	1.052	1.022	1.022
3.728	2.733	1.052	1.011	1.01
3.73	2.736	1.052	1.02	1.015
3.732	2.728	1.052	1.022	1.01
3.734	2.724	1.053	1.016	1.011
3.736	2.738	1.052	1.008	1.01
3.738	2.732	1.043	1.014	1.007
3.74	2.734	1.042	1.015	1.011
3.742	2.726	1.041	1.009	1.007
3.744	2.724	1.039	1.009	1.012
3.746	2.728	1.034	1.01	1.001
3.748	2.718	1.032	1.005	1.001
3.75	2.716	1.035	1.006	1.001
3.752	2.729	1.035	0.997	1
3.754	2.708	1.044	1.003	0.994
3.756	2.714	1.04	0.991	0.997
3.758	2.721	1.031	0.997	0.993
3.76	2.716	1.028	1	0.982
3.762	2.716	1.029	1.001	0.988
3.764	2.714	1.037	0.996	0.993
3.766	2.71	1.029	0.994	0.991
3.768	2.707	1.025	0.995	1
3.77	2.711	1.028	0.987	0.994
3.772	2.698	1.029	0.991	0.981
3.774	2.701	1.019	0.992	0.983
3.776	2.697	1.017	0.993	0.985
3.778	2.71	1.016	0.984	0.98
3.78	2.699	1.016	0.98	0.984
3.782	2.692	1.027	0.993	0.979
3.784	2.695	1.014	0.989	0.978
3.786	2.705	1.013	0.98	0.98
3.788	2.695	1.017	0.977	0.981
3.79	2.688	1.012	0.974	0.974
3.792	2.687	1.013	0.982	0.979
3.794	2.693	1.014	0.97	0.971
3.796	2.689	1.007	0.979	0.964
3.798	2.696	1.013	0.972	0.968
3.8	2.686	1.005	0.971	0.97
3.802	2.686	1.005	0.968	0.959
3.804	2.679	1.006	0.967	0.967
3.806	2.69	1.006	0.972	0.966
3.808	2.678	1.012	0.968	0.969
3.81	2.681	1	0.969	0.965
3.812	2.686	1.003	0.966	0.964
3.814	2.686	1.001	0.96	0.961
3.816	2.678	1.005	0.965	0.959
3.818	2.679	1.004	0.968	0.951
3.82	2.674	1	0.958	0.957
3.822	2.666	0.996	0.956	0.962
3.824	2.685	0.995	0.958	0.956
3.826	2.668	0.988	0.96	0.949
3.828	2.67	0.995	0.952	0.949
3.83	2.658	0.994	0.961	0.949
3.832	2.681	0.993	0.952	0.949
3.834	2.665	0.994	0.951	0.955
3.836	2.667	0.986	0.953	0.949
3.838	2.657	0.987	0.952	0.945
3.84	2.655	0.984	0.945	0.947
3.842	2.665	0.988	0.945	0.948
3.844	2.666	0.989	0.945	0.943
3.846	2.662	0.986	0.946	0.949
3.848	2.668	0.987	0.945	0.941
3.85	2.661	0.981	0.949	0.939
3.852	2.643	0.982	0.943	0.945
3.854	2.645	0.977	0.94	0.943
3.856	2.65	0.973	0.943	0.936
3.858	2.651	0.977	0.941	0.936
3.86	2.658	0.969	0.932	0.93
3.862	2.659	0.98	0.933	0.93
3.864	2.642	0.97	0.931	0.933
3.866	2.645	0.969	0.931	0.934
3.868	2.632	0.972	0.931	0.931
3.87	2.644	0.973	0.932	0.928
3.872	2.643	0.968	0.932	0.927
3.874	2.65	0.966	0.923	0.925
3.876	2.639	0.971	0.937	0.926
3.878	2.642	0.963	0.927	0.925
3.88	2.634	0.964	0.929	0.926
3.882	2.637	0.964	0.926	0.927
3.884	2.639	0.962	0.923	0.926
3.886	2.64	0.958	0.919	0.922
3.888	2.632	0.959	0.923	0.92
3.89	2.63	0.965	0.924	0.92
3.892	2.632	0.955	0.919	0.922
3.894	2.628	0.946	0.919	0.916
3.896	2.634	0.952	0.915	0.918
3.898	2.623	0.95	0.913	0.914
3.9	2.618	0.958	0.919	0.915
3.902	2.63	0.944	0.914	0.911
3.904	2.637	0.959	0.912	0.913
3.906	2.616	0.95	0.906	0.908
3.908	2.614	0.949	0.912	0.908
3.91	2.633	0.941	0.911	0.905
3.912	2.616	0.941	0.909	0.903
3.914	2.625	0.944	0.909	0.91
3.916	2.607	0.942	0.906	0.901
3.918	2.612	0.942	0.902	0.903
3.92	2.61	0.938	0.906	0.901
3.922	2.626	0.941	0.904	0.902
3.924	2.61	0.936	0.906	0.903
3.926	2.605	0.942	0.899	0.9
3.928	2.615	0.941	0.9	0.895
3.93	2.603	0.931	0.898	0.903
3.932	2.606	0.937	0.898	0.895
3.934	2.602	0.934	0.896	0.889
3.936	2.6	0.928	0.898	0.897
3.938	2.607	0.936	0.892	0.894
3.94	2.604	0.935	0.892	0.893
3.942	2.605	0.928	0.89	0.895
3.944	2.594	0.932	0.89	0.89
3.946	2.604	0.933	0.893	0.887
3.948	2.594	0.926	0.888	0.892
3.95	2.596	0.928	0.891	0.881
3.952	2.594	0.928	0.895	0.885
3.954	2.585	0.926	0.886	0.884
3.956	2.588	0.921	0.887	0.884
3.958	2.588	0.922	0.891	0.887
3.96	2.586	0.919	0.881	0.881
3.962	2.597	0.92	0.881	0.879
3.964	2.589	0.917	0.877	0.877
3.966	2.585	0.918	0.879	0.875
3.968	2.58	0.918	0.881	0.874
3.97	2.589	0.921	0.879	0.876
3.972	2.591	0.912	0.878	0.873
3.974	2.583	0.916	0.878	0.872
3.976	2.579	0.913	0.88	0.874
3.978	2.587	0.911	0.873	0.875
3.98	2.574	0.911	0.878	0.874
3.982	2.581	0.912	0.872	0.873
3.984	2.581	0.907	0.873	0.873
		0.91	0.867	0.869
		0.909	0.868	0.871
		0.903	0.866	0.874
		0.909	0.871	0.869
		0.908	0.863	0.866
			0.864	0.865

## Sheet: Supplementary Fig. 2
Time (ns)	Ctrl	MV
0	3.62208	3.59514
0.01	3.63305	3.65814
0.02	3.63725	3.7015
0.03	3.61862	3.7531
0.04	3.62551	3.78964
0.05	3.61536	3.83288
0.06	3.61614	3.87159
0.07	3.61995	3.88488
0.08	3.63918	3.88552
0.09	3.62686	3.91228
0.1	3.62252	3.88663
0.11	3.62897	3.90817
0.12	3.62271	3.89516
0.13	3.6175	3.90801
0.14	3.61969	3.90511
0.15	3.61406	3.92948
0.16	3.61432	3.9739
0.17	3.60286	3.9805
0.18	3.59162	4.01728
0.19	3.60429	4.01201
0.2	3.60902	4.04601
0.21	3.60215	4.05638
0.22	3.5952	4.03943
0.23	3.59716	4.05196
0.24	3.59749	4.06512
0.25	3.59624	4.05461
0.26	3.59419	4.03914
0.27	3.59164	4.03821
0.28	3.58736	4.0427
0.29	3.59715	4.0054
0.3	3.59413	4.01718
0.31	3.58924	4.0199
0.32	3.59708	4.01322
0.33	3.58194	4.00914
0.34	3.58358	4.03282
0.35	3.58169	4.06705
0.36	3.59826	4.08506
0.37	3.58503	4.151
0.38	3.59432	4.20824
0.39	3.59338	4.2591
0.4	3.60002	4.29949
0.41	3.60318	4.33481
0.42	3.59625	4.48585
0.43	3.59591	4.53122
0.44	3.59805	4.64901
0.45	3.60603	4.5924
0.46	3.61215	4.72573
0.47	3.59742	4.62734
0.48	3.59569	4.71792
0.49	3.60813	4.63552
0.5	3.5988	4.61814
0.51	3.60592	4.59627
0.52	3.59501	4.69267
0.53	3.59239	4.46409
0.54	3.59608	4.4471
0.55	3.58368	4.53604
0.56	3.58926	4.63557
0.57	3.58144	4.62967
0.58	3.58063	4.53278
0.59	3.59515	4.63839
0.6	3.59076	4.59522
0.61	3.60027	4.61128
0.62	3.5902	4.62148
0.63	3.5949	4.6275
0.64	3.5903	4.63328
0.65	3.58749	4.61335
0.66	3.5835	4.61707
0.67	3.58603	4.59952
0.68	3.58717	4.49821
0.69	3.58453	4.37241
0.7	3.58034	4.35775
0.71	3.58698	4.34686
0.72	3.58908	4.37907
0.73	3.59345	4.37718
0.74	3.5883	4.35155
0.75	3.5866	4.36939
0.76	3.59247	4.37926
0.77	3.59043	4.41526
0.78	3.58843	4.48468
0.79	3.59067	4.54057
0.8	3.58733	4.69234
0.81	3.58449	4.73962
0.82	3.60884	4.78755
0.83	3.60243	4.80903
0.84	3.60409	4.91114
0.85	3.5916	4.96553
0.86	3.58726	4.98669
0.87	3.59141	4.9992
0.88	3.59418	5.02813
0.89	3.58743	5.03894
0.9	3.58364	5.03881
0.91	3.58679	5.04529
0.92	3.58334	5.04918
0.93	3.59031	5.02561
0.94	3.59144	5.04396
0.95	3.59705	5.02736
0.96	3.59307	5.04544
0.97	3.59496	5.0369
0.98	3.59567	5.1831
0.99	3.58559	5.26147
1	3.58061	5.16916
1.01	3.59627	5.25558
1.02	3.59525	5.33594
1.03	3.5909	5.191
1.04	3.58528	5.08342
1.05	3.58262	5.06936
1.06	3.59419	5.09657
1.07	3.58801	5.0948
1.08	3.58688	5.09695
1.09	3.58036	5.10996
1.1	3.5922	5.08066
1.11	3.59304	5.08753
1.12	3.59123	5.05782
1.13	3.59513	5.06513
1.14	3.59435	5.05153
1.15	3.59804	5.05712
1.16	3.59441	5.07062
1.17	3.59743	5.10799
1.18	3.59566	5.14011
1.19	3.59135	5.19704
1.2	3.5937	5.21843
1.21	3.59956	5.29103
1.22	3.59576	5.64309
1.23	3.6108	5.82779
1.24	3.60861	5.83716
1.25	3.60632	5.92126
1.26	3.6002	5.96902
1.27	3.59806	6.02621
1.28	3.60434	6.07236
1.29	3.59569	6.07729
1.3	3.59454	6.08252
1.31	3.59695	6.14252
1.32	3.59727	6.10592
1.33	3.61225	6.10445
1.34	3.59927	6.10076
1.35	3.59108	6.09014
1.36	3.58274	6.06334
1.37	3.59047	6.06012
1.38	3.59555	6.06336
1.39	3.58201	6.0584
1.4	3.59081	6.02784
1.41	3.58674	6.02228
1.42	3.58598	6.03533
1.43	3.58861	5.87207
1.44	3.59417	5.74728
1.45	3.58871	5.63586
1.46	3.59466	5.62676
1.47	3.59302	5.56679
1.48	3.58981	5.53385
1.49	3.58769	5.43639
1.5	3.58233	5.52895
1.51	3.59457	5.44892
1.52	3.59031	5.31087
1.53	3.59353	5.27596
1.54	3.59471	5.27181
1.55	3.60152	5.18524
1.56	3.59971	5.27074
1.57	3.59596	5.3358
1.58	3.59038	5.43616
1.59	3.58605	5.67561
1.6	3.59563	5.62853
1.61	3.59359	5.6454
1.62	3.59692	5.8559
1.63	3.60205	5.95371
1.64	3.59907	5.95198
1.65	3.59911	6.1172
1.66	3.59748	6.10876
1.67	3.59647	6.14082
1.68	3.59587	6.17311
1.69	3.57757	6.28719
1.7	3.57978	6.31509
1.71	3.58974	6.39089
1.72	3.58603	6.30638
1.73	3.58987	6.38198
1.74	3.58702	6.36162
1.75	3.5836	6.35119
1.76	3.57399	6.38986
1.77	3.58915	6.30875
1.78	3.58705	6.31888
1.79	3.58608	6.31889
1.8	3.6012	6.34301
1.81	3.59012	6.27139
1.82	3.58812	6.22029
1.83	3.59327	6.16186
1.84	3.58948	6.0381
1.85	3.5813	6.00492
1.86	3.58397	6.0673
1.87	3.58519	5.99525
1.88	3.58717	5.99964
1.89	3.5923	6.01054
1.9	3.59071	6.00795
1.91	3.58494	5.86242
1.92	3.58625	5.85835
1.93	3.59254	5.85308
1.94	3.58689	5.97507
1.95	3.5788	5.78608
1.96	3.58597	5.77915
1.97	3.57633	5.85574
1.98	3.58702	5.85957
1.99	3.58781	5.97913
2	3.58769	5.99935
2.01	3.59097	6.01753
2.02	3.58535	5.96019
2.03	3.58799	6.03382
2.04	3.59917	6.1017
2.05	3.59226	6.15765
2.06	3.58846	6.31792
2.07	3.58946	6.47782
2.08	3.58579	6.55157
2.09	3.5845	6.62145
2.1	3.60799	6.65187
2.11	3.5998	6.73245
2.12	3.59568	6.83987
2.13	3.59914	6.82401
2.14	3.5977	6.84217
2.15	3.59447	6.83893
2.16	3.60172	6.82257
2.17	3.59887	6.87815
2.18	3.60291	6.80767
2.19	3.60305	6.87533
2.2	3.60207	6.7868
2.21	3.60034	6.73168
2.22	3.61374	6.67953
2.23	3.61423	6.6404
2.24	3.60846	6.62353
2.25	3.60564	6.55199
2.26	3.60156	6.52775
2.27	3.61014	6.2234
2.28	3.60816	6.22604
2.29	3.60239	6.25833
2.3	3.60625	6.26859
2.31	3.61659	6.29271
2.32	3.60057	6.29746
2.33	3.59811	6.16175
2.34	3.60117	6.02901
2.35	3.60193	6.09074
2.36	3.59891	6.08964
2.37	3.61222	6.05378
2.38	3.60763	6.136
2.39	3.60753	6.13235
2.4	3.59433	6.2105
2.41	3.58941	6.39181
2.42	3.59471	6.42934
2.43	3.58406	6.43863
2.44	3.60042	6.49509
2.45	3.59136	6.548
2.46	3.58544	6.61323
2.47	3.58352	6.69622
2.48	3.58777	6.92271
2.49	3.6001	6.94801
2.5	3.59753	6.95732
2.51	3.58499	6.9839
2.52	3.58387	7.03467
2.53	3.58102	7.03389
2.54	3.58621	7.01657
2.55	3.58025	7.01811
2.56	3.58655	6.96406
2.57	3.57495	6.90413
2.58	3.5841	6.92331
2.59	3.59951	6.8674
2.6	3.59349	6.85471
2.61	3.59623	6.83838
2.62	3.58638	6.89353
2.63	3.59896	6.86087
2.64	3.58909	6.90507
2.65	3.591	6.93252
2.66	3.59624	6.8109
2.67	3.5898	6.7237
2.68	3.59853	6.72614
2.69	3.58815	6.62118
2.7	3.58573	6.6439
2.71	3.59819	6.5278
2.72	3.58327	6.51544
2.73	3.58275	6.46562
2.74	3.60194	6.41519
2.75	3.59286	6.41325
2.76	3.59455	6.44289
2.77	3.59735	6.41998
2.78	3.5951	6.5149
2.79	3.58617	6.53785
2.8	3.59943	6.5549
2.81	3.59913	6.55007
2.82	3.59633	6.64536
2.83	3.59555	6.7193
2.84	3.59494	6.6495
2.85	3.58215	6.79121
2.86	3.58291	6.69124
2.87	3.58814	6.78815
2.88	3.59149	6.83143
2.89	3.57948	6.89302
2.9	3.57495	6.99142
2.91	3.58161	7.06578
2.92	3.58762	7.04997
2.93	3.58289	7.10287
2.94	3.57318	7.11825
2.95	3.56935	7.12426
2.96	3.57055	7.12126
2.97	3.5815	7.12133
2.98	3.58213	7.11449
2.99	3.57833	7.14757
3	3.57382	7.11001
3.01	3.57528	7.17505
3.02	3.58191	7.13111
3.03	3.57633	7.12813
3.04	3.59328	7.04307
3.05	3.59936	7.04441
3.06	3.58796	6.95884
3.07	3.58243	6.9313
3.08	3.59487	6.92268
3.09	3.6018	6.90497
3.1	3.58421	6.77749
3.11	3.58265	6.67506
3.12	3.59387	6.74251
3.13	3.5893	6.64461
3.14	3.58319	6.60914
3.15	3.58704	6.59657
3.16	3.58914	6.63057
3.17	3.58747	6.58885
3.18	3.58131	6.64301
3.19	3.58329	6.59474
3.2	3.59321	6.68312
3.21	3.58205	6.67528
3.22	3.59512	6.76039
3.23	3.5985	6.77089
3.24	3.5839	6.79752
3.25	3.58984	6.81044
3.26	3.59349	6.88772
3.27	3.58967	6.93586
3.28	3.59368	6.98376
3.29	3.59236	7.03513
3.3	3.59056	7.09943
3.31	3.59394	7.10065
3.32	3.59232	7.1528
3.33	3.59543	7.16158
3.34	3.59519	7.15693
3.35	3.58759	7.18537
3.36	3.60431	7.18123
3.37	3.59814	7.22415
3.38	3.59056	7.19474
3.39	3.5877	7.16085
3.4	3.59051	7.16077
3.41	3.58409	7.17504
3.42	3.5861	7.23083
3.43	3.60277	7.24834
3.44	3.59793	7.25334
3.45	3.60431	7.245
3.46	3.59815	7.27848
3.47	3.61042	7.12609
3.48	3.60627	7.14354
3.49	3.6139	7.13657
3.5	3.61212	7.10528
3.51	3.6139	7.07056
3.52	3.61126	7.09004
3.53	3.60877	7.12098
3.54	3.61848	7.0994
3.55	3.61017	7.08434
3.56	3.60971	7.12092
3.57	3.60693	7.15474
3.58	3.62426	7.13632
3.59	3.59911	7.11173
3.6	3.59684	7.09156
3.61	3.60493	7.14269
3.62	3.60245	7.17469
3.63	3.59688	7.2576
3.64	3.60114	7.25832
3.65	3.59594	7.23644
3.66	3.59669	7.28599
3.67	3.6018	7.3501
3.68	3.59979	7.38816
3.69	3.60876	7.45756
3.7	3.60076	7.48829
3.71	3.60103	7.51301
3.72	3.59502	7.49882
3.73	3.60002	7.48043
3.74	3.59295	7.51412
3.75	3.60964	7.51228
3.76	3.60014	7.51608
3.77	3.59777	7.53951
3.78	3.59812	7.54185
3.79	3.59999	7.52418
3.8	3.61016	7.47387
3.81	3.60849	7.52434
3.82	3.60519	7.4672
3.83	3.59833	7.44283
3.84	3.61187	7.41596
3.85	3.59706	7.3979
3.86	3.60643	7.35142
3.87	3.61147	7.36359
3.88	3.59733	7.34547
3.89	3.5928	7.29977
3.9	3.60685	7.32897
3.91	3.60746	7.25964
3.92	3.6103	7.2863
3.93	3.61349	7.23334
3.94	3.62134	7.24268
3.95	3.62628	7.19782
3.96	3.61281	7.20581
3.97	3.63445	7.17026
3.98	3.62423	7.21203
3.99	3.61948	7.18597
4	3.62639	7.18897
4.01	3.62645	7.24916
4.02	3.62923	7.33545
4.03	3.61429	7.3199
4.04	3.62783	7.34203
4.05	3.62074	7.33662
4.06	3.62964	7.3482
4.07	3.62594	7.30606
4.08	3.62178	7.36806
4.09	3.61627	7.41534
4.1	3.60705	7.45548
4.11	3.6202	7.49602
4.12	3.62779	7.53453
4.13	3.61501	7.55523
4.14	3.62648	7.59852
4.15	3.61936	7.67028
4.16	3.61175	7.63467
4.17	3.6304	7.64372
4.18	3.62347	7.65699
4.19	3.62295	7.61864
4.2	3.62726	7.63011
4.21	3.632	7.59471
4.22	3.63848	7.67636
4.23	3.63225	7.60201
4.24	3.6393	7.607
4.25	3.60973	7.56029
4.26	3.60923	7.48728
4.27	3.61909	7.52312
4.28	3.62009	7.50221
4.29	3.62654	7.49316
4.3	3.62777	7.48489
4.31	3.63799	7.46151
4.32	3.62866	7.47181
4.33	3.62352	7.38437
4.34	3.64243	7.3436
4.35	3.63352	7.34489
4.36	3.63736	7.34353
4.37	3.62773	7.34632
4.38	3.64246	7.35316
4.39	3.63717	7.38678
4.4	3.65068	7.29006
4.41	3.6509	7.32197
4.42	3.64428	7.28275
4.43	3.62974	7.2976
4.44	3.63507	7.33381
4.45	3.64178	7.40269
4.46	3.6276	7.42094
4.47	3.635	7.48246
4.48	3.64106	7.4595
4.49	3.63831	7.54259
4.5	3.64144	7.56834
4.51	3.65059	7.6225
4.52	3.63728	7.64624
4.53	3.64294	7.64096
4.54	3.64884	7.60551
4.55	3.63695	7.61735
4.56	3.64854	7.6185
4.57	3.65302	7.60964
4.58	3.64504	7.62976
4.59	3.64207	7.64425
4.6	3.63427	7.63583
4.61	3.6511	7.6327
4.62	3.64573	7.66505
4.63	3.65746	7.62329
4.64	3.64323	7.63099
4.65	3.64741	7.61952
4.66	3.65002	7.59717
4.67	3.65108	7.56932
4.68	3.6365	7.53276
4.69	3.63693	7.56053
4.7	3.64366	7.488
4.71	3.64514	7.48594
4.72	3.64107	7.49203
4.73	3.63271	7.44616
4.74	3.63293	7.44808
4.75	3.63457	7.43396
4.76	3.64386	7.39519
4.77	3.63722	7.39479
4.78	3.63964	7.41223
4.79	3.63054	7.41939
4.8	3.63421	7.42303
4.81	3.63276	7.38308
4.82	3.63804	7.38952
4.83	3.63266	7.50031
4.84	3.63238	7.46232
4.85	3.62554	7.44607
4.86	3.62882	7.36381
4.87	3.6261	7.47078
4.88	3.63568	7.42982
4.89	3.63443	7.47329
4.9	3.63875	7.44121
4.91	3.6383	7.52424
4.92	3.64344	7.54995
4.93	3.63577	7.54905
4.94	3.64206	7.57962
4.95	3.65141	7.56085
4.96	3.64486	7.57702
4.97	3.64661	7.60994
4.98	3.64954	7.58346
4.99	3.63827	7.60062
5	3.64102	7.63855
5.01	3.63543	7.66307
5.02	3.62879	7.64547
5.03	3.63451	7.68902
5.04	3.63272	7.65914
5.05	3.62077	7.65513
5.06	3.62054	7.65631
5.07	3.62774	7.67801
5.08	3.63115	7.67134
5.09	3.62573	7.62929
5.1	3.63549	7.53964
5.11	3.62956	7.56147
5.12	3.63721	7.45811
5.13	3.6394	7.46
5.14	3.632	7.43012
5.15	3.62426	7.43142
5.16	3.62541	7.4134
5.17	3.62295	7.43172
5.18	3.62034	7.40362
5.19	3.62733	7.44275
5.2	3.62589	7.47547
5.21	3.62962	7.38701
5.22	3.63337	7.3764
5.23	3.64315	7.36569
5.24	3.63371	7.30135
5.25	3.63799	7.34599
5.26	3.63249	7.35889
5.27	3.63482	7.38603
5.28	3.63757	7.3516
5.29	3.63728	7.34527
5.3	3.6352	7.33881
5.31	3.64194	7.36376
5.32	3.64335	7.42447
5.33	3.64465	7.47144
5.34	3.64883	7.55178
5.35	3.64361	7.5359
5.36	3.64751	7.62365
5.37	3.63846	7.68147
5.38	3.64785	7.69069
5.39	3.63887	7.74915
5.4	3.64173	7.66332
5.41	3.6498	7.72734
5.42	3.64465	7.74632
5.43	3.62918	7.68676
5.44	3.63183	7.69246
5.45	3.63194	7.71363
5.46	3.62919	7.71782
5.47	3.62211	7.64996
5.48	3.62121	7.612
5.49	3.62706	7.63061
5.5	3.62886	7.53666
5.51	3.61856	7.48816
5.52	3.62782	7.41427
5.53	3.6348	7.40586
5.54	3.6268	7.43669
5.55	3.62523	7.36019
5.56	3.62834	7.35943
5.57	3.63234	7.33848
5.58	3.63232	7.37503
5.59	3.64592	7.33175
5.6	3.64182	7.40771
5.61	3.64648	7.33794
5.62	3.64451	7.36562
5.63	3.63051	7.34844
5.64	3.62344	7.33987
5.65	3.6247	7.39251
5.66	3.63063	7.38328
5.67	3.62632	7.32453
5.68	3.6161	7.33167
5.69	3.61735	7.33363
5.7	3.6358	7.45824
5.71	3.64865	7.435
5.72	3.62033	7.46512
5.73	3.64003	7.56331
5.74	3.62019	7.6224
5.75	3.64598	7.59329
5.76	3.64359	7.58654
5.77	3.64919	7.60029
5.78	3.62989	7.62633
5.79	3.62864	7.62633
5.8	3.63294	7.6431
5.81	3.6298	7.6885
5.82	3.62195	7.7296
5.83	3.62432	7.66284
5.84	3.62139	7.68413
5.85	3.61621	7.68158
5.86	3.61553	7.71388
5.87	3.61785	7.63151
5.88	3.61549	7.6428
5.89	3.61328	7.61573
5.9	3.62829	7.52996
5.91	3.63127	7.47092
5.92	3.61189	7.4052
5.93	3.62499	7.27184
5.94	3.62997	7.27523
5.95	3.6274	7.22686
5.96	3.6318	7.1533
5.97	3.62986	7.16352
5.98	3.63338	7.16661
5.99	3.63336	7.17105
6	3.6318	7.1261
6.01	3.61374	7.14021
6.02	3.63203	7.11659
6.03	3.62698	7.06749
6.04	3.63014	7.12512
6.05	3.6266	7.08889
6.06	3.62651	7.06895
6.07	3.6231	7.14785
6.08	3.63235	7.13728
6.09	3.6326	7.14048
6.1	3.62568	7.25459
6.11	3.6344	7.25381
6.12	3.6204	7.41621
6.13	3.62056	7.43466
6.14	3.62647	7.4902
6.15	3.61588	7.57779
6.16	3.61841	7.65925
6.17	3.61487	7.69191
6.18	3.61087	7.67095
6.19	3.63593	7.69771
6.2	3.63021	7.74901
6.21	3.63446	7.67495
6.22	3.6235	7.742
6.23	3.62026	7.77031
6.24	3.61836	7.68589
6.25	3.62677	7.71186
6.26	3.63047	7.76117
6.27	3.63374	7.62586
6.28	3.62605	7.60549
6.29	3.62548	7.57841
6.3	3.61712	7.52187
6.31	3.62394	7.42949
6.32	3.62486	7.38495
6.33	3.63754	7.43082
6.34	3.64069	7.37728
6.35	3.63391	7.3375
6.36	3.6324	7.2787
6.37	3.62705	7.30557
6.38	3.64728	7.24731
6.39	3.63182	7.23094
6.4	3.62542	7.21739
6.41	3.6208	7.22411
6.42	3.61949	7.16343
6.43	3.62051	7.24912
6.44	3.62286	7.25689
6.45	3.63751	7.25988
6.46	3.63034	7.31382
6.47	3.6272	7.27733
6.48	3.62814	7.23422
6.49	3.62063	7.28485
6.5	3.62563	7.21143
6.51	3.61947	7.2905
6.52	3.61718	7.35529
6.53	3.61821	7.4532
6.54	3.61772	7.5008
6.55	3.61668	7.55102
6.56	3.62636	7.55263
6.57	3.62637	7.57672
6.58	3.61989	7.61535
6.59	3.62215	7.6393
6.6	3.62645	7.63867
6.61	3.62339	7.67013
6.62	3.63551	7.67306
6.63	3.63457	7.67264
6.64	3.64484	7.71196
6.65	3.64714	7.70657
6.66	3.64987	7.70478
6.67	3.65234	7.776
6.68	3.64547	7.76579
6.69	3.64002	7.73394
6.7	3.6472	7.69137
6.71	3.64837	7.59135
6.72	3.6273	7.63937
6.73	3.63425	7.59414
6.74	3.62551	7.50322
6.75	3.63002	7.52835
6.76	3.63243	7.49774
6.77	3.64303	7.51381
6.78	3.64014	7.33921
6.79	3.63437	7.34272
6.8	3.64202	7.26621
6.81	3.64548	7.23362
6.82	3.64893	7.20197
6.83	3.64516	7.31767
6.84	3.65783	7.3563
6.85	3.65226	7.31594
6.86	3.64873	7.3275
6.87	3.66329	7.30028
6.88	3.6626	7.26646
6.89	3.65399	7.26399
6.9	3.64718	7.31058
6.91	3.6572	7.42073
6.92	3.64576	7.41961
6.93	3.6522	7.47675
6.94	3.6485	7.4693
6.95	3.64492	7.53343
6.96	3.64906	7.57075
6.97	3.63722	7.52726
6.98	3.64244	7.55276
6.99	3.62971	7.556
7	3.64415	7.5515
7.01	3.64193	7.63993
7.02	3.64288	7.65482
7.03	3.64346	7.67586
7.04	3.64128	7.7094
7.05	3.63291	7.67851
7.06	3.62562	7.72125
7.07	3.64233	7.7196
7.08	3.63783	7.68233
7.09	3.62938	7.6835
7.1	3.63299	7.67191
7.11	3.62873	7.66705
7.12	3.64534	7.66618
7.13	3.62905	7.64305
7.14	3.63164	7.60554
7.15	3.6382	7.54153
7.16	3.61464	7.50403
7.17	3.63113	7.46192
7.18	3.62301	7.38879
7.19	3.61538	7.37847
7.2	3.61995	7.34235
7.21	3.6281	7.24315
7.22	3.62163	7.18688
7.23	3.63914	7.17445
7.24	3.63714	7.12248
7.25	3.64778	7.23358
7.26	3.63225	7.25586
7.27	3.63052	7.21524
7.28	3.632	7.23321
7.29	3.63384	7.26333
7.3	3.64049	7.28041
7.31	3.6375	7.27694
7.32	3.63708	7.35688
7.33	3.6401	7.41866
7.34	3.62917	7.44403
7.35	3.61974	7.45656
7.36	3.61204	7.47238
7.37	3.61705	7.50263
7.38	3.60952	7.56772
7.39	3.62081	7.58433
7.4	3.61101	7.60428
7.41	3.62107	7.62371
7.42	3.61411	7.61132
7.43	3.61432	7.6782
7.44	3.62093	7.65776
7.45	3.64207	7.66241
7.46	3.63652	7.6805
7.47	3.62757	7.68353
7.48	3.62228	7.6961
7.49	3.63221	7.72893
7.5	3.63431	7.72644
7.51	3.64011	7.70984
7.52	3.63093	7.69846
7.53	3.59328	7.67306
7.54	3.6192	7.62729
7.55	3.61765	7.59639
7.56	3.61004	7.58814
7.57	3.60424	7.62126
7.58	3.60387	7.60417
7.59	3.60992	7.52456
7.6	3.62056	7.41611
7.61	3.59887	7.42765
7.62	3.6092	7.34027
7.63	3.60328	7.32462
7.64	3.60098	7.36275
7.65	3.59095	7.31428
7.66	3.61862	7.30807
7.67	3.63119	7.29609
7.68	3.60959	7.31092
7.69	3.62064	7.34196
7.7	3.60828	7.42785
7.71	3.62292	7.38294
7.72	3.6028	7.32612
7.73	3.60347	7.438
7.74	3.61316	7.49166
7.75	3.61284	7.51048
7.76	3.62455	7.63565
7.77	3.60469	7.70417
7.78	3.60953	7.67134
7.79	3.62468	7.73341
7.8	3.61606	7.75065
7.81	3.60961	7.8101
7.82	3.60822	7.76221
7.83	3.61007	7.8605
7.84	3.625	7.83629
7.85	3.63411	7.86285
7.86	3.62157	7.88558
7.87	3.63187	7.82642
7.88	3.64018	7.76678
7.89	3.62586	7.78268
7.9	3.63103	7.7791
7.91	3.61632	7.76108
7.92	3.62408	7.76614
7.93	3.61781	7.70645
7.94	3.63641	7.71015
7.95	3.63827	7.7271
7.96	3.62136	7.72035
7.97	3.63117	7.62174
7.98	3.61493	7.64622
7.99	3.63283	7.67169
8	3.62786	7.64216
8.01	3.63112	7.6136
8.02	3.62244	7.56741
8.03	3.62243	7.5553
8.04	3.62451	7.50857
8.05	3.63255	7.4876
8.06	3.62923	7.52198
8.07	3.61808	7.55692
8.08	3.62434	7.49727
8.09	3.60319	7.43124
8.1	3.60707	7.43483
8.11	3.60584	7.48928
8.12	3.60509	7.58961
8.13	3.61805	7.61152
8.14	3.62193	7.58568
8.15	3.62093	7.63708
8.16	3.63322	7.61735
8.17	3.64363	7.67301
8.18	3.64426	7.73549
8.19	3.64297	7.76452
8.2	3.641	7.77854
8.21	3.63324	7.76042
8.22	3.63695	7.76632
8.23	3.63965	7.75778
8.24	3.63253	7.73971
8.25	3.63224	7.75887
8.26	3.63172	7.78152
8.27	3.62454	7.78624
8.28	3.62661	7.80512
8.29	3.64559	7.82093
8.3	3.64185	7.80685
8.31	3.62932	7.78743
8.32	3.63367	7.81601
8.33	3.63629	7.75151
8.34	3.64033	7.70624
8.35	3.63677	7.73992
8.36	3.65086	7.65725
8.37	3.64585	7.58117
8.38	3.64612	7.55423
8.39	3.65192	7.56047
8.4	3.64301	7.5267
8.41	3.63758	7.49701
8.42	3.64405	7.49052
8.43	3.64269	7.44909
8.44	3.64273	7.46032
8.45	3.64602	7.44183
8.46	3.63384	7.4842
8.47	3.63749	7.49021
8.48	3.64761	7.46546
8.49	3.63963	7.4666
8.5	3.64393	7.48519
8.51	3.63458	7.4741
8.52	3.64437	7.51822
8.53	3.63973	7.50258
8.54	3.64611	7.50279
8.55	3.64478	7.52879
8.56	3.64632	7.55276
8.57	3.65444	7.56375
8.58	3.6405	7.55112
8.59	3.63689	7.5875
8.6	3.6543	7.65464
8.61	3.64385	7.63179
8.62	3.65352	7.68789
8.63	3.64914	7.73887
8.64	3.65835	7.75545
8.65	3.65917	7.80648
8.66	3.66839	7.79289
8.67	3.65832	7.81458
8.68	3.65479	7.8159
8.69	3.65341	7.80956
8.7	3.64092	7.81222
8.71	3.63864	7.78122
8.72	3.62963	7.74022
8.73	3.6417	7.71768
8.74	3.62966	7.71113
8.75	3.62083	7.66267
8.76	3.63269	7.63385
8.77	3.62969	7.60375
8.78	3.63579	7.52184
8.79	3.62432	7.54439
8.8	3.63097	7.49157
8.81	3.64221	7.50125
8.82	3.63437	7.46894
8.83	3.6275	7.4484
8.84	3.63303	7.42387
8.85	3.63391	7.46164
8.86	3.64977	7.4757
8.87	3.63883	7.47216
8.88	3.64971	7.45512
8.89	3.65879	7.47697
8.9	3.64381	7.48954
8.91	3.65996	7.49527
8.92	3.64911	7.48389
8.93	3.64318	7.49927
8.94	3.65068	7.55465
8.95	3.65123	7.58292
8.96	3.61816	7.6067
8.97	3.63385	7.62004
8.98	3.63699	7.65365
8.99	3.6372	7.68058
9	3.62682	7.67577
9.01	3.61824	7.67669
9.02	3.62337	7.71434
9.03	3.62203	7.73514
9.04	3.61654	7.71475
9.05	3.62424	7.71366
9.06	3.63031	7.72378
9.07	3.62587	7.71908
9.08	3.62316	7.75675
9.09	3.61246	7.77514
9.1	3.60913	7.75944
9.11	3.61557	7.77611
9.12	3.60639	7.75736
9.13	3.6202	7.75054
9.14	3.59581	7.73757
9.15	3.61719	7.74077
9.16	3.61309	7.74969
9.17	3.60235	7.70733
9.18	3.60381	7.66117
9.19	3.60187	7.61735
9.2	3.59263	7.53308
9.21	3.58837	7.53953
9.22	3.59572	7.52522
9.23	3.59568	7.49641
9.24	3.59586	7.43847
9.25	3.60343	7.41161
9.26	3.602	7.41687
9.27	3.59521	7.45669
9.28	3.58992	7.47708
9.29	3.58354	7.49262
9.3	3.5835	7.50301
9.31	3.59001	7.43922
9.32	3.59392	7.45325
9.33	3.59478	7.44983
9.34	3.59446	7.48915
9.35	3.58332	7.52143
9.36	3.58109	7.49742
9.37	3.58901	7.54786
9.38	3.58628	7.65217
9.39	3.59915	7.67991
9.4	3.59965	7.70301
9.41	3.59168	7.76372
9.42	3.58534	7.7623
9.43	3.59309	7.76256
9.44	3.59507	7.78686
9.45	3.5895	7.82757
9.46	3.59099	7.82701
9.47	3.58908	7.83998
9.48	3.58666	7.88827
9.49	3.59059	7.85235
9.5	3.5882	7.81978
9.51	3.59926	7.81585
9.52	3.58543	7.79362
9.53	3.59108	7.75652
9.54	3.59144	7.74449
9.55	3.59084	7.68666
9.56	3.58338	7.67746
9.57	3.58617	7.6364
9.58	3.58845	7.62573
9.59	3.59235	7.65826
9.6	3.58698	7.55158
9.61	3.59277	7.53868
9.62	3.58759	7.51459
9.63	3.59543	7.51086
9.64	3.59756	7.47981
9.65	3.60073	7.51986
9.66	3.59693	7.47698
9.67	3.60565	7.44038
9.68	3.60728	7.33616
9.69	3.60411	7.40067
9.7	3.61083	7.47922
9.71	3.60965	7.46352
9.72	3.60506	7.48284
9.73	3.62223	7.47688
9.74	3.59464	7.48179
9.75	3.6018	7.48761
9.76	3.59311	7.5228
9.77	3.58901	7.53882
9.78	3.59699	7.46961
9.79	3.58084	7.5376
9.8	3.59459	7.48904
9.81	3.59514	7.52635
9.82	3.58959	7.5467
9.83	3.58579	7.51795
9.84	3.59573	7.51114
9.85	3.59177	7.52689
9.86	3.59178	7.56125
9.87	3.58552	7.58094
9.88	3.57501	7.59646
9.89	3.59228	7.59961
9.9	3.58619	7.60895
9.91	3.59151	7.63333
9.92	3.59411	7.59758
9.93	3.59177	7.56293
9.94	3.59498	7.62164
9.95	3.5922	7.64297
9.96	3.60022	7.65358
9.97	3.59831	7.63629
9.98	3.60798	7.60951
9.99	3.59975	7.54522
10	3.60017	7.47516
10.01	3.60135	7.46023
10.02	3.60263	7.37669
10.03	3.59506	7.40951
10.04	3.59799	7.45265
10.05	3.5945	7.43002
10.06	3.59289	7.47366
10.07	3.59623	7.46278
10.08	3.58834	7.42596
10.09	3.59803	7.43657
10.1	3.60153	7.42676
10.11	3.58988	7.44828
10.12	3.58612	7.41356
10.13	3.59112	7.43386
10.14	3.58876	7.47085
10.15	3.5786	7.46192
10.16	3.57614	7.4813
10.17	3.58828	7.48287
10.18	3.58925	7.53519
10.19	3.58715	7.51806
10.2	3.59435	7.59004
10.21	3.59428	7.58638
10.22	3.59653	7.62922
10.23	3.58532	7.60104
10.24	3.58532	7.60546
10.25	3.58208	7.57509
10.26	3.58606	7.57355
10.27	3.58601	7.57763
10.28	3.58897	7.58174
10.29	3.57707	7.59558
10.3	3.58399	7.62263
10.31	3.58694	7.64439
10.32	3.5975	7.65548
10.33	3.60326	7.67231
10.34	3.596	7.65797
10.35	3.59578	7.65853
10.36	3.60521	7.67086
10.37	3.59968	7.67562
10.38	3.60673	7.62979
10.39	3.58692	7.56497
10.4	3.60241	7.55203
10.41	3.59663	7.52756
10.42	3.60106	7.49949
10.43	3.60319	7.50714
10.44	3.60559	7.43529
10.45	3.60823	7.4256
10.46	3.60801	7.48496
10.47	3.6098	7.48662
10.48	3.59954	7.48571
10.49	3.60161	7.45176
10.5	3.60137	7.39233
10.51	3.59716	7.33541
10.52	3.59878	7.37874
10.53	3.60316	7.40546
10.54	3.59697	7.37032
10.55	3.60642	7.37175
10.56	3.60016	7.43721
10.57	3.59839	7.43136
10.58	3.59737	7.42852
10.59	3.60772	7.44975
10.6	3.60808	7.49928
10.61	3.59575	7.51254
10.62	3.59396	7.52814
10.63	3.61488	7.49806
10.64	3.5874	7.62803
10.65	3.58846	7.60803
10.66	3.59371	7.6088
10.67	3.59073	7.58573
10.68	3.59448	7.59792
10.69	3.60013	7.6341
10.7	3.60249	7.64052
10.71	3.59222	7.66134
10.72	3.61187	7.66784
10.73	3.60628	7.66267
10.74	3.61066	7.64408
10.75	3.60031	7.6374
10.76	3.59895	7.67851
10.77	3.59792	7.6474
10.78	3.59591	7.61717
10.79	3.60536	7.57483
10.8	3.59937	7.59475
10.81	3.60193	7.56436
10.82	3.58996	7.58774
10.83	3.59882	7.54209
10.84	3.60158	7.54546
10.85	3.59649	7.52524
10.86	3.59976	7.46765
10.87	3.5991	7.40732
10.88	3.59823	7.36874
10.89	3.59515	7.29384
10.9	3.6113	7.3211
10.91	3.625	7.33121
10.92	3.60282	7.38295
10.93	3.60261	7.35027
10.94	3.61979	7.45203
10.95	3.60683	7.40098
10.96	3.60345	7.42259
10.97	3.61033	7.38758
10.98	3.60999	7.4269
10.99	3.60057	7.49854
11	3.59999	7.55271
11.01	3.60832	7.5198
11.02	3.61619	7.56744
11.03	3.61611	7.6082
11.04	3.61358	7.61723
11.05	3.60663	7.62502
11.06	3.60641	7.68227
11.07	3.60866	7.70184
11.08	3.60306	7.69418
11.09	3.60111	7.70692
11.1	3.59795	7.74515
11.11	3.59544	7.73979
11.12	3.60371	7.81616
11.13	3.59901	7.79445
11.14	3.59153	7.80784
11.15	3.60083	7.752
11.16	3.58898	7.71531
11.17	3.59981	7.65347
11.18	3.58763	7.63636
11.19	3.59084	7.56712
11.2	3.60063	7.56155
11.21	3.58736	7.54697
11.22	3.5862	7.45447
11.23	3.60229	7.46411
11.24	3.60346	7.45954
11.25	3.59176	7.38927
11.26	3.60161	7.38048
11.27	3.59935	7.40147
11.28	3.60711	7.36142
11.29	3.60815	7.32816
11.3	3.59972	7.33587
11.31	3.59552	7.29829
11.32	3.57724	7.28287
11.33	3.58755	7.28188
11.34	3.59062	7.32969
11.35	3.58117	7.32217
11.36	3.58377	7.28166
11.37	3.58636	7.30649
11.38	3.58637	7.28779
11.39	3.59102	7.27726
11.4	3.58062	7.29067
11.41	3.57769	7.23273
11.42	3.57836	7.25924
11.43	3.5782	7.32976
11.44	3.59045	7.38141
11.45	3.58713	7.44388
11.46	3.58314	7.44793
11.47	3.58203	7.43948
11.48	3.5862	7.45779
11.49	3.58365	7.45123
11.5	3.58274	7.48793
11.51	3.58304	7.51301
11.52	3.5878	7.48557
11.53	3.58988	7.46614
11.54	3.58205	7.46064
11.55	3.592	7.41755
11.56	3.59645	7.47867
11.57	3.59073	7.49586
11.58	3.59047	7.51372
11.59	3.60233	7.40102
11.6	3.59328	7.35857
11.61	3.59338	7.36562
11.62	3.59212	7.37161
11.63	3.58087	7.36592
11.64	3.58284	7.36626
11.65	3.58589	7.23559
11.66	3.58492	7.2097
11.67	3.59494	7.22645
11.68	3.58422	7.23474
11.69	3.58272	7.22004
11.7	3.59226	7.22202
11.71	3.59034	7.20597
11.72	3.58611	7.20665
11.73	3.58073	7.1299
11.74	3.58891	7.17238
11.75	3.58404	7.21023
11.76	3.58805	7.17039
11.77	3.591	7.14394
11.78	3.5942	7.14769
11.79	3.60649	7.21928
11.8	3.59304	7.1983
11.81	3.59314	7.16907
11.82	3.59485	7.24629
11.83	3.5904	7.31826
11.84	3.59467	7.39251
11.85	3.57984	7.39605
11.86	3.58667	7.42956
11.87	3.58492	7.39464
11.88	3.58768	7.3914
11.89	3.58799	7.39884
11.9	3.5972	7.42462
11.91	3.58892	7.43431
11.92	3.58567	7.49409
11.93	3.59166	7.52187
11.94	3.58241	7.45656
11.95	3.58864	7.44436
11.96	3.58508	7.44738
11.97	3.59487	7.42365
11.98	3.6036	7.44957
11.99	3.60324	7.45032
12	3.58273	7.4207
12.01	3.59482	7.38515
12.02	3.59926	7.35405
12.03	3.59174	7.36951
12.04	3.59167	7.37429
12.05	3.6051	7.36669
12.06	3.59776	7.33081
12.07	3.58042	7.275
12.08	3.60252	7.21289
12.09	3.582	7.17992
12.1	3.59669	7.14976
12.11	3.59077	7.13661
12.12	3.60417	7.16481
12.13	3.59041	7.18572
12.14	3.61672	7.19878
12.15	3.61539	7.21105
12.16	3.61307	7.1813
12.17	3.61637	7.16008
12.18	3.61801	7.1189
12.19	3.61972	7.16837
12.2	3.61756	7.14764
12.21	3.61474	7.17433
12.22	3.59749	7.29188
12.23	3.60629	7.22127
12.24	3.59323	7.2502
12.25	3.61615	7.33764
12.26	3.60875	7.39028
12.27	3.59736	7.35328
12.28	3.59789	7.39886
12.29	3.59317	7.4118
12.3	3.58393	7.4662
12.31	3.59701	7.51226
12.32	3.59836	7.53737
12.33	3.60091	7.56163
12.34	3.59337	7.59948
12.35	3.59519	7.56906
12.36	3.59289	7.59348
12.37	3.59613	7.55749
12.38	3.59045	7.56255
12.39	3.59491	7.51125
12.4	3.58992	7.49489
12.41	3.58674	7.50142
12.42	3.58232	7.42198
12.43	3.5772	7.42549
12.44	3.59398	7.41564
12.45	3.59145	7.40276
12.46	3.59591	7.36427
12.47	3.5867	7.32659
12.48	3.59477	7.3477
12.49	3.59761	7.31337
12.5	3.59577	7.21046
12.51	3.59391	7.20248
12.52	3.59862	7.20564
12.53	3.59636	7.19132
12.54	3.60272	7.15157
12.55	3.60397	7.13955
12.56	3.60559	7.1466
12.57	3.60468	7.1622
12.58	3.60301	7.17495
12.59	3.60397	7.22507
12.6	3.60604	7.19312
12.61	3.59364	7.22768
12.62	3.59467	7.1903
12.63	3.60148	7.21866
12.64	3.59306	7.20542
12.65	3.60891	7.20147
12.66	3.59803	7.30122
12.67	3.59893	7.38888
12.68	3.59216	7.43489
12.69	3.59228	7.44492
12.7	3.59891	7.54676
12.71	3.59052	7.59624
12.72	3.60935	7.61051
12.73	3.61411	7.65576
12.74	3.61041	7.61402
12.75	3.60059	7.62223
12.76	3.61498	7.65302
12.77	3.60379	7.5707
12.78	3.60125	7.56973
12.79	3.58226	7.52955
12.8	3.59323	7.55063
12.81	3.58812	7.4798
12.82	3.58064	7.46475
12.83	3.59321	7.4415
12.84	3.57962	7.38421
12.85	3.58018	7.36212
12.86	3.59288	7.32002
12.87	3.59194	7.26832
12.88	3.58536	7.20151
12.89	3.5862	7.2122
12.9	3.60321	7.20485
12.91	3.60043	7.17974
12.92	3.6028	7.16175
12.93	3.58828	7.16469
12.94	3.60153	7.12132
12.95	3.61468	7.15366
12.96	3.60543	7.1517
12.97	3.61191	7.17577
12.98	3.5937	7.17754
12.99	3.60092	7.1447
13	3.61177	7.18639
13.01	3.60069	7.19986
13.02	3.59724	7.27454
13.03	3.61541	7.27294
13.04	3.61287	7.20916
13.05	3.60951	7.20604
13.06	3.59866	7.23877
13.07	3.61252	7.38005
13.08	3.60276	7.45433
13.09	3.60301	7.53555
13.1	3.60884	7.48291
13.11	3.6037	7.51406
13.12	3.59068	7.57519
13.13	3.57566	7.55401
13.14	3.60127	7.55002
13.15	3.59363	7.60667
13.16	3.59923	7.57709
13.17	3.60688	7.57957
13.18	3.60904	7.57968
13.19	3.5822	7.52163
13.2	3.58555	7.46692
13.21	3.5911	7.43403
13.22	3.5733	7.39775
13.23	3.5832	7.40374
13.24	3.58994	7.37817
13.25	3.58842	7.33275
13.26	3.57775	7.27575
13.27	3.58263	7.25046
13.28	3.58376	7.14037
13.29	3.58338	7.14477
13.3	3.59014	7.02613
13.31	3.5813	7.00792
13.32	3.57167	6.96741
13.33	3.57707	6.97413
13.34	3.5823	7.01556
13.35	3.59606	6.99178
13.36	3.6023	7.01217
13.37	3.5938	7.01701
13.38	3.5916	7.07508
13.39	3.59475	7.07503
13.4	3.59428	7.0829
13.41	3.58891	7.0991
13.42	3.59299	7.15331
13.43	3.59669	7.17574
13.44	3.59695	7.24072
13.45	3.58885	7.29352
13.46	3.58876	7.3159
13.47	3.58448	7.35268
13.48	3.58532	7.37548
13.49	3.59468	7.46697
13.5	3.60634	7.47236
13.51	3.59185	7.44502
13.52	3.60073	7.47253
13.53	3.58437	7.43159
13.54	3.58511	7.46279
13.55	3.59485	7.49909
13.56	3.5829	7.50712
13.57	3.58446	7.53917
13.58	3.58769	7.51991
13.59	3.59562	7.50699
13.6	3.58644	7.35857
13.61	3.58376	7.37851
13.62	3.58195	7.35712
13.63	3.59815	7.41837
13.64	3.59221	7.39584
13.65	3.59153	7.36208
13.66	3.60306	7.31681
13.67	3.60425	7.33516
13.68	3.60919	7.28089
13.69	3.6199	7.26589
13.7	3.60649	7.28467
13.71	3.62031	7.26929
13.72	3.60846	7.28248
13.73	3.60502	7.22994
13.74	3.60545	7.13016
13.75	3.60964	7.13598
13.76	3.61021	7.12703
13.77	3.61955	7.18477
13.78	3.60857	7.13793
13.79	3.60086	7.15394
13.8	3.60398	7.21559
13.81	3.61495	7.22423
13.82	3.60292	7.22801
13.83	3.60276	7.20129
13.84	3.59713	7.19856
13.85	3.59896	7.23207
13.86	3.60479	7.25596
13.87	3.59805	7.25573
13.88	3.599	7.33571
13.89	3.60841	7.3002
13.9	3.6117	7.37525
13.91	3.60552	7.40282
13.92	3.59555	7.467
13.93	3.60489	7.49101
13.94	3.60329	7.49421
13.95	3.60097	7.51186
13.96	3.6083	7.52338
13.97	3.61964	7.54575
13.98	3.61415	7.53371
13.99	3.61089	7.49705
14	3.61215	7.49436
14.01	3.61782	7.53159
14.02	3.62236	7.52277
14.03	3.62706	7.50892
14.04	3.62095	7.45604
14.05	3.61592	7.45829
14.06	3.61226	7.45573
14.07	3.61227	7.35032
14.08	3.59998	7.27719
14.09	3.6112	7.27136
14.1	3.60606	7.23638
14.11	3.59848	7.20495
14.12	3.61133	7.20341
14.13	3.60616	7.143
14.14	3.59685	7.16711
14.15	3.59733	7.0908
14.16	3.61327	6.95856
14.17	3.61247	6.98612
14.18	3.61722	7.13005
14.19	3.62363	7.12369
14.2	3.60835	7.11993
14.21	3.6064	7.12939
14.22	3.62565	7.13028
14.23	3.61725	7.13344
14.24	3.60371	7.19415
14.25	3.6041	7.25123
14.26	3.61273	7.24427
14.27	3.60507	7.25589
14.28	3.61103	7.25623
14.29	3.59897	7.27621
14.3	3.61459	7.31655
14.31	3.61651	7.35995
14.32	3.59857	7.34183
14.33	3.61117	7.40644
14.34	3.61316	7.35591
14.35	3.60876	7.41398
14.36	3.6096	7.43575
14.37	3.61219	7.47891
14.38	3.61817	7.43275
14.39	3.6124	7.40451
14.4	3.62458	7.39621
14.41	3.61346	7.3437
14.42	3.61164	7.36513
14.43	3.61032	7.37893
14.44	3.61035	7.36644
14.45	3.62249	7.32623
14.46	3.61743	7.31492
14.47	3.60911	7.2972
14.48	3.59554	7.26568
14.49	3.6044	7.29342
14.5	3.6025	7.27998
14.51	3.59738	7.20956
14.52	3.59008	7.15451
14.53	3.60305	7.1017
14.54	3.60156	7.0299
14.55	3.60044	7.02008
14.56	3.60903	7.01496
14.57	3.59436	6.97354
14.58	3.58956	6.97861
14.59	3.58929	7.02061
14.6	3.60814	7.00628
14.61	3.60013	7.10854
14.62	3.59461	7.08908
14.63	3.59804	7.12886
14.64	3.5946	7.15555
14.65	3.58399	7.16447
14.66	3.5782	7.20087
14.67	3.57979	7.15208
14.68	3.59294	7.19128
14.69	3.59754	7.26449
14.7	3.58464	7.32079
14.71	3.58643	7.2805
14.72	3.58704	7.40261
14.73	3.57769	7.44119
14.74	3.59818	7.45403
14.75	3.59516	7.46539
14.76	3.57274	7.50658
14.77	3.59966	7.54058
14.78	3.59962	7.51524
14.79	3.5974	7.54258
14.8	3.62393	7.57322
14.81	3.59437	7.5573
14.82	3.5911	7.55768
14.83	3.59914	7.58509
14.84	3.6207	7.53437
14.85	3.60362	7.53901
14.86	3.61084	7.44637
14.87	3.61325	7.4352
14.88	3.61411	7.38946
14.89	3.60848	7.35414
14.9	3.61031	7.23915
14.91	3.61425	7.24379
14.92	3.60536	7.21705
14.93	3.61756	7.17692
14.94	3.61291	7.16035
14.95	3.60805	7.1318
14.96	3.60094	7.13668
14.97	3.60293	7.06501
14.98	3.60408	7.09578
14.99	3.60083	7.07831
15	3.61075	7.13613
15.01	3.622	7.10057
15.02	3.59717	7.09821
15.03	3.61117	7.05623
15.04	3.61916	7.08228
15.05	3.60946	7.1345
15.06	3.60217	7.18213
15.07	3.62257	7.24727
15.08	3.60687	7.28254
15.09	3.61572	7.32034
15.1	3.61507	7.32951
15.11	3.60377	7.41107
15.12	3.61993	7.4617
15.13	3.61565	7.46014
15.14	3.61656	7.46198
15.15	3.6042	7.50931
15.16	3.59679	7.50501
15.17	3.59329	7.53011
15.18	3.59144	7.5304
15.19	3.589	7.52975
15.2	3.57944	7.56169
15.21	3.59953	7.53744
15.22	3.5948	7.55928
15.23	3.61192	7.55427
15.24	3.61272	7.54003
15.25	3.59631	7.55587
15.26	3.59547	7.53225
15.27	3.61125	7.51235
15.28	3.61705	7.47331
15.29	3.60788	7.47552
15.3	3.62515	7.43652
15.31	3.62891	7.36122
15.32	3.62876	7.31933
15.33	3.63862	7.28414
15.34	3.62733	7.2998
15.35	3.6256	7.31083
15.36	3.61062	7.1672
15.37	3.61783	7.19527
15.38	3.60563	7.14349
15.39	3.59722	7.15807
15.4	3.5923	7.12911
15.41	3.59662	7.17275
15.42	3.59847	7.18411
15.43	3.60934	7.19578
15.44	3.61568	7.14669
15.45	3.61242	7.18262
15.46	3.61134	7.21279
15.47	3.6149	7.25827
15.48	3.6062	7.3073
15.49	3.60328	7.4003
15.5	3.60602	7.38523
15.51	3.60609	7.40792
15.52	3.60332	7.45468
15.53	3.61393	7.43769
15.54	3.59731	7.45621
15.55	3.59654	7.4427
15.56	3.5981	7.42188
15.57	3.6003	7.42447
15.58	3.59979	7.36654
15.59	3.60174	7.38516
15.6	3.58631	7.38998
15.61	3.59275	7.43543
15.62	3.59682	7.42709
15.63	3.58522	7.4457
15.64	3.58997	7.48358
15.65	3.60231	7.50087
15.66	3.60112	7.47446
15.67	3.58935	7.46279
15.68	3.59846	7.4404
15.69	3.58515	7.41358
15.7	3.59349	7.38993
15.71	3.5951	7.32227
15.72	3.61544	7.26523
15.73	3.60651	7.25174
15.74	3.59958	7.20687
15.75	3.61409	7.24045
15.76	3.60744	7.21307
15.77	3.59952	7.11477
15.78	3.60409	7.22013
15.79	3.61327	7.12549
15.8	3.60993	7.14266
15.81	3.59618	7.12324
15.82	3.59973	7.08788
15.83	3.58945	7.17461
15.84	3.59946	7.2046
15.85	3.59229	7.1306
15.86	3.58825	7.19224
15.87	3.59005	7.18973
15.88	3.59469	7.21517
15.89	3.59806	7.30254
15.9	3.60853	7.35
15.91	3.58978	7.39744
15.92	3.58949	7.45811
15.93	3.59664	7.44776
15.94	3.6003	7.48986
15.95	3.5998	7.44396
15.96	3.62082	7.49242
15.97	3.60178	7.52831
15.98	3.59548	7.53125
15.99	3.59777	7.56533
16	3.61651	7.58753
16.01	3.6077	7.59811
16.02	3.60085	7.63507
16.03	3.60998	7.6041
16.04	3.61987	7.621
16.05	3.60974	7.57407
16.06	3.59998	7.58238
16.07	3.59192	7.53667
16.08	3.58779	7.52026
16.09	3.59312	7.526
16.1	3.59801	7.47779
16.11	3.60856	7.42671
16.12	3.60884	7.41411
16.13	3.60752	7.41005
16.14	3.60458	7.28041
16.15	3.6019	7.24333
16.16	3.5822	7.19002
16.17	3.58413	7.14856
16.18	3.59778	7.17296
16.19	3.60072	7.05599
16.2	3.60843	6.99706
16.21	3.59076	7.00044
16.22	3.60582	7.03614
16.23	3.60652	6.98672
16.24	3.61874	7.12583
16.25	3.6032	7.15997
16.26	3.59475	7.16791
16.27	3.59652	7.23167
16.28	3.60257	7.20813
16.29	3.60507	7.24091
16.3	3.62137	7.30367
16.31	3.60396	7.30611
16.32	3.59751	7.37796
16.33	3.60429	7.3671
16.34	3.61197	7.44809
16.35	3.62253	7.46952
16.36	3.60852	7.5068
16.37	3.60569	7.5264
16.38	3.60177	7.59674
16.39	3.61434	7.56145
16.4	3.60599	7.62751
16.41	3.61318	7.63414
16.42	3.60867	7.62533
16.43	3.60937	7.6686
16.44	3.61865	7.6138
16.45	3.61082	7.64078
16.46	3.61105	7.60162
16.47	3.60873	7.51616
16.48	3.60828	7.57183
16.49	3.60375	7.49306
16.5	3.60297	7.45162
16.51	3.6123	7.36853
16.52	3.60327	7.36284
16.53	3.61284	7.30917
16.54	3.5968	7.27001
16.55	3.61157	7.13673
16.56	3.60827	7.0824
16.57	3.60465	7.10754
16.58	3.62904	7.0098
16.59	3.63607	7.02095
16.6	3.62003	6.99212
16.61	3.60416	6.99617
16.62	3.61453	6.99299
16.63	3.61499	7.02107
16.64	3.62108	7.06303
16.65	3.61453	7.05274
16.66	3.60025	7.07626
16.67	3.60839	7.00313
16.68	3.60632	7.09801
16.69	3.6028	7.14887
16.7	3.60637	7.18432
16.71	3.5997	7.21277
16.72	3.60638	7.21088
16.73	3.61536	7.30386
16.74	3.62025	7.33118
16.75	3.61619	7.40872
16.76	3.62258	7.40743
16.77	3.61818	7.44723
16.78	3.61206	7.46261
16.79	3.60958	7.48603
16.8	3.61135	7.54668
16.81	3.60636	7.57719
16.82	3.60886	7.63172
16.83	3.61153	7.58033
16.84	3.61044	7.58491
16.85	3.60415	7.61757
16.86	3.61617	7.61194
16.87	3.60412	7.55216
16.88	3.60284	7.50957
16.89	3.60393	7.45695
16.9	3.61148	7.43614
16.91	3.61345	7.34014
16.92	3.60805	7.34901
16.93	3.61306	7.27071
16.94	3.60401	7.24029
16.95	3.61362	7.19675
16.96	3.59981	7.16798
16.97	3.5943	7.13426
16.98	3.61835	7.13097
16.99	3.61663	7.10718
17	3.60876	7.15738
17.01	3.61649	7.10168
17.02	3.60983	7.03307
17.03	3.62102	6.99158
17.04	3.61833	7.10449
17.05	3.62609	7.10889
17.06	3.61907	7.11724
17.07	3.60707	7.12864
17.08	3.61208	7.15743
17.09	3.62649	7.22342
17.1	3.62314	7.21991
17.11	3.61392	7.22885
17.12	3.62093	7.26377
17.13	3.62292	7.31698
17.14	3.61403	7.35988
17.15	3.61437	7.32056
17.16	3.6057	7.33749
17.17	3.61786	7.33617
17.18	3.60389	7.4312
17.19	3.61146	7.41981
17.2	3.60413	7.46774
17.21	3.61282	7.48214
17.22	3.61375	7.56895
17.23	3.61213	7.54658
17.24	3.61823	7.5618
17.25	3.59238	7.64977
17.26	3.59961	7.58381
17.27	3.60585	7.57086
17.28	3.60639	7.54618
17.29	3.60054	7.54032
17.3	3.59684	7.4865
17.31	3.60702	7.4713
17.32	3.60789	7.4665
17.33	3.61539	7.43059
17.34	3.60581	7.3354
17.35	3.60496	7.30328
17.36	3.61483	7.20095
17.37	3.63134	7.13558
17.38	3.60653	7.13696
17.39	3.61103	7.08641
17.4	3.61278	7.02291
17.41	3.60398	7.03483
17.42	3.59653	6.97307
17.43	3.60378	7.0192
17.44	3.60634	7.0059
17.45	3.59612	7.04296
17.46	3.60438	7.11273
17.47	3.60375	7.12432
17.48	3.6038	7.12982
17.49	3.60647	7.1285
17.5	3.60269	7.18618
17.51	3.59655	7.2319
17.52	3.59756	7.24536
17.53	3.58845	7.26045
17.54	3.59681	7.33574
17.55	3.60915	7.31512
17.56	3.61356	7.33812
17.57	3.59809	7.29533
17.58	3.59888	7.3149
17.59	3.61619	7.34509
17.6	3.61146	7.41156
17.61	3.61766	7.39203
17.62	3.59959	7.44784
17.63	3.60462	7.49723
17.64	3.61878	7.47253
17.65	3.60948	7.47694
17.66	3.61099	7.50358
17.67	3.60886	7.47362
17.68	3.60888	7.45441
17.69	3.6216	7.46969
17.7	3.6156	7.45838
17.71	3.61097	7.44387
17.72	3.61199	7.37515
17.73	3.59903	7.29739
17.74	3.59341	7.26873
17.75	3.59337	7.23622
17.76	3.58562	7.21466
17.77	3.61165	7.22068
17.78	3.60658	7.17651
17.79	3.59748	7.15644
17.8	3.59376	7.12922
17.81	3.60207	7.05659
17.82	3.60241	7.10689
17.83	3.60945	6.97265
17.84	3.61092	7.02851
17.85	3.61559	7.00851
17.86	3.61763	7.0643
17.87	3.61354	7.05304
17.88	3.61761	7.04361
17.89	3.61046	7.06854
17.9	3.62422	7.19361
17.91	3.62187	7.18329
17.92	3.61121	7.21216
17.93	3.62488	7.14647
17.94	3.61125	7.27931
17.95	3.62675	7.21786
17.96	3.63419	7.21371
17.97	3.61816	7.22258
17.98	3.61689	7.2448
17.99	3.60688	7.28528
18	3.60464	7.29592
18.01	3.60015	7.35253
18.02	3.60681	7.39801
18.03	3.61482	7.4633
18.04	3.61869	7.48077
18.05	3.61248	7.47305
18.06	3.6303	7.52505
18.07	3.61918	7.4977
18.08	3.6073	7.46317
18.09	3.62393	7.4692
18.1	3.63011	7.45826
18.11	3.63105	7.4814
18.12	3.61868	7.47812
18.13	3.60524	7.42448
18.14	3.60332	7.32393
18.15	3.61783	7.2638
18.16	3.62197	7.2299
18.17	3.61602	7.24555
18.18	3.62341	7.1747
18.19	3.62763	7.05883
18.2	3.62487	7.11088
18.21	3.6087	7.04581
18.22	3.61417	6.95198
18.23	3.61757	6.90704
18.24	3.61688	6.93827
18.25	3.64473	6.94486
18.26	3.63914	6.96918
18.27	3.61034	6.9682
18.28	3.63901	6.96284
18.29	3.62112	7.06898
18.3	3.63209	7.12529
18.31	3.62	7.14685
18.32	3.62851	7.18728
18.33	3.62116	7.19912
18.34	3.61955	7.20105
18.35	3.61621	7.27322
18.36	3.60902	7.33729
18.37	3.61702	7.34045
18.38	3.62418	7.35449
18.39	3.60558	7.38074
18.4	3.60941	7.42306
18.41	3.62112	7.42609
18.42	3.62266	7.46979
18.43	3.61878	7.49525
18.44	3.62211	7.54453
18.45	3.60361	7.59013
18.46	3.60597	7.63401
18.47	3.59979	7.64457
18.48	3.60851	7.59572
18.49	3.60934	7.59134
18.5	3.62093	7.56949
18.51	3.61812	7.56862
18.52	3.62109	7.53269
18.53	3.6353	7.51168
18.54	3.62453	7.37857
18.55	3.61171	7.34593
18.56	3.61484	7.35981
18.57	3.61997	7.28124
18.58	3.61694	7.24832
18.59	3.61799	7.15907
18.6	3.61226	7.10237
18.61	3.62061	7.12555
18.62	3.62754	7.07649
18.63	3.62398	7.06839
18.64	3.62166	7.04144
18.65	3.62269	7.08181
18.66	3.62936	7.06187
18.67	3.63275	7.08832
18.68	3.63292	7.07854
18.69	3.63701	7.05334
18.7	3.63432	7.10244
18.71	3.61325	7.09204
18.72	3.62604	7.15492
18.73	3.60609	7.16788
18.74	3.60977	7.25406
18.75	3.5994	7.23129
18.76	3.62768	7.29131
18.77	3.61037	7.35269
18.78	3.60096	7.35624
18.79	3.60715	7.37308
18.8	3.59874	7.41537
18.81	3.58852	7.4142
18.82	3.61036	7.50352
18.83	3.60563	7.47031
18.84	3.6026	7.49107
18.85	3.62495	7.50351
18.86	3.60315	7.55243
18.87	3.58452	7.55853
18.88	3.59325	7.53869
18.89	3.61672	7.55328
18.9	3.59092	7.47942
18.91	3.58969	7.42361
18.92	3.5829	7.41981
18.93	3.58644	7.4335
18.94	3.60216	7.42237
18.95	3.5817	7.37067
18.96	3.57847	7.35902
18.97	3.58233	7.3262
18.98	3.59751	7.292
18.99	3.61759	7.20705
19	3.60739	7.17295
19.01	3.59811	7.11255
19.02	3.59501	7.12047
19.03	3.59107	7.08811
19.04	3.59371	7.02135
19.05	3.61216	6.94553
19.06	3.61361	7.00848
19.07	3.61075	6.98128
19.08	3.61374	7.00881
19.09	3.60286	7.00407
19.1	3.6081	7.07759
19.11	3.59044	7.08721
19.12	3.59975	7.16352
19.13	3.59001	7.18806
19.14	3.61108	7.1772
19.15	3.60466	7.28979
19.16	3.60663	7.24621
19.17	3.59578	7.27121
19.18	3.60551	7.29115
19.19	3.59935	7.33505
19.2	3.58502	7.34974
19.21	3.61497	7.32832
19.22	3.60748	7.39711
19.23	3.60891	7.35173
19.24	3.59309	7.41714
19.25	3.60657	7.43954
19.26	3.6103	7.41094
19.27	3.61077	7.49562
19.28	3.62524	7.53984
19.29	3.6163	7.54437
19.3	3.61827	7.54999
19.31	3.61392	7.55499
19.32	3.60639	7.49114
19.33	3.60921	7.48686
19.34	3.6075	7.45906
19.35	3.5877	7.45441
19.36	3.59816	7.42619
19.37	3.5842	7.39306
19.38	3.59276	7.35732
19.39	3.59562	7.33148
19.4	3.60258	7.25821
19.41	3.61053	7.19024
19.42	3.59824	7.11966
19.43	3.61275	7.16411
19.44	3.59784	7.1325
19.45	3.62145	7.08376
19.46	3.59421	7.09265
19.47	3.59829	7.08619
19.48	3.60776	7.07295
19.49	3.61042	7.02287
19.5	3.60955	7.05959
19.51	3.60718	6.97832
19.52	3.60786	7.01203
19.53	3.6164	7.0623
19.54	3.61625	7.10463
19.55	3.62157	7.1257
19.56	3.63096	7.22005
19.57	3.61796	7.26469
19.58	3.61423	7.24981
19.59	3.61066	7.30517
19.6	3.60958	7.37303
19.61	3.5909	7.37036
19.62	3.59953	7.40465
19.63	3.59774	7.43739
19.64	3.58783	7.48052
19.65	3.60532	7.50981
19.66	3.59661	7.52962
19.67	3.61069	7.5389
19.68	3.60866	7.55276
19.69	3.61018	7.51608
19.7	3.60767	7.58111
19.71	3.59374	7.60103
19.72	3.59886	7.56884
19.73	3.6011	7.5178
19.74	3.6095	7.46914
19.75	3.60267	7.39379
19.76	3.59845	7.34818
19.77	3.59722	7.32065
19.78	3.60867	7.35476
19.79	3.6108	7.27858
19.8	3.61502	7.26389
19.81	3.61006	7.17112
19.82	3.60702	7.12586
19.83	3.61486	7.15498
19.84	3.60053	7.1385
19.85	3.61319	7.12704
19.86	3.58973	7.13244
19.87	3.59651	7.09809
19.88	3.60659	7.13227
19.89	3.60044	7.08207
19.9	3.60133	7.08444
19.91	3.61048	7.0425
19.92	3.59641	7.03532
19.93	3.60641	7.04792
19.94	3.61799	7.07504
19.95	3.60872	7.15819
19.96	3.60554	7.18399
19.97	3.59865	7.25766
19.98	3.60888	7.28986
[truncated: 1,002 more rows]

## Sheet: Supplementary Fig. 6
Absorbance	Day 1	Day 2	Day 5
300	0.742	0.711	0.709
305	0.577	0.555	0.562
310	0.477	0.467	0.48
315	0.435	0.43	0.445
320	0.414	0.41	0.423
325	0.4	0.391	0.399
330	0.388	0.371	0.372
335	0.381	0.358	0.353
340	0.38	0.353	0.344
345	0.382	0.351	0.339
350	0.386	0.351	0.336
355	0.386	0.346	0.329
360	0.374	0.334	0.314
365	0.358	0.317	0.298
370	0.335	0.292	0.276
375	0.299	0.261	0.245
380	0.259	0.225	0.214
385	0.216	0.188	0.182
390	0.183	0.161	0.158
395	0.16	0.142	0.142
400	0.139	0.124	0.126
405	0.122	0.111	0.113
410	0.113	0.102	0.106
415	0.106	0.096	0.1
420	0.1	0.091	0.095
425	0.095	0.086	0.09
430	0.089	0.082	0.086
435	0.085	0.077	0.082
440	0.081	0.074	0.079
445	0.077	0.07	0.076
450	0.072	0.066	0.072
455	0.069	0.063	0.07
460	0.066	0.06	0.067
465	0.063	0.058	0.065
470	0.06	0.056	0.063
475	0.058	0.054	0.061
480	0.055	0.052	0.059
485	0.054	0.051	0.058
490	0.053	0.05	0.057
495	0.051	0.049	0.056
500	0.05	0.048	0.055
505	0.049	0.047	0.054
510	0.049	0.046	0.053
515	0.048	0.046	0.053
520	0.047	0.045	0.052
525	0.046	0.045	0.051
530	0.046	0.045	0.051
535	0.046	0.044	0.051
540	0.045	0.044	0.05
545	0.045	0.044	0.05
550	0.045	0.043	0.05
555	0.045	0.043	0.049
560	0.044	0.043	0.049
565	0.044	0.043	0.049
570	0.044	0.043	0.049
575	0.043	0.043	0.048
580	0.043	0.043	0.048
585	0.043	0.042	0.048
590	0.043	0.042	0.048
595	0.043	0.042	0.048
600	0.043	0.042	0.048
605	0.043	0.042	0.048
610	0.043	0.042	0.047
615	0.042	0.042	0.047
620	0.042	0.041	0.047
625	0.042	0.041	0.046
630	0.042	0.041	0.046
635	0.042	0.041	0.046
640	0.042	0.041	0.045
645	0.041	0.04	0.045
650	0.041	0.04	0.045
655	0.041	0.04	0.044
660	0.041	0.04	0.044
665	0.041	0.04	0.044
670	0.041	0.04	0.043
675	0.041	0.04	0.043
680	0.041	0.039	0.043
685	0.041	0.039	0.043
690	0.041	0.039	0.043
695	0.041	0.039	0.042
700	0.041	0.04	0.042

## Sheet: Supplementary Fig. 8b
Time (h)	2 MIC			MIC			0.5 MIC			0.25 MIC			0.125 MIC
0	0.059	0.058	0.059	0.052	0.052	0.051	0.048	0.047	0.048	0.045	0.046	0.045	0.044	0.044	0.045
2	0.059	0.059	0.06	0.054	0.057	0.059	0.052	0.052	0.053	0.055	0.049	0.052	0.049	0.048	0.056
4	0.064	0.057	0.056	0.052	0.054	0.052	0.051	0.051	0.05	0.048	0.05	0.054	0.048	0.048	0.057
6	0.055	0.056	0.058	0.051	0.051	0.05	0.055	0.053	0.053	0.056	0.072	0.074	0.066	0.078	0.102
8	0.053	0.051	0.051	0.05	0.05	0.051	0.101	0.105	0.113	0.244	0.246	0.285	0.34	0.382	0.393
10	0.054	0.051	0.053	0.054	0.053	0.055	0.22	0.313	0.3	0.64	0.707	0.753	0.877	0.97	0.935
12	0.056	0.054	0.053	0.055	0.06	0.057	0.55	0.724	0.722	1.31	1.275	1.3	1.407	1.403	1.385
24	0.048	0.049	0.049	0.161	0.158	0.592	1.69	1.722	1.75	1.551	1.732	1.744	1.489	1.716	1.742

## Sheet: Supplementary Fig. 9
2 MIC	MIC	0.5 MIC	0.25 MIC	0.125 MIC
100	99.9903	97.4659	49.2203	47.076
100	99.9942	75.5361	62.5731	27.2904
100	99.9922	82.5536	79.6296	3.80117

## Sheet: Supplementary Fig. 10
Supplementary Fig. 10 a	2 MIC	MIC	0.5 MIC	0.25 MIC	0.125 MIC	Ctrl
	0	12000000	1122500000	2665000000	2897500000	1760000000
	0	17250000	995000000	1495000000	1462500000	2800000000
	0	250000	985000000	1222500000	1647500000	3115000000
Supplementary Fig. 10 b	2 MIC	MIC	0.5 MIC	0.25 MIC	0.125 MIC
	100	99.5309	56.1238	4.16938	13.2573
	100	99.3257	61.1075	41.5635	42.8339
	100	99.9902	61.4984	52.215	35.6026

## Sheet: Supplementary Fig. 12c
	Ctrl	GNs (MIC)
	2.736	0.002
	1.825	0.001
	2.889	0.003

## Sheet: Supplementary Fig. 14b
Time (h)	0 mg mL-1			0.128 mg mL-1			0.256 mg mL-1			1 mg mL-1			2 mg mL-1			16 mg mL-1
0	0.16	0.154	0.167	0.105	0.112	0.113	0.068	0.067	0.069	0.061	0.06	0.061	0.045	0.045	0.044	0.147	0.148	0.148
2	0.318	0.354	0.351	0.309	0.325	0.331	0.284	0.291	0.299	0.274	0.28	0.288	0.281	0.273	0.278	0.274	0.268	0.266
4	0.781	0.974	0.848	0.853	1.037	1.006	0.869	0.963	0.943	0.757	0.899	0.894	0.82	0.754	0.861	0.743	0.686	0.752
6	1.107	1.238	1.133	1.25	1.268	1.253	1.193	1.289	1.26	1.233	1.304	1.284	1.231	1.285	1.276	1.236	1.32	1.274
8	1.419	1.488	1.342	1.499	1.541	1.502	1.48	1.569	1.549	1.487	1.584	1.584	1.485	1.455	1.398	1.468	1.48	1.503
10	1.48	1.533	1.44	1.53	1.552	1.526	1.472	1.601	1.559	1.41	1.528	1.543	1.456	1.504	1.432	1.474	1.483	1.421
12	1.434	1.557	1.512	1.529	1.604	1.61	1.541	1.637	1.623	1.443	1.613	1.576	1.65	1.633	1.566	1.469	1.467	1.514
24	1.302	1.675	1.447	1.323	1.715	1.642	1.373	1.685	1.648	1.297	1.617	1.362	1.476	1.596	1.582	1.565	1.574	1.62

## Sheet: Supplementary Fig. 15
Supplementary Fig. 15b
	Ctrl			GNs			MV			GNs+MV
	2.513	2.746	3.295	1.686	0.823	0.877	1.511	0.982	1.144	0.017	0.17	0.077
Supplementary Fig. 15c
	GNs			MV			GNs+MV
	40.8698	71.1363	69.2425	47.0072	65.56	59.8784	99.4038	94.0379	97.2995

[truncated: 9 more sheets: Supplementary Fig. 16, Supplementary Fig. 17, Supplementary Fig. 18, Supplementary Fig. 20, Supplementary Fig. 21, Supplementary Fig. 22, Supplementary Fig. 23, Supplementary Fig. 24, Supplementary Fig. 25]
